# Supplementary material for: Crystal structures of five 6-mercaptopurine derivatives
Source: Acta Crystallogr E Crystallogr Commun. 2016 Feb 10;72(Pt 3):307–13. doi: 10.1107/S2056989016001833 (PMC4778836; doi:10.1107/S2056989016001833)
Supplement: Supplementary file 1 [file e-72-00307-sup1.cif]

##############################################################################
#                                                                            #
# This CIF contains the data in a paper accepted for publication in          #
# Acta Crystallographica Section E. It conforms to the requirements of       #
# Notes for Authors for Acta Crystallographica Section E, and has been       #
# peer reviewed under the auspices of the IUCr Commission on Journals.       #
#                                                                            #
# Full details of the Crystallographic Information File format               #
# are given in the paper "The Crystallographic Information File (CIF):       #
# a New Standard Archive File for Crystallography" by S. R. Hall, F. H.      #
# Allen and I. D. Brown [Acta Cryst. (1991), A47, 655-685].                  #
#                                                                            #
# The current version of the core CIF dictionary is obtainable from          #
# ftp://ftp.iucr.org/pub/cif_core.dic.                                       #
#                                                                            #
# Software is freely available for graphical display of the structure(s)     #
# in this CIF. For information consult the CIF software page                 #
# http://www.iucr.org/resources/cif/software.                                #
#                                                                            #
# This file may be used for bona fide research purposes within the           #
# scientific community so long as proper attribution is given to the journal # 
# article from which it was obtained.                                        #
#                                                                            #
##############################################################################
data_1
_database_code_depnum_ccdc_archive 'CCDC 1450941'
_audit_creation_method     'SHELXL-2014/7'
_chemical_name_systematic
;\
2-[(9-Acetyl-9<i>H</i>-purin-6-yl)sulfanyl]-1-(3-methoxyphenyl)ethan-1-\
one
;
_chemical_name_common     ?
_chemical_formula_moiety     'C16 H14 N4 O3 S'
_chemical_formula_sum     'C16 H14 N4 O3 S'
_chemical_formula_iupac     'C16 H14 N4 O3 S'
_chemical_formula_weight     342.37
_chemical_melting_point     ?
_shelx_space_group_comment
;
The symmetry employed for this shelxl refinement is uniquely defined
by the following loop, which should always be used as a source of
symmetry information in preference to the above space-group names.
They are only intended as comments.
;
_space_group_crystal_system     monoclinic
_space_group_name_H-M_alt     'P 21/n'
_space_group_name_Hall     '-P 2yn'
loop_
    _space_group_symop_operation_xyz
    'x, y, z'
    'x+1/2, -y+1/2, z+1/2'
    '-x, -y, -z'
    '-x-1/2, y-1/2, -z-1/2'
_cell_length_a     7.6343(5)
_cell_length_b     26.2356(18)
_cell_length_c     8.1332(5)
_cell_angle_alpha     90
_cell_angle_beta     112.725(2)
_cell_angle_gamma     90
_cell_volume     1502.54(17)
_cell_formula_units_Z     4
_cell_measurement_reflns_used     18327
_cell_measurement_theta_min     2.7
_cell_measurement_theta_max     27.5
_cell_measurement_temperature     100(2)
_exptl_crystal_description     'plate'
_exptl_crystal_colour     'orange'
_exptl_crystal_size_max     0.170
_exptl_crystal_size_mid     0.070
_exptl_crystal_size_min     0.010
_exptl_crystal_density_diffrn     1.513
_exptl_crystal_density_meas     ?
_exptl_crystal_density_method     ?
_exptl_crystal_F_000     712
_exptl_absorpt_coefficient_mu     0.240
_exptl_absorpt_correction_type     multi-scan
_exptl_absorpt_process_details
;
(<i>CrystalClear-SM Expert</i>; Rigaku, 20112)
;
_shelx_estimated_absorpt_T_min     0.960
_shelx_estimated_absorpt_T_max     0.998
_exptl_absorpt_correction_T_min     0.
_exptl_absorpt_correction_T_max     1.000
_diffrn_ambient_temperature     100(2)
_diffrn_radiation_type     MoK\a
_diffrn_radiation_wavelength     0.71075
_diffrn_measurement_device_type     'Rigaku AFC12 (Right)'
_diffrn_measurement_device     'four-circle \k diffractometer'
_diffrn_measurement_method     'profile data from \w-scans'
_diffrn_detector_area_resol_mean     28.5714
_diffrn_reflns_number     20144
_diffrn_reflns_av_R_equivalents     0.0890
_diffrn_reflns_theta_min     2.824
_diffrn_reflns_theta_max     27.491
_diffrn_reflns_theta_full     25.000
_diffrn_measured_fraction_theta_max     0.999
_diffrn_measured_fraction_theta_full     1.000
_diffrn_reflns_limit_h_min     -9
_diffrn_reflns_limit_h_max     9
_diffrn_reflns_limit_k_min     -33
_diffrn_reflns_limit_k_max     34
_diffrn_reflns_limit_l_min     -10
_diffrn_reflns_limit_l_max     10
_refine_special_details     ?
_reflns_number_total     3450
_reflns_number_gt     2817
_reflns_threshold_expression     'I > 2\s(I)'
_refine_ls_structure_factor_coef     Fsqd
_refine_ls_matrix_type     full
_refine_ls_R_factor_all     0.0646
_refine_ls_R_factor_gt     0.0534
_refine_ls_wR_factor_gt     0.1383
_refine_ls_wR_factor_ref     0.1477
_refine_ls_goodness_of_fit_ref     1.048
_refine_ls_restrained_S_all     1.048
_refine_ls_number_reflns     3450
_refine_ls_number_parameters     219
_refine_ls_number_restraints     0
_refine_ls_hydrogen_treatment     constr
_refine_ls_weighting_scheme     calc
_refine_ls_weighting_details
              'w=1/[\s^2^(Fo^2^)+(0.0878P)^2^+0.3180P] where P=(Fo^2^+2Fc^2^)/3'
_atom_sites_solution_hydrogens     geom
_atom_sites_solution_primary     ?
_atom_sites_solution_secondary     ?
_refine_ls_shift/su_max     0.002
_refine_ls_shift/su_mean     0.000
_refine_diff_density_max     0.807
_refine_diff_density_min     -0.514
_refine_ls_extinction_method     none
_refine_ls_extinction_coef     .
loop_
    _atom_type_symbol
    _atom_type_description
    _atom_type_scat_dispersion_real
    _atom_type_scat_dispersion_imag
    _atom_type_scat_source
    'C' 'C' 0.0033 0.0016
                         'International Tables Vol C Tables 4.2.6.8 and 6.1.1.4'
    'H' 'H' 0.0000 0.0000
                         'International Tables Vol C Tables 4.2.6.8 and 6.1.1.4'
    'N' 'N' 0.0061 0.0033
                         'International Tables Vol C Tables 4.2.6.8 and 6.1.1.4'
    'O' 'O' 0.0106 0.0060
                         'International Tables Vol C Tables 4.2.6.8 and 6.1.1.4'
    'S' 'S' 0.1246 0.1234
                         'International Tables Vol C Tables 4.2.6.8 and 6.1.1.4'
_computing_data_collection
;
<i>CrystalClear-SM Expert</i> (Rigaku, 2012)
;
_computing_cell_refinement
;
<i>CrystalClear-SM Expert</i> (Rigaku, 2012)
;
_computing_data_reduction
;
<i>CrystalClear-SM Expert</i> (Rigaku, 2012)
;
_computing_structure_solution
;
OSCAIL (McArdle <i>et al.</i>,  2004) and
SHELXT (Sheldrick, 2015a)
;
_computing_structure_refinement
;
OSCAIL (McArdle <i>et al.</i>,  2004),
<i>ShelXle</i> (H\"ubschle <i>et al.</i>,  2011) and
SHELXL2014 (Sheldrick, 2015b)
;
_computing_molecular_graphics
;
Mercury (Macrae <i>et al.</i>,  2006)
;
_computing_publication_material
;
OSCAIL (McArdle <i>et al.</i>,  2004),
SHELXL2014 (Sheldrick, 2015b) and
PLATON (Spek, 2009)
;
loop_
    _atom_site_type_symbol
    _atom_site_label
    _atom_site_fract_x
    _atom_site_fract_y
    _atom_site_fract_z
    _atom_site_U_iso_or_equiv
    _atom_site_adp_type
    _atom_site_calc_flag
    _atom_site_occupancy
    _atom_site_disorder_assembly
    _atom_site_disorder_group
    S S6 0.32576(7) 0.51901(2) 0.60919(6) 0.03400(17) Uani d 1 . .
    O O6 0.24518(19) 0.61509(5) 0.4576(2) 0.0421(4) Uani d 1 . .
    O O9 0.8227(2) 0.31676(6) 1.1619(2) 0.0427(4) Uani d 1 . .
    O O63 -0.20860(19) 0.72411(5) -0.05304(18) 0.0376(3) Uani d 1 . .
    N N1 0.2055(2) 0.42325(6) 0.4964(2) 0.0331(4) Uani d 1 . .
    N N3 0.3481(2) 0.34590(6) 0.6538(2) 0.0323(4) Uani d 1 . .
    N N7 0.6212(2) 0.44997(6) 0.9142(2) 0.0340(4) Uani d 1 . .
    N N9 0.6216(2) 0.36406(6) 0.9348(2) 0.0325(4) Uani d 1 . .
    C C2 0.2207(3) 0.37227(7) 0.5197(3) 0.0342(4) Uani d 1 . .
    H H2 0.1291 0.3525 0.4292 0.041 Uiso calc 1 . .
    C C4 0.4710(3) 0.37649(7) 0.7754(3) 0.0309(4) Uani d 1 . .
    C C5 0.4740(3) 0.42955(7) 0.7676(2) 0.0312(4) Uani d 1 . .
    C C6 0.3330(3) 0.45263(7) 0.6203(2) 0.0308(4) Uani d 1 . .
    C C8 0.7025(3) 0.41060(7) 1.0084(3) 0.0343(4) Uani d 1 . .
    H H8 0.8086 0.4132 1.1185 0.041 Uiso calc 1 . .
    C C9 0.6911(3) 0.31650(7) 1.0206(3) 0.0344(4) Uani d 1 . .
    C C61 0.1558(3) 0.52851(7) 0.3849(2) 0.0321(4) Uani d 1 . .
    H H61A 0.1996 0.5115 0.2989 0.039 Uiso calc 1 . .
    H H61B 0.0313 0.5139 0.3711 0.039 Uiso calc 1 . .
    C C62 0.1376(3) 0.58558(7) 0.3504(3) 0.0322(4) Uani d 1 . .
    C C91 0.5932(3) 0.26954(7) 0.9240(3) 0.0396(5) Uani d 1 . .
    H H91A 0.6527 0.2394 0.9945 0.059 Uiso calc 1 . .
    H H91B 0.6040 0.2678 0.8080 0.059 Uiso calc 1 . .
    H H91C 0.4588 0.2707 0.9064 0.059 Uiso calc 1 . .
    C C631 -0.0135(2) 0.60328(7) 0.1806(2) 0.0312(4) Uani d 1 . .
    C C632 -0.0336(3) 0.65606(7) 0.1486(2) 0.0317(4) Uani d 1 . .
    H H632 0.0474 0.6794 0.2332 0.038 Uiso calc 1 . .
    C C633 -0.1734(3) 0.67364(7) -0.0084(3) 0.0328(4) Uani d 1 . .
    C C634 -0.2922(3) 0.63923(8) -0.1321(3) 0.0361(4) Uani d 1 . .
    H H634 -0.3883 0.6514 -0.2390 0.043 Uiso calc 1 . .
    C C635 -0.2701(3) 0.58745(8) -0.0994(3) 0.0373(4) Uani d 1 . .
    H H635 -0.3502 0.5642 -0.1849 0.045 Uiso calc 1 . .
    C C636 -0.1321(3) 0.56914(7) 0.0572(3) 0.0352(4) Uani d 1 . .
    H H636 -0.1188 0.5335 0.0798 0.042 Uiso calc 1 . .
    C C637 -0.0942(3) 0.76081(7) 0.0721(3) 0.0396(5) Uani d 1 . .
    H H63A 0.0390 0.7563 0.0885 0.059 Uiso calc 1 . .
    H H63B -0.1070 0.7561 0.1864 0.059 Uiso calc 1 . .
    H H63C -0.1362 0.7952 0.0271 0.059 Uiso calc 1 . .
loop_
    _atom_site_aniso_label
    _atom_site_aniso_U_11
    _atom_site_aniso_U_22
    _atom_site_aniso_U_33
    _atom_site_aniso_U_12
    _atom_site_aniso_U_13
    _atom_site_aniso_U_23
    S6 0.0278(3) 0.0304(3) 0.0354(3) 0.00002(17) 0.0030(2) -0.00035(17)
    O6 0.0327(7) 0.0341(7) 0.0442(8) -0.0027(6) -0.0019(6) 0.0004(6)
    O9 0.0351(8) 0.0417(8) 0.0422(8) 0.0012(6) 0.0048(7) 0.0043(6)
    O63 0.0322(7) 0.0346(7) 0.0376(7) 0.0025(5) 0.0042(6) 0.0021(5)
    N1 0.0283(8) 0.0332(8) 0.0347(8) -0.0007(6) 0.0088(6) -0.0002(6)
    N3 0.0280(8) 0.0333(8) 0.0337(8) -0.0013(6) 0.0097(7) -0.0008(6)
    N7 0.0244(8) 0.0361(8) 0.0368(9) -0.0011(6) 0.0066(7) -0.0020(6)
    N9 0.0241(8) 0.0344(8) 0.0358(8) 0.0015(6) 0.0080(7) 0.0013(6)
    C2 0.0303(9) 0.0347(9) 0.0341(10) -0.0021(7) 0.0087(8) -0.0023(7)
    C4 0.0236(8) 0.0342(9) 0.0336(9) 0.0014(7) 0.0096(7) 0.0008(7)
    C5 0.0240(8) 0.0324(9) 0.0341(9) 0.0000(7) 0.0080(7) -0.0005(7)
    C6 0.0261(9) 0.0309(9) 0.0342(9) 0.0002(7) 0.0102(8) -0.0010(7)
    C8 0.0246(8) 0.0378(10) 0.0366(10) -0.0017(7) 0.0076(8) -0.0022(8)
    C9 0.0280(9) 0.0367(10) 0.0389(10) 0.0029(7) 0.0133(8) 0.0033(8)
    C61 0.0246(9) 0.0324(9) 0.0331(10) -0.0005(7) 0.0041(7) 0.0007(7)
    C62 0.0245(8) 0.0342(9) 0.0344(9) -0.0009(7) 0.0077(7) -0.0003(7)
    C91 0.0345(10) 0.0368(10) 0.0442(11) 0.0011(8) 0.0115(9) 0.0006(8)
    C631 0.0231(8) 0.0362(9) 0.0329(9) 0.0000(7) 0.0092(7) 0.0010(7)
    C632 0.0249(9) 0.0343(9) 0.0326(9) -0.0007(7) 0.0076(7) -0.0003(7)
    C633 0.0260(9) 0.0360(9) 0.0351(10) 0.0032(7) 0.0103(8) 0.0028(7)
    C634 0.0266(9) 0.0455(11) 0.0318(10) 0.0024(8) 0.0065(8) 0.0014(8)
    C635 0.0290(9) 0.0423(10) 0.0357(10) -0.0043(8) 0.0072(8) -0.0058(8)
    C636 0.0301(9) 0.0349(9) 0.0374(10) -0.0014(7) 0.0096(8) -0.0007(7)
    C637 0.0346(10) 0.0351(10) 0.0425(11) 0.0010(8) 0.0075(9) 0.0011(8)
_geom_special_details
;
 All esds (except the esd in the dihedral angle between two l.s. planes)
 are estimated using the full covariance matrix.  The cell esds are taken
 into account individually in the estimation of esds in distances, angles
 and torsion angles; correlations between esds in cell parameters are only
 used when they are defined by crystal symmetry.  An approximate (isotropic)
 treatment of cell esds is used for estimating esds involving l.s. planes.
;
loop_
    _geom_bond_atom_site_label_1
    _geom_bond_atom_site_label_2
    _geom_bond_site_symmetry_2
    _geom_bond_distance
    _geom_bond_publ_flag
    S6 C6 . 1.7438(19) y
    S6 C61 . 1.8017(18) y
    O6 C62 . 1.217(2) ?
    O9 C9 . 1.199(2) ?
    O63 C633 . 1.372(2) ?
    O63 C637 . 1.428(2) ?
    N1 C6 . 1.341(2) ?
    N1 C2 . 1.350(2) ?
    N3 C4 . 1.336(2) ?
    N3 C2 . 1.340(2) ?
    N7 C8 . 1.293(2) ?
    N7 C5 . 1.392(2) ?
    N9 C8 . 1.395(2) ?
    N9 C4 . 1.399(2) ?
    N9 C9 . 1.428(2) ?
    C2 H2 . 0.9500 ?
    C4 C5 . 1.394(3) ?
    C5 C6 . 1.401(2) ?
    C8 H8 . 0.9500 ?
    C9 C91 . 1.496(3) ?
    C61 C62 . 1.520(3) y
    C61 H61A . 0.9900 ?
    C61 H61B . 0.9900 ?
    C62 C631 . 1.491(3) y
    C91 H91A . 0.9800 ?
    C91 H91B . 0.9800 ?
    C91 H91C . 0.9800 ?
    C631 C636 . 1.388(3) ?
    C631 C632 . 1.407(3) ?
    C632 C633 . 1.389(3) ?
    C632 H632 . 0.9500 ?
    C633 C634 . 1.395(3) ?
    C634 C635 . 1.382(3) ?
    C634 H634 . 0.9500 ?
    C635 C636 . 1.388(3) ?
    C635 H635 . 0.9500 ?
    C636 H636 . 0.9500 ?
    C637 H63A . 0.9800 ?
    C637 H63B . 0.9800 ?
    C637 H63C . 0.9800 ?
loop_
    _geom_angle_atom_site_label_1
    _geom_angle_atom_site_label_2
    _geom_angle_atom_site_label_3
    _geom_angle_site_symmetry_1
    _geom_angle_site_symmetry_3
    _geom_angle
    _geom_angle_publ_flag
    C6 S6 C61 . . 100.76(9) y
    C633 O63 C637 . . 117.31(15) ?
    C6 N1 C2 . . 117.76(16) ?
    C4 N3 C2 . . 111.95(16) ?
    C8 N7 C5 . . 104.13(16) ?
    C8 N9 C4 . . 105.22(15) ?
    C8 N9 C9 . . 122.41(16) ?
    C4 N9 C9 . . 132.36(16) ?
    N3 C2 N1 . . 128.47(17) ?
    N3 C2 H2 . . 115.8 ?
    N1 C2 H2 . . 115.8 ?
    N3 C4 C5 . . 125.80(17) ?
    N3 C4 N9 . . 129.53(17) ?
    C5 C4 N9 . . 104.66(16) ?
    N7 C5 C4 . . 111.55(16) ?
    N7 C5 C6 . . 131.72(17) ?
    C4 C5 C6 . . 116.73(16) ?
    N1 C6 C5 . . 119.27(16) ?
    N1 C6 S6 . . 122.38(14) ?
    C5 C6 S6 . . 118.31(14) ?
    N7 C8 N9 . . 114.43(17) ?
    N7 C8 H8 . . 122.8 ?
    N9 C8 H8 . . 122.8 ?
    O9 C9 N9 . . 118.60(18) ?
    O9 C9 C91 . . 124.84(18) ?
    N9 C9 C91 . . 116.55(17) ?
    C62 C61 S6 . . 107.55(12) ?
    C62 C61 H61A . . 110.2 ?
    S6 C61 H61A . . 110.2 ?
    C62 C61 H61B . . 110.2 ?
    S6 C61 H61B . . 110.2 ?
    H61A C61 H61B . . 108.5 ?
    O6 C62 C631 . . 122.13(17) ?
    O6 C62 C61 . . 120.45(17) ?
    C631 C62 C61 . . 117.42(15) ?
    C9 C91 H91A . . 109.5 ?
    C9 C91 H91B . . 109.5 ?
    H91A C91 H91B . . 109.5 ?
    C9 C91 H91C . . 109.5 ?
    H91A C91 H91C . . 109.5 ?
    H91B C91 H91C . . 109.5 ?
    C636 C631 C632 . . 120.49(17) ?
    C636 C631 C62 . . 121.58(17) ?
    C632 C631 C62 . . 117.92(16) ?
    C633 C632 C631 . . 119.17(17) ?
    C633 C632 H632 . . 120.4 ?
    C631 C632 H632 . . 120.4 ?
    O63 C633 C632 . . 124.49(17) ?
    O63 C633 C634 . . 115.30(16) ?
    C632 C633 C634 . . 120.20(17) ?
    C635 C634 C633 . . 120.01(18) ?
    C635 C634 H634 . . 120.0 ?
    C633 C634 H634 . . 120.0 ?
    C634 C635 C636 . . 120.66(18) ?
    C634 C635 H635 . . 119.7 ?
    C636 C635 H635 . . 119.7 ?
    C631 C636 C635 . . 119.46(18) ?
    C631 C636 H636 . . 120.3 ?
    C635 C636 H636 . . 120.3 ?
    O63 C637 H63A . . 109.5 ?
    O63 C637 H63B . . 109.5 ?
    H63A C637 H63B . . 109.5 ?
    O63 C637 H63C . . 109.5 ?
    H63A C637 H63C . . 109.5 ?
    H63B C637 H63C . . 109.5 ?
loop_
    _geom_torsion_atom_site_label_1
    _geom_torsion_atom_site_label_2
    _geom_torsion_atom_site_label_3
    _geom_torsion_atom_site_label_4
    _geom_torsion_site_symmetry_1
    _geom_torsion_site_symmetry_2
    _geom_torsion_site_symmetry_3
    _geom_torsion_site_symmetry_4
    _geom_torsion
    _geom_torsion_publ_flag
    C4 N3 C2 N1 . . . . 0.3(3) ?
    C6 N1 C2 N3 . . . . 0.6(3) ?
    C2 N3 C4 C5 . . . . -1.2(3) ?
    C2 N3 C4 N9 . . . . 178.84(19) ?
    C8 N9 C4 N3 . . . . 179.7(2) ?
    C9 N9 C4 N3 . . . . -1.3(4) ?
    C8 N9 C4 C5 . . . . -0.3(2) ?
    C9 N9 C4 C5 . . . . 178.73(19) ?
    C8 N7 C5 C4 . . . . -0.8(2) ?
    C8 N7 C5 C6 . . . . 178.5(2) ?
    N3 C4 C5 N7 . . . . -179.29(18) ?
    N9 C4 C5 N7 . . . . 0.7(2) ?
    N3 C4 C5 C6 . . . . 1.3(3) ?
    N9 C4 C5 C6 . . . . -178.75(16) ?
    C2 N1 C6 C5 . . . . -0.5(3) ?
    C2 N1 C6 S6 . . . . -178.35(15) ?
    N7 C5 C6 N1 . . . . -179.6(2) ?
    C4 C5 C6 N1 . . . . -0.3(3) ?
    N7 C5 C6 S6 . . . . -1.6(3) ?
    C4 C5 C6 S6 . . . . 177.61(14) ?
    C61 S6 C6 N1 . . . . -12.10(18) ?
    C61 S6 C6 C5 . . . . 170.02(16) ?
    C5 N7 C8 N9 . . . . 0.6(2) ?
    C4 N9 C8 N7 . . . . -0.2(2) ?
    C9 N9 C8 N7 . . . . -179.35(18) ?
    C8 N9 C9 O9 . . . . 0.7(3) ?
    C4 N9 C9 O9 . . . . -178.2(2) ?
    C8 N9 C9 C91 . . . . -178.60(18) ?
    C4 N9 C9 C91 . . . . 2.5(3) ?
    C6 S6 C61 C62 . . . . -178.05(13) y
    S6 C61 C62 O6 . . . . 8.5(2) y
    S6 C61 C62 C631 . . . . -172.56(14) y
    O6 C62 C631 C636 . . . . 178.23(19) ?
    C61 C62 C631 C636 . . . . -0.7(3) ?
    O6 C62 C631 C632 . . . . -2.1(3) ?
    C61 C62 C631 C632 . . . . 179.03(17) ?
    C636 C631 C632 C633 . . . . -0.2(3) ?
    C62 C631 C632 C633 . . . . -179.87(17) ?
    C637 O63 C633 C632 . . . . -0.7(3) ?
    C637 O63 C633 C634 . . . . 178.19(18) ?
    C631 C632 C633 O63 . . . . 178.91(17) ?
    C631 C632 C633 C634 . . . . 0.1(3) ?
    O63 C633 C634 C635 . . . . -179.39(18) ?
    C632 C633 C634 C635 . . . . -0.5(3) ?
    C633 C634 C635 C636 . . . . 0.9(3) ?
    C632 C631 C636 C635 . . . . 0.6(3) ?
    C62 C631 C636 C635 . . . . -179.72(18) ?
    C634 C635 C636 C631 . . . . -1.0(3) ?
_shelx_hkl_file
;
   0   0  -1  -29.76   36.17   1-0.13624-0.22824 0.85032 0.82787 0.50831 0.51237
   0   0  -1  -23.14   38.69   1-0.01944-0.11137 0.43606 0.41370 0.89970 0.90357
   0   0   2129739.2 1291.17   1-0.23489-0.05063 0.68430 0.72954 0.69032 0.68206
   0   0  -3    5.26   40.70   1-0.08097-0.35707 0.81827 0.75021-0.56909-0.55648
   0   0   3  -21.43   52.84   1-0.30234-0.02646 0.74495 0.81236 0.59466 0.58254
   0   0  -3    6.04   38.21   1-0.05023-0.32622 0.88856 0.82122 0.45598 0.46814
   0   0   3   47.04   32.28   1-0.07366 0.20216-0.12047-0.05266 0.98997 0.97793
   0   0   3   52.39   41.06   1-0.25224 0.02354 0.57079 0.63786 0.78138 0.76978
   0   0  -3  137.67   45.95   1-0.09545-0.37110 0.99531 0.92816 0.01563 0.02824
   0   0   4 9734.00  282.90   1-0.34248 0.02536 0.71259 0.80247 0.61229 0.59614
   0   0   410212.53  276.10   1-0.10227 0.26562-0.50645-0.41514-0.85617-0.87011
   0   0   410029.65  259.28   1-0.30935 0.05836 0.59783 0.68727 0.73951 0.72405
   0   0  -410607.55  272.07   1-0.04553-0.41307 0.99756 0.90802 0.05287 0.06969
   0   0   5  -28.85   31.69   1-0.38206 0.07773 0.67769 0.79003 0.62830 0.60811
   0   0   5   -5.87   25.59   1-0.21364 0.24611 0.04881 0.16181 0.97569 0.95563
   0   0   5   18.23   31.99   1-0.16217 0.29761-0.46304-0.34874-0.87137-0.88870
   0   0   5   10.83   34.37   1-0.36669 0.09293 0.62226 0.73418 0.69161 0.67255
   0   0  -5    0.19   27.10   1 0.00536-0.45406 0.99588 0.88396 0.09050 0.11152
   0   0   6    8.68   32.59   1-0.42107 0.13068 0.64013 0.77494 0.64259 0.61836
   0   0   6   37.05   30.37   1-0.28639 0.26531 0.14112 0.27672 0.94766 0.92359
   0   0   6   -4.70   45.64   1-0.22334 0.32839-0.41519-0.27804-0.88188-0.90268
   0   0   6   15.03   28.96   1-0.42276 0.12879 0.64317 0.77749 0.63843 0.61556
   0   0  -6   48.32   48.39   1 0.05728-0.49402 0.99004 0.85574 0.12854 0.15375
   0   0   7  -26.90   50.72   1-0.45947 0.18424 0.59977 0.75706 0.65509 0.62682
   0   0   7   37.01   41.88   1-0.28545 0.35824-0.36278-0.20277-0.88707-0.91134
   0   0  -7   26.48   49.20   1 0.11031-0.53287 0.97976 0.82307 0.16700 0.19642
   0   0   8 1534.22  138.77   1-0.49724 0.23844 0.55644 0.73619 0.66566 0.63336
   0   0   8 1593.47  119.08   1-0.34863 0.38702-0.30516-0.12229-0.88618-0.91392
   0   0   8 1908.07  190.28   1-0.14948 0.58642-0.98844-0.80800-0.02506-0.05696
   0   0   9  -81.93   52.05   1-0.53430 0.29333 0.50989 0.71211 0.67417 0.63784
   0   0   9  -22.21   59.53   1-0.20289 0.62499-0.97699-0.77399-0.06570-0.10159
   0  -1  -1  478.42   49.23   1-0.21025-0.29969 0.96992 0.94164 0.12260 0.15325
   0   1  -1  536.59   67.80   1-0.22404-0.31851 0.80007 0.78312 0.55649 0.53410
   0  -1  -1  564.87   77.44   1-0.06372-0.15320 0.88326 0.85527 0.46452 0.49500
   0   1  -1  483.21   62.81   1-0.18310-0.27761 0.01099-0.00590 0.98303 0.96067
   0   1  -1  552.98   52.65   1-0.23659-0.33102 0.56293 0.54626 0.79191 0.76942
   0   1  -1  587.07   58.24   1-0.12363-0.21809 0.99231 0.97553-0.00554-0.02771
   0   1   2 2439.20  110.77   1-0.23723-0.05553 0.83021 0.88104 0.50444 0.46976
   0  -1  -2 2259.44   99.93   1-0.18597-0.36745 0.98062 0.92965-0.06159-0.02670
   0  -1   2 2659.93  139.57   1-0.31305-0.12662 0.73661 0.77602 0.59950 0.61785
   0   1   2 2948.00  150.26   1-0.21906-0.03764 0.80324 0.85369 0.55391 0.51940
   0   1  -2 2220.29  105.81   1-0.13127-0.31778 0.85282 0.81347 0.50542 0.48711
   0  -1  -2 2811.26  150.86   1-0.05747-0.23895 0.88575 0.83531 0.46058 0.49511
   0   1  -2 2361.38  110.66   1 0.06235-0.12408-0.27560-0.31510 0.95924 0.94090
   0  -1   2 2224.53  103.72   1-0.20185-0.01539 0.03414 0.07364 0.97882 0.99716
   0   1   2 2161.12  108.42   1-0.11911 0.06239-0.49459-0.44309-0.86092-0.89430
   0   1   2 2327.91  117.77   1-0.06408 0.11728 0.46474 0.51515 0.88312 0.84903
   0   1  -2 2653.41  104.76   1-0.08960-0.27595 0.48055 0.44152 0.87237 0.85375
   0  -1   2 2355.28  116.97   1-0.29705-0.11070 0.59223 0.63126 0.74901 0.76762
   0   1  -2 2710.07  103.33   1-0.11108-0.29742 0.99380 0.95464 0.00390-0.01406
   0   1   3  386.36   52.63   1-0.23484 0.03898 0.68342 0.75687 0.69121 0.65240
   0  -1  -3  317.18   43.40   1-0.14665-0.42015 0.94625 0.87255-0.28825-0.24924
   0  -1   3  458.70   59.11   1-0.33721-0.05882 0.71701 0.77890 0.61006 0.62438
   0   1   3  717.47   94.25   1-0.27203 0.00133 0.76750 0.84043 0.58045 0.54191
   0   1  -3  464.81   70.06   1-0.07277-0.35128 0.87956 0.81776 0.47017 0.45591
   0   1   3  471.56   50.76   1 0.05889 0.33217-0.27176-0.19825 0.96055 0.92214
   0  -1   3  422.47   49.16   1-0.20546 0.07294 0.03862 0.10072 0.97790 0.99223
   0   1   3  421.21   57.58   1-0.13449 0.13898-0.48352-0.40919-0.86493-0.90179
   0   1  -3  481.04   47.41   1 0.00568-0.27260 0.41934 0.35795 0.90781 0.89306
   0   1   3  390.11   40.62   1-0.17493 0.09837 0.53021 0.60298 0.82961 0.79166
   0  -1   3  607.03   65.03   1-0.31786-0.03957 0.60164 0.66302 0.73279 0.74754
   0   1  -3  549.40   57.95   1-0.07571-0.35393 0.99666 0.93511 0.03040 0.01663
   0  -1  -3  426.80   51.27   1-0.11555-0.38863 0.99330 0.92054 0.00054 0.03952
   0  -1  -4  217.24   51.97   1-0.08602-0.45155 0.83032 0.73393-0.55059-0.50737
   0  -1   4  271.18   43.58   1-0.36923 0.00111 0.68934 0.77369 0.62327 0.63355
   0   1   4  329.99   54.05   1-0.31862 0.04670 0.73218 0.82758 0.60198 0.55940
   0   1   4  230.21   34.72   1-0.04156 0.32365-0.15790-0.06178 0.98658 0.94415
   0  -1   4  212.58   37.00   1-0.24096 0.12939 0.08310 0.16779 0.96696 0.97729
   0   1   4  250.07   42.68   1-0.17308 0.19229-0.45477-0.35750-0.87362-0.91390
   0   1   4  240.46   43.84   1-0.25772 0.10751 0.57349 0.66861 0.77761 0.73579
   0  -1   4  239.30   43.72   1-0.35506 0.01515 0.61754 0.70128 0.70183 0.71271
   0   1  -4  415.65   60.73   1-0.03311-0.40322 0.99752 0.91359 0.06209 0.05252
   0  -1  -4  269.08   49.90   1-0.05734-0.42230 0.99738 0.90223 0.04409 0.08728
   0  -1   5 3946.39  199.07   1-0.40395 0.05836 0.65702 0.76384 0.63650 0.64275
   0   1   5 3818.75  211.53   1-0.36223 0.09505 0.69556 0.81342 0.62046 0.57384
   0   1   5 3583.32  150.02   1-0.13274 0.32441-0.05027 0.06845 0.98987 0.94343
   0  -1   5 4435.00  182.64   1-0.29056 0.17174 0.14652 0.25381 0.94556 0.95188
   0   1   5 4243.08  184.30   1-0.22138 0.23595-0.41679-0.29666-0.88163-0.92537
   0  -1   5 4115.21  188.33   1-0.10985 0.35246-0.50114-0.39283-0.85836-0.84937
   0   1   5 3915.09  182.92   1-0.32960 0.12755 0.60679 0.72427 0.72329 0.67761
   0  -1   5 3325.16  154.27   1-0.39973 0.06237 0.63496 0.74119 0.66108 0.66838
   0  -1  -5 3628.03  163.17   1-0.00143-0.45828 0.99633 0.87881 0.08550 0.13289
   0   1  -5 4128.65  178.27   1 0.01311-0.44888 0.99527 0.88896 0.09621 0.09084
   0  -1   6  112.39   47.22   1-0.43966 0.11460 0.62103 0.75032 0.64885 0.65105
   0   1   6  147.09   51.47   1-0.40403 0.14522 0.65694 0.79727 0.63653 0.58588
   0   1   6   94.79   29.25   1-0.22037 0.32878 0.05722 0.19852 0.97373 0.92330
   0  -1   6  144.81   36.87   1-0.34826 0.20600 0.22239 0.35229 0.91063 0.91293
   0   1   6  153.11   48.57   1-0.27458 0.27471-0.37225-0.22926-0.88658-0.93379
   0  -1   6  165.34   45.96   1-0.17673 0.37745-0.45197-0.32066-0.87434-0.86873
   0   1   6   95.35   34.44   1-0.39669 0.15237 0.63384 0.77384 0.66398 0.61477
   0  -1   6   54.94   67.28   1-0.05943 0.49504-0.99732-0.86770 0.04254 0.04499
   0  -1  -6   99.48   48.92   1 0.05392-0.49480 0.99055 0.85064 0.12609 0.17768
   0   1  -6  156.66   40.33   1 0.06173-0.49214 0.98935 0.86065 0.13178 0.13062
   0  -1   7 2846.55  200.59   1-0.47566 0.17056 0.58167 0.73343 0.65984 0.65801
   0   1   7 2692.24  175.17   1-0.44451 0.19670 0.61592 0.77873 0.65041 0.59572
   0   1   7 2978.28  174.25   1-0.33096 0.31028-0.32173-0.15589-0.88709-0.93777
   0  -1   7 2461.48  150.33   1-0.24340 0.40273-0.39870-0.24453-0.88418-0.88204
   0   1   7 2802.59  208.16   1-0.08801 0.55335-0.99589-0.83228 0.02120-0.03308
   0  -1   7 2983.88  204.73   1-0.10708 0.53937-0.99422-0.84204 0.00690 0.00537
   0  -1  -7 2950.13  210.68   1 0.10953-0.53108 0.97994 0.81765 0.16644 0.22224
   0   1  -7 2912.57  196.88   1 0.11224-0.53352 0.97930 0.82822 0.16839 0.17143
   0  -1   8 2788.22  182.52   1-0.51156 0.22662 0.53895 0.71319 0.66919 0.66332
   0   1   8 2745.41  213.24   1-0.48390 0.24927 0.57219 0.75747 0.66214 0.60340
   0   1   8 2282.93  150.56   1-0.38979 0.34341-0.26504-0.07634-0.88193-0.93607
   0  -1   8 2480.57  152.31   1-0.31013 0.42796-0.34081-0.16378-0.88750-0.88882
   0   1   8 3183.93  221.03   1-0.14304 0.59031-0.98951-0.80334-0.02019-0.07847
   0  -1   8 3206.18  219.30   1-0.15655 0.58189-0.98720-0.81246-0.03041-0.03593
   0  -1   9  916.49  125.97   1-0.54712 0.28303 0.49276 0.68946 0.67663 0.66672
   0   1   9  839.72  104.91   1-0.52230 0.30283 0.52544 0.73318 0.67164 0.60887
   0   1   9 1053.22  129.75   1-0.19880 0.62654-0.97803-0.76932-0.06257-0.12484
   0  -1   9 1152.57  145.75   1-0.20769 0.62273-0.97573-0.77844-0.06937-0.07888
   0   2  -163384.08  632.21   1-0.23209-0.32934 0.89717 0.88575 0.37578 0.32707
   0  -2  -161557.24  610.29   1-0.21277-0.29962 0.96623 0.93235 0.14529 0.20235
   0   2  -160672.84  760.42   1-0.32922-0.42620 0.72361 0.71218 0.60662 0.55780
   0   2  -162677.68  610.03   1-0.40636-0.50342 0.30152 0.29033 0.86252 0.81379
   0  -2  -165747.06  873.48   1-0.39928-0.48635-0.25548-0.29001-0.88050-0.82422
   0   2  -162328.25  606.18   1-0.36068-0.45756 0.61983 0.60883 0.69692 0.64803
   0  -2   157269.64  616.29   1-0.44556-0.34867 0.65075 0.66175 0.61481 0.66370
   0   2  -165822.60  646.93   1-0.07060-0.16763 0.99691 0.98574 0.03421-0.01433
   0   2   2 1593.96   85.59   1-0.23497-0.05583 0.86989 0.92632 0.43366 0.37256
   0  -2  -2 1579.63   83.30   1-0.19663-0.37552 0.98038 0.92382 0.01311 0.07441
   0  -2   2 1605.19  107.04   1-0.37391-0.18497 0.68513 0.71902 0.62512 0.66991
   0   2   2 1691.20  108.64   1-0.18412-0.00516 0.82436 0.88034 0.53527 0.47431
   0   2  -2 1614.81  105.40   1-0.17094-0.35997 0.83185 0.79804 0.52801 0.48326
   0   2  -2 1426.44   78.21   1-0.11971-0.30871-0.06590-0.09969 0.99061 0.94591
   0  -2   2 1464.97   88.05   1-0.35870-0.16969 0.23639 0.27018 0.90302 0.94773
   0   2   2 1465.55   92.33   1-0.28967-0.11065-0.35907-0.30169-0.88721-0.94696
   0   2  -2 1429.28   70.08   1-0.18792-0.37676 0.53733 0.50399 0.82216 0.77719
   0  -2   2 1281.98   82.32   1-0.37648-0.18767 0.62613 0.65951 0.68279 0.72788
   0   2  -2 1630.59   93.13   1-0.08061-0.26953 0.99638 0.96283 0.02673-0.01760
   0   2   3  299.87   38.97   1-0.23784 0.03342 0.77142 0.85046 0.59020 0.52496
   0  -2  -3  311.73   40.08   1-0.16926-0.44019 0.97156 0.89231-0.16558-0.10004
   0  -2   3  292.19   50.95   1-0.37685-0.09595 0.68246 0.73882 0.62627 0.66702
   0   2   3  300.47   62.14   1-0.24596 0.02490 0.78566 0.86411 0.56765 0.50268
   0   2  -3  269.51   62.81   1-0.09513-0.37615 0.86992 0.81366 0.48392 0.44323
   0   2  -3  355.11   45.76   1 0.06668-0.21425-0.28039-0.33679 0.95756 0.91687
   0  -2   3  251.47   40.51   1-0.32098-0.04002 0.18622 0.24261 0.92859 0.96929
   0   2   3  275.19   42.03   1-0.24276 0.02821-0.39924-0.31899-0.88412-0.94733
   0   2   3  312.48   51.40   1-0.08524 0.18556 0.47788 0.55633 0.87427 0.80997
   0  -2   3  286.43   43.78   1-0.37385-0.09312 0.62510 0.68087 0.68518 0.72645
   0   2  -3  360.12   55.11   1-0.05627-0.33707 0.99740 0.94146 0.04489 0.00474
   0  -2  -3  397.57   57.06   1-0.13606-0.40657 0.99058 0.91222-0.01491 0.05044
   0  -2   411572.34  342.59   1-0.39898-0.02612 0.66179 0.74063 0.63468 0.67140
   0   2   412412.16  358.07   1-0.29754 0.06527 0.74863 0.84955 0.59246 0.52344
   0   2   412526.31  298.97   1 0.05554 0.41821-0.26804-0.16622 0.96180 0.89301
   0  -2   411190.17  276.94   1-0.32923 0.04367 0.19710 0.27609 0.92344 0.96013
   0   2   410826.56  264.47   1-0.25416 0.10877-0.38969-0.28659-0.88517-0.95185
   0   2  -411528.60  231.72   1 0.01941-0.35328 0.41002 0.33197 0.91186 0.87463
   0   2   410279.15  260.95   1-0.19967 0.16306 0.54367 0.64448 0.81519 0.74702
   0  -2   4 9618.78  236.51   1-0.39609-0.02343 0.63361 0.71177 0.66455 0.70201
   0  -2  -411086.43  268.96   1-0.06841-0.43080 0.99701 0.89626 0.03585 0.10541
   0  -2  -5  969.77  132.91   1-0.06391-0.51888 0.77522 0.65050-0.62844-0.55462
   0  -2   5 1535.38  143.64   1-0.42793 0.03689 0.63318 0.73448 0.64494 0.67761
   0   2   5 1537.03  133.33   1-0.34440 0.11037 0.71097 0.83435 0.61311 0.54005
   0   2   5 1370.83  117.72   1-0.05205 0.40255-0.14572-0.02129 0.98795 0.91514
   0  -2   5 1465.14  125.24   1-0.36018 0.10467 0.23839 0.33998 0.90190 0.93458
   0   2   5 1674.77  148.94   1-0.28701 0.16787-0.36141-0.23545-0.88713-0.95727
   0  -2   5 1462.60  128.13   1-0.06327 0.40149-0.53296-0.43049-0.84376-0.80837
   0   2   5 1574.97  148.59   1-0.28967 0.16499 0.58881 0.71197 0.75457 0.68254
   0  -2   5 1245.77  118.08   1-0.42982 0.03476 0.64558 0.74612 0.63124 0.66489
   0   2  -5 1527.17  126.66   1 0.02169-0.44287 0.99449 0.89378 0.10251 0.07077
   0  -2  -5 1841.68  152.91   1-0.00712-0.46140 0.99666 0.87353 0.08131 0.15507
   0  -2   6 1990.51  173.61   1-0.45982 0.09695 0.59939 0.72316 0.65519 0.68383
   0   2   6 2203.65  174.41   1-0.38851 0.15822 0.67170 0.81755 0.63077 0.55368
   0   2   6 2325.00  140.46   1-0.15248 0.39407-0.02642 0.12060 0.98795 0.91113
   0  -2   6 2167.34  133.02   1-0.40405 0.15275 0.29832 0.42251 0.86471 0.89338
   0   2   6 2035.65  127.50   1-0.33033 0.21652-0.32232-0.17350-0.88712-0.96073
   0  -2   6 2086.69  128.85   1-0.13466 0.42197-0.48339-0.35791-0.86498-0.83296
   0   2   6 1754.57  121.46   1-0.36863 0.17796 0.62303 0.76873 0.68988 0.61431
   0  -2   6 2019.31  173.25   1-0.07297 0.48403-0.99680-0.87289 0.03244 0.06127
   0  -2  -6 2136.71  145.44   1 0.05181-0.49434 0.99085 0.84534 0.12455 0.20252
   0   2  -6 2246.48  168.69   1 0.06714-0.48930 0.98846 0.86537 0.13572 0.10818
   0  -2   7  598.17   98.68   1-0.49307 0.15566 0.56141 0.70765 0.66459 0.68919
   0   2   7  527.01   75.20   1-0.43075 0.20795 0.63029 0.79861 0.64589 0.56477
   0   2   7  576.39   75.04   1-0.37979 0.25901-0.27498-0.10330-0.88325-0.96033
   0  -2   7  555.10   70.06   1-0.20482 0.44376-0.43006-0.28172-0.87925-0.85070
   0  -2   7  543.80   86.41   1-0.11735 0.53164-0.99308-0.84662-0.00081 0.02402
   0   2   7  481.89   79.40   1-0.07933 0.55948-0.99646-0.82714 0.02769-0.05297
   0   2  -7  598.82   93.26   1 0.11519-0.53314 0.97859 0.83312 0.17052 0.14719
   0  -2  -7  565.56   81.69   1 0.11005-0.52799 0.97982 0.81192 0.16681 0.24899
   0  -2   8 2631.08  231.86   1-0.52686 0.21383 0.51958 0.68829 0.67263 0.69319
   0   2   8 2379.03  205.05   1-0.47154 0.25912 0.58635 0.77714 0.65866 0.57350
   0   2   8 2487.45  150.29   1-0.43346 0.29729-0.22002-0.02548-0.87389-0.95444
   0  -2   8 2800.01  189.20   1-0.27436 0.46618-0.37244-0.20124-0.88657-0.86149
   0  -2   8 3533.17  256.86   1-0.16419 0.57679-0.98576-0.81674-0.03621-0.01535
   0   2   8 2577.45  224.56   1-0.13730 0.59350-0.99040-0.79852-0.01585-0.10051
   0  -2   9    6.39   55.10   1-0.56073 0.27193 0.47393 0.66511 0.67894 0.69546
   0   2   9    8.68   47.57   1-0.51111 0.31151 0.53952 0.75278 0.66908 0.57988
   0   2   9   84.66   75.14   1-0.19548 0.62731-0.97886-0.76443-0.06003-0.14868
   0  -2   9   90.98   77.08   1-0.21313 0.61984-0.97425-0.78267-0.07353-0.05667
   0   3  -1110126.3  889.23   1-0.22979-0.32962 0.91243 0.90655 0.33862 0.26362
   0   3   1115552.3  952.78   1-0.22716-0.14271 0.92605 0.96546 0.30135 0.21796
   0  -3  -1114202.6  926.92   1-0.21309-0.29733 0.96572 0.92623 0.14820 0.23167
   0  -3   1114939.3  931.44   1-0.20707-0.10724 0.97367 0.97955 0.09523 0.17022
   0  -3   1115735.5 1081.63   1-0.61919-0.51970 0.38428 0.39018 0.68478 0.76004
   0   3  -1113477.8  947.37   1-0.50453-0.60414 0.44374 0.43825 0.74063 0.66554
   0  -3  -1112817.4 1374.76   1-0.67003-0.75467 0.08920 0.04888-0.73694-0.65427
   0  -3   1114589.0 1045.28   1-0.51706-0.41770 0.67047 0.67577 0.53208 0.60732
   0   3   1120877.8 1166.02   1-0.77670-0.69239 0.20794 0.24771-0.59454-0.67765
   0   3  -2 3522.21  166.88   1-0.23658-0.42851 0.72081 0.69237 0.65150 0.58051
   0   3   2 3257.82  110.78   1-0.23344-0.05686 0.88594 0.94797 0.40074 0.31322
   0  -3  -2 3268.06  107.89   1-0.20103-0.37732 0.97848 0.91631 0.04645 0.13416
   0  -3   2 2666.46  122.55   1-0.14761 0.04425 0.94757 0.97612-0.28339-0.21264
   0  -3   2 3186.89  142.68   1-0.44432-0.25287 0.61612 0.64450 0.65035 0.72157
   0   3  -2 3439.46  161.54   1-0.21346-0.40491 0.80675 0.77837 0.55098 0.47976
   0   3   2 3448.18  164.27   1-0.15606 0.02037 0.83999 0.90150 0.51966 0.43228
   0   3  -2 3116.39  105.92   1-0.26080-0.45236 0.10827 0.08018 0.95929 0.88822
   0  -3   2 3141.19  127.01   1-0.46365-0.27209 0.38292 0.41101 0.79899 0.87007
   0   3   2 3240.94  122.43   1-0.48022-0.30364-0.16866-0.10543-0.86077-0.94693
   0  -3  -2 3566.20  148.58   1-0.12482-0.30142-0.49050-0.55367-0.86245-0.77626
   0   3  -2 3802.42  118.03   1-0.26113-0.45246 0.57516 0.54751 0.77523 0.70392
   0  -3   2 2932.02  114.29   1-0.43756-0.24627 0.64816 0.67585 0.62323 0.69467
   0   3  -2 3716.50  122.92   1-0.05240-0.24388 0.99748 0.96953 0.04777-0.02294
   0   3   316641.85  336.37   1-0.23770 0.03100 0.81251 0.89716 0.53226 0.44061
   0  -3  -313970.18  271.13   1-0.18016-0.44849 0.97860 0.89375-0.09933-0.00738
   0  -3   315203.88  344.83   1-0.42136-0.13795 0.63983 0.69068 0.64269 0.70987
   0   3  -316014.33  287.75   1-0.05383-0.33732-0.14365-0.19435 0.98816 0.92110
   0  -3   315905.19  311.31   1-0.41228-0.12877 0.30976 0.36045 0.85677 0.92384
   0   3   315752.25  305.97   1-0.36575-0.09722-0.28873-0.20265-0.88479-0.97441
   0   3   315739.79  303.35   1 0.01568 0.28399 0.41257 0.49671 0.91079 0.82013
   0   3  -316491.47  250.72   1-0.13811-0.42137 0.50939 0.45938 0.84937 0.78192
   0  -3   314365.43  265.08   1-0.42065-0.13744 0.64244 0.69252 0.64055 0.70817
   0   3  -315224.07  268.42   1-0.03711-0.32048 0.99756 0.94722 0.05913-0.00738
   0   3   4  235.41   42.81   1-0.23546 0.12537 0.69523 0.80249 0.67912 0.58333
   0  -3  -4  189.66   39.51   1-0.14849-0.50885 0.94876 0.84122-0.27892-0.18274
   0  -3   4  237.66   41.45   1-0.43176-0.05639 0.62925 0.70256 0.64623 0.70937
   0   3   4  427.80   82.29   1-0.27908 0.08122 0.76240 0.86884 0.58382 0.48838
   0   3  -4  256.68   48.40   1-0.04947-0.42501 0.88885 0.81569 0.45550 0.39244
   0   3   4  363.89   47.56   1 0.14308 0.50319-0.36337-0.25584 0.92058 0.82543
   0   3  -4  204.29   32.92   1 0.10520-0.27023-0.32259-0.39589 0.94067 0.87763
   0  -3   4  318.90   43.62   1-0.40358-0.02812 0.29766 0.37095 0.86516 0.92822
   0   3   4  290.20   44.52   1-0.34412 0.01636-0.30942-0.20048-0.88647-0.97956
   0   3  -4  343.58   43.11   1-0.03782-0.41302 0.44803 0.37566 0.89321 0.82963
   0   3   4  263.59   41.19   1-0.13507 0.22517 0.50763 0.61413 0.85091 0.75639
   0  -3   4  233.96   33.41   1-0.43185-0.05671 0.64626 0.71873 0.62915 0.69297
   0   3  -4  333.15   50.63   1-0.00682-0.38207 0.99664 0.92392 0.08153 0.01921
   0  -3  -4  256.66   37.82   1-0.07858-0.43840 0.99650 0.89015 0.02825 0.12419
   0  -3  -5 1418.02  146.46   1-0.10194-0.55430 0.86617 0.73580-0.48923-0.38901
   0  -3   5 2558.11  145.11   1-0.45401 0.01332 0.60574 0.70152 0.65341 0.71251
   0   3   5 2592.40  166.86   1-0.32849 0.12377 0.72420 0.85311 0.60631 0.50682
   0   3   5 2349.74  118.74   1 0.02489 0.47694-0.23377-0.10364 0.97197 0.87279
   0  -3   5 2468.99  128.03   1-0.42034 0.04706 0.32104 0.41693 0.84867 0.90771
   0   3   5 2308.30  112.06   1-0.35854 0.09390-0.29569-0.16390-0.88544-0.98199
   0   3  -5 3094.79  126.79   1 0.05059-0.41653 0.38842 0.29369 0.92009 0.86037
   0   3   5 2396.66  126.42   1-0.24596 0.20621 0.56765 0.69651 0.78566 0.68727
   0  -3   5 1679.58  139.16   1-0.45727 0.00978 0.65441 0.74926 0.60219 0.66219
   0  -3   5 2008.05  157.08   1-0.04959 0.41797-0.99752-0.90188 0.04986 0.10906
   0   3  -5 3105.83  160.34   1 0.03099-0.43614 0.99352 0.89841 0.10933 0.05121
   0  -3  -5 2797.09  151.07   1-0.01150-0.46320 0.99688 0.86814 0.07808 0.17822
   0  -3  -6 1140.65  162.56   1-0.02702-0.57142 0.67082 0.51776-0.74112-0.63669
   0  -3   6 2003.75  179.48   1-0.48154 0.07774 0.57492 0.69317 0.66149 0.71656
   0   3   6 2007.38  162.38   1-0.37448 0.16974 0.68461 0.83598 0.62535 0.52183
   0   3   6 2300.49  138.46   1-0.08536 0.45863-0.10671 0.04601 0.99061 0.88743
   0  -3   6 1663.61  111.32   1-0.45263 0.10673 0.36696 0.48545 0.81268 0.86772
   0   3   6 1862.58  129.47   1-0.39020 0.15420-0.26464-0.10998-0.88187-0.98189
   0  -3   6 2016.58  145.00   1-0.09734 0.46185-0.50988-0.39042-0.85471-0.79640
   0   3   6 1775.86  126.08   1-0.33756 0.20654 0.61021 0.76142 0.71671 0.61446
   0  -3   6 2026.30  166.88   1-0.08679 0.47276-0.99598-0.87778 0.02211 0.07733
   0   3  -6 2336.51  160.95   1 0.07341-0.48560 0.98738 0.86989 0.14028 0.08637
   0  -3  -6 1947.13  142.85   1 0.05114-0.49245 0.99095 0.83983 0.12406 0.22840
   0  -3   7  794.75   99.27   1-0.51169 0.13956 0.53880 0.67952 0.66922 0.72025
   0   3   7  763.40   97.25   1-0.41818 0.21801 0.64302 0.81687 0.64158 0.53403
   0   3   7  749.57   79.68   1-0.43161 0.20474-0.22198-0.04446-0.87431-0.97780
   0  -3   7  816.21  111.53   1-0.16963 0.48140-0.45740-0.31489-0.87293-0.81797
   0  -3   7  986.74  143.48   1-0.12805 0.52349-0.99172-0.85097-0.00887 0.04234
   0   3   7  549.79  113.31   1-0.07132 0.56495-0.99688-0.82185 0.03368-0.07337
   0   3  -7  881.13   98.57   1 0.11906-0.53184 0.97764 0.83777 0.17331 0.12360
   0  -3  -7  709.89  104.98   1 0.11204-0.52343 0.97935 0.80585 0.16825 0.27679
   0  -3   8  245.12   52.17   1-0.54312 0.20008 0.49816 0.66135 0.67589 0.72289
   0   3   8  308.39   72.63   1-0.46016 0.26799 0.59902 0.79534 0.65529 0.54370
   0   3   8  237.12   45.92   1-0.47935 0.24896-0.16964 0.03072-0.86106-0.96802
   0  -3   8  319.04   51.41   1-0.24130 0.50169-0.40045-0.23509-0.88397-0.83248
   0  -3   8  223.29   59.50   1-0.17236 0.57117-0.98412-0.82081-0.04242 0.00481
   0   3   8  302.78   95.80   1-0.13234 0.59592-0.99112-0.79354-0.01210-0.12315
   0  -3   9  847.14  118.97   1-0.57511 0.26006 0.45326 0.63891 0.68102 0.72398
   0   3   9 1140.95  124.30   1-0.50073 0.31938 0.55224 0.77102 0.66655 0.55092
   0  -3   9 1199.49  132.37   1-0.21916 0.61635-0.97255-0.78669-0.07816-0.03491
   0   3   9 1410.56  180.78   1-0.19301 0.62724-0.97947-0.75932-0.05815-0.17318
   0   4   038329.48  399.89   1-0.22514-0.23538 0.93455 0.95694 0.27551 0.16983
   0  -4   038743.09  417.30   1-0.21534-0.20495 0.96171 0.93930 0.16948 0.27512
   0   4   038285.58  565.98   1-0.27973-0.28985-0.95191-0.92892-0.12491-0.23040
   0  -4   034335.53  500.51   1 0.08126 0.09155 0.98594 0.96351 0.14598 0.25149
   0   4  -127708.51  317.91   1-0.22931-0.33168 0.91516 0.91493 0.33149 0.22995
   0   4   131045.27  356.85   1-0.22737-0.14548 0.92506 0.97006 0.30423 0.19442
   0  -4  -128515.08  337.04   1-0.21264-0.29429 0.96645 0.92136 0.14406 0.25394
   0  -4   134265.04  705.02   1-0.75515-0.65346 0.07489 0.07523 0.65125 0.75320
   0   4  -131410.91  537.38   1-0.57951-0.68151 0.44676 0.44637 0.68158 0.57990
   0   4  -128486.08  320.81   1-0.55005-0.65222 0.51537 0.51558 0.65713 0.55567
   0   4  -131977.52  411.57   1-0.47591-0.57775 0.65991 0.66029 0.58139 0.47979
   0  -4  -130925.38  465.72   1-0.77926-0.86102 0.19565 0.15017-0.59537-0.48587
   0   4   128262.71  372.34   1-0.79747-0.71560-0.17831-0.13274-0.57639-0.68577
   0  -4   129371.63  496.20   1-0.10951-0.00734-0.99397-0.99427 0.00508 0.10661
   0   4  -127487.52  416.92   1 0.00917-0.09299 0.99559 0.99563 0.09331-0.00798
   0   4  -2 1062.17   67.37   1-0.23766-0.43215 0.81463 0.79179 0.52904 0.43163
   0   4   2  850.98   60.08   1-0.23259-0.05857 0.89321 0.96083 0.38479 0.27085
   0  -4  -2  844.70   56.95   1-0.20301-0.37670 0.97721 0.90943 0.06199 0.17611
   0  -4   2  988.01   88.27   1-0.52294-0.32898 0.52463 0.54748 0.67178 0.76943
   0   4  -2  777.37   87.02   1-0.25740-0.45135 0.77783 0.75498 0.57333 0.47568
   0   4   2  870.71   79.72   1-0.13376 0.04016 0.85157 0.91863 0.50687 0.39306
   0   4  -2  900.13   55.75   1-0.35795-0.55206 0.23538 0.21299 0.90358 0.80613
   0  -4   2  917.60   65.67   1-0.52908-0.33496 0.48174 0.50414 0.69856 0.79601
   0   4   2  760.45   68.06   1-0.64917-0.47502 0.05521 0.12422-0.75863-0.87115
   0  -4  -2  998.22   98.17   1-0.29645-0.47058-0.35307-0.42213-0.88738-0.77482
   0   4  -2 1168.05   77.96   1-0.31549-0.50932 0.60059 0.57862 0.73467 0.63700
   0  -4   2  923.59   80.68   1-0.48572-0.29196 0.66263 0.68463 0.57006 0.66785
   0   4  -2 1109.50   86.59   1-0.02595-0.22001 0.99738 0.97504 0.06739-0.02970
   0   4   3 2104.69  106.76   1-0.23706 0.02908 0.83470 0.92494 0.49705 0.37898
   0  -4  -3 2020.93  105.04   1-0.18614-0.45187 0.98065 0.89020-0.06049 0.05786
   0  -4   3 2122.60  161.41   1-0.02482 0.26166 0.66413 0.70961-0.74719-0.65419
   0  -4   3 2363.24  147.35   1-0.47056-0.18464 0.58745 0.63278 0.65837 0.75199
   0   4   3 2386.59  163.54   1-0.20512 0.06071 0.81189 0.90138 0.54658 0.42874
   0   4  -3 1885.48  138.74   1-0.13891-0.42497 0.84896 0.80378 0.50986 0.41632
   0   4  -3 2263.84  102.08   1-0.15742-0.44346-0.02041-0.06541 0.98732 0.89389
   0  -4   3 1895.25  108.97   1-0.47972-0.19366 0.40652 0.45151 0.77755 0.87099
   0   4   3 2097.21  112.73   1-0.49485-0.22876-0.15184-0.05992-0.85560-0.97163
   0   4  -3 2203.43   95.55   1-0.19116-0.47692 0.53909 0.49477 0.82026 0.72646
   0  -4   3 1739.66  103.88   1-0.46049-0.17480 0.65539 0.69978 0.59866 0.69263
   0   4  -3 2469.29  139.74   1-0.01818-0.30412 0.99715 0.95242 0.07314-0.01975
   0  -4  -410989.61  280.79   1-0.16054-0.51830 0.96331 0.85018-0.21505-0.09246
   0  -4   413470.08  330.06   1-0.46750-0.08962 0.59089 0.65868 0.65748 0.74706
   0   4  -411434.42  345.83   1-0.06216-0.44021 0.88389 0.81626 0.46353 0.37405
   0   4  -411471.98  250.63   1 0.01480-0.36318-0.22238-0.28998 0.97484 0.88543
   0  -4   412982.52  307.28   1-0.46312-0.08511 0.38215 0.44974 0.79966 0.88909
   0   4   413015.67  301.96   1-0.44027-0.08223-0.21275-0.09797-0.87229-0.99178
   0   4   413107.20  300.52   1-0.06433 0.29342 0.46490 0.57708 0.88302 0.76215
   0  -4   411287.50  298.78   1-0.46364-0.08602 0.65634 0.72311 0.59518 0.68534
   0  -4  -414334.93  335.08   1-0.08764-0.44489 0.99592 0.88396 0.02148 0.14379
   0  -4  -5  997.84   89.60   1-0.12361-0.57338 0.90917 0.77316-0.39764-0.27101
   0  -4   5 1548.07  132.90   1-0.48215-0.01231 0.57422 0.66448 0.66165 0.74719
   0   4   5 1732.78  151.67   1-0.31442 0.13533 0.73552 0.86995 0.60011 0.47420
   0   4   5 1233.53   78.79   1 0.09548 0.54498-0.31201-0.17618 0.94526 0.81972
   0  -4   5 1430.43   99.50   1-0.47039-0.00042 0.39277 0.48295 0.79022 0.87564
   0   4   5 1377.68   88.91   1-0.43465 0.01534-0.21875-0.08112-0.87362-0.99658
   0   4  -5 1703.46   80.71   1 0.00522-0.46439 0.41965 0.33061 0.90767 0.82160
   0   4   5 1413.93   98.62   1-0.19838 0.25130 0.54298 0.67752 0.81597 0.69123
   0  -4   5 1004.34   90.98   1-0.48238-0.01283 0.66172 0.75088 0.57396 0.66031
   0  -4   5 1454.42  137.38   1-0.06739 0.40271-0.99705-0.90713 0.03660 0.12218
   0   4  -5 1731.45  115.42   1 0.04093-0.42877 0.99233 0.90283 0.11660 0.03211
   0  -4  -5 1591.34  111.38   1-0.01433-0.46346 0.99700 0.86266 0.07599 0.20250
   0  -4   6 8256.67  423.64   1-0.50478 0.05701 0.54731 0.66004 0.66756 0.74906
   0   4   6 8447.08  383.82   1-0.36189 0.17982 0.69585 0.85275 0.62032 0.49037
   0   4   6 7522.10  309.08   1-0.02102 0.52041-0.18156-0.02313 0.98315 0.85359
   0  -4   6 7150.03  302.72   1-0.49367 0.06824 0.42731 0.54010 0.75742 0.83882
   0   4   6 8789.85  357.07   1-0.45339 0.08857-0.19856-0.03806-0.86891-0.99534
   0  -4   6 7750.91  329.28   1-0.06364 0.49800-0.53272-0.41909-0.84389-0.75917
   0   4   6 8641.13  370.56   1-0.30502 0.23659 0.59588 0.75278 0.74288 0.61428
   0  -4   6 8894.36  429.39   1-0.10084 0.46126-0.99483-0.88235 0.01159 0.09318
   0   4  -6 9974.58  422.67   1 0.08044-0.48114 0.98609 0.87421 0.14538 0.06510
   0  -4  -6 8977.27  392.53   1 0.05212-0.48889 0.99081 0.83408 0.12477 0.25549
   0  -4   7  854.50  107.29   1-0.53147 0.12228 0.51360 0.64880 0.67360 0.75106
   0   4   7  750.29   95.85   1-0.40678 0.22690 0.65427 0.83363 0.63753 0.50354
   0   4   7  757.27   93.31   1-0.48584 0.14807-0.16224 0.02110-0.85885-0.98875
   0  -4   7  856.86  106.56   1-0.13767 0.51581-0.48120-0.34453-0.86573-0.78437
   0  -4   7 1068.80  151.22   1-0.13913 0.51495-0.99012-0.85508-0.01723 0.06036
   0   4   7  539.39   92.36   1-0.06405 0.56968-0.99717-0.81643 0.03910-0.09433
   0  -4  -7  769.08   96.78   1 0.11570-0.51719 0.97847 0.79936 0.17089 0.30581
   0   4  -7  717.23  103.21   1 0.12376-0.52971 0.97645 0.84218 0.17670 0.10061
   0  -4   8   58.56   43.88   1-0.56031 0.18540 0.47452 0.63218 0.67887 0.75230
   0   4   8   -9.34   52.70   1-0.44974 0.27589 0.61034 0.81217 0.65208 0.51405
   0  -4   8   94.37   51.13   1-0.21088 0.53455-0.42524-0.26571-0.88016-0.80227
   0  -4   8  -31.04   63.99   1-0.18100 0.56507-0.98226-0.82467-0.04899 0.02462
   0   4   8  -91.25   68.23   1-0.12824 0.59748-0.99170-0.78839-0.00901-0.14643
   0  -4   9  112.02   56.85   1-0.59023 0.24744 0.43060 0.61073 0.68278 0.75217
   0   4   9   66.99   54.69   1-0.49116 0.32644 0.56368 0.78798 0.66409 0.52202
   0  -4   9   79.97   50.50   1-0.28367 0.55372-0.36434-0.18195-0.88700-0.81257
   0  -4   9  159.77   77.47   1-0.22573 0.61233-0.97062-0.79048-0.08320-0.01357
   0   4   9   65.14   73.18   1-0.19148 0.62622-0.97983-0.75397-0.05698-0.19839
   0   5   0   25.75   31.47   1-0.22619-0.23898 0.93033 0.95832 0.28864 0.15655
   0  -5   0   28.60   30.10   1-0.21392-0.20093 0.96431 0.93630 0.15596 0.28802
   0  -5   0    3.99   47.74   1-0.40548-0.39284-0.88624-0.91498-0.22395-0.09208
   0   5   0   -7.97   54.94   1-0.26513-0.27778-0.95749-0.92875-0.11359-0.24546
   0  -5   0   12.11   42.99   1 0.06513 0.07799 0.98880 0.96077 0.13425 0.26613
   0   5  -1  605.75   44.49   1-0.22946-0.33438 0.91435 0.91971 0.33363 0.20567
   0   5   1  533.24   40.29   1-0.22785-0.14851 0.92279 0.97339 0.31070 0.17447
   0  -5  -1  675.70   47.48   1-0.21182-0.29087 0.96771 0.91702 0.13658 0.27287
   0  -5   1  607.88   43.55   1-0.20816-0.10314 0.97250 0.96716 0.10445 0.23226
   0  -5   1  708.10   97.09   1-0.80404-0.69983-0.25807-0.26342 0.53564 0.66395
   0   5  -1  632.97   86.41   1-0.69342-0.79755 0.24171 0.24692 0.67877 0.55039
   0   5  -1  631.33   40.76   1-0.57363-0.67835 0.55484 0.56076 0.60256 0.47474
   0   5  -1  658.50   62.35   1-0.50351-0.60783 0.66724 0.67332 0.54886 0.42091
   0  -5  -1  698.64   60.10   1-0.80405-0.88340-0.05600-0.10732-0.59190-0.45615
   0   5   1  479.88   49.42   1-0.72999-0.65064-0.46439-0.41307-0.50145-0.63720
   0  -5   1  675.99   85.72   1-0.15327-0.04856-0.98778-0.99380-0.02793 0.09997
   0   5  -1  804.68   81.77   1 0.04133-0.06341 0.99228 0.99792 0.11689-0.01078
   0  -5   1  720.94   64.08   1-0.09561 0.00913 0.99529 0.98965 0.01551 0.14319
   0   5  -220339.58  283.80   1-0.23658-0.43363 0.84555 0.82830 0.47860 0.35478
   0   5   218807.87  281.05   1-0.23221-0.06075 0.89626 0.96947 0.37788 0.23752
   0  -5  -220062.21  288.71   1-0.20379-0.37488 0.97663 0.90325 0.06824 0.20877
   0  -5   218445.11  267.44   1-0.18604 0.01101 0.98063 0.99798-0.06111 0.06245
   0  -5   220850.08  409.76   1-0.60879-0.41276 0.40139 0.41870 0.68429 0.80889
   0   5  -219779.54  404.47   1-0.30332-0.49979 0.74420 0.72686 0.59510 0.47102
   0   5   220615.01  395.91   1-0.11637 0.05503 0.86010 0.93269 0.49667 0.35642
   0   5  -220620.57  271.59   1-0.42241-0.61908 0.32395 0.30727 0.84653 0.72271
   0   5   219418.60  309.08   1-0.75708-0.58537 0.26573 0.34056-0.59683-0.73576
   0  -5  -217586.40  356.80   1-0.45995-0.63163-0.19135-0.26624-0.86707-0.72811
   0   5  -219657.70  294.92   1-0.35605-0.55237 0.61794 0.60167 0.70097 0.57695
   0  -5   218650.09  343.05   1-0.52450-0.32826 0.67212 0.68843 0.52262 0.64675
   0  -5   219996.03  304.81   1-0.07415 0.12254-0.99674-0.98020 0.03156 0.15549
   0   5  -220008.34  334.12   1-0.00093-0.19756 0.99630 0.97956 0.08587-0.03760
   0   5   324571.83  666.60   1-0.23647 0.02711 0.84750 0.94334 0.47519 0.33070
   0  -5  -322989.07  603.91   1-0.18960-0.45274 0.98116 0.88510-0.03700 0.10776
   0  -5   326103.02  770.39   1-0.52385-0.23543 0.52345 0.56326 0.67198 0.79202
   0   5   326447.88  744.28   1-0.18975 0.07365 0.82109 0.91613 0.53833 0.39403
   0   5  -319636.79  582.98   1-0.16012-0.44869 0.83780 0.79816 0.52195 0.40199
   0   5  -321572.64  557.36   1-0.24084-0.52946 0.08294 0.04366 0.96701 0.84720
   0  -5   321934.23  605.98   1-0.52801-0.23938 0.48006 0.51936 0.70052 0.82033
   0   5   321487.72  578.31   1-0.61552-0.35186 0.00424 0.10195-0.78810-0.93048
   0  -5  -324098.34  679.71   1-0.07520-0.33888-0.52500-0.62268-0.84776-0.70528
   0  -5   322199.72  622.50   1-0.49470-0.20653 0.66501 0.70371 0.55947 0.67980
   0  -5   324285.64  683.93   1-0.05566 0.23302-0.99741-0.95832 0.04534 0.16528
   0   5  -325196.95  675.42   1 0.00053-0.28798 0.99621 0.95709 0.08695-0.03231
   0   5   4 2465.52  131.61   1-0.23783 0.11788 0.77018 0.88863 0.59181 0.44319
   0  -5  -4 2191.85  110.24   1-0.16810-0.52327 0.97058 0.85184-0.17237-0.02336
   0  -5   4 2880.37  167.77   1-0.50601-0.12562 0.54581 0.60808 0.66786 0.78386
   0   5   4 2963.37  170.79   1-0.24937 0.10591 0.78334 0.90082 0.56936 0.42105
   0   5  -4 2273.61  165.35   1-0.07381-0.45438 0.87913 0.81704 0.47082 0.35491
   0   5  -4 2985.09  111.70   1-0.06731-0.44785-0.12792-0.18980 0.98949 0.87372
   0  -5   4 2360.69  119.42   1-0.50931-0.12873 0.45105 0.51296 0.73289 0.84869
   0   5   4 2928.73  143.06   1-0.53764-0.18204-0.10034 0.02026-0.83718-0.98308
   0   5   4 3007.80  135.52   1 0.01135 0.36661 0.41551 0.53338 0.90951 0.76229
   0   5  -4 3358.64  130.07   1-0.12929-0.50947 0.50427 0.44327 0.85381 0.73752
   0  -5   4 2496.91  131.11   1-0.49204-0.11194 0.66432 0.72540 0.56264 0.67916
   0  -5   4 2014.53  107.69   1-0.06351 0.31715-0.99719-0.93554 0.03950 0.15545
   0   5  -4 2679.72  113.25   1 0.02092-0.35947 0.99457 0.93306 0.10194-0.01312
   0  -5  -4 2770.00  132.15   1-0.09533-0.45001 0.99532 0.87775 0.01572 0.16441
   0  -5   510011.48  334.14   1-0.51225-0.03990 0.53810 0.62284 0.66935 0.78132
   0   5   510288.12  385.55   1-0.30210 0.14514 0.74514 0.88508 0.59455 0.44220
   0   5   5 7954.60  254.15   1-0.51304-0.06549-0.13038 0.01308-0.84839-0.99776
   0   5  -510018.14  255.49   1-0.03491-0.50702 0.44615 0.36280 0.89427 0.78185
   0   5   5 7578.83  237.94   1-0.14704 0.30015 0.51453 0.65476 0.84476 0.69367
   0  -5   5 9389.68  355.65   1-0.08515 0.38750-0.99609-0.91188 0.02334 0.13530
   0   5  -510599.10  347.79   1 0.05142-0.42086 0.99091 0.90702 0.12426 0.01339
   0  -5  -5 9581.79  315.59   1-0.01530-0.46187 0.99704 0.85709 0.07526 0.22816
   0  -5  -6   36.89   31.37   1-0.09320-0.63240 0.84692 0.68257-0.52348-0.36625
   0  -5   6   31.67   38.80   1-0.52948 0.03482 0.51620 0.62341 0.67318 0.78111
   0   5   6   96.57   50.74   1-0.35070 0.18851 0.70560 0.86801 0.61574 0.45935
   0   5   6   11.96   21.23   1 0.03896 0.57786-0.24957-0.08542 0.96757 0.81165
   0  -5   6   35.79   24.63   1-0.52758 0.03690 0.47940 0.58652 0.70130 0.80908
   0   5   6   18.51   32.29   1-0.51855 0.02095-0.12376 0.04256-0.84603-0.99887
   0   5  -6   79.44   42.14   1 0.05267-0.51136 0.38695 0.28124 0.92059 0.81203
   0  -5   6    3.27   67.42   1-0.11508 0.44956-0.99335-0.88659 0.00089 0.10886
   0   5  -6   51.88   38.99   1 0.08816-0.47600 0.98459 0.87832 0.15098 0.04431
   0  -5  -6   36.40   40.91   1 0.05505-0.48339 0.99038 0.82805 0.12691 0.28401
   0  -5   7  934.94   94.43   1-0.55238 0.10388 0.48556 0.61524 0.67756 0.78145
   0   5   7  931.32   95.30   1-0.39651 0.23465 0.66415 0.84904 0.63377 0.47335
   0   5   7 1281.43  108.60   1-0.54155 0.08991-0.09544 0.09373-0.83522-0.99152
   0  -5   7 1042.69  100.08   1-0.10920 0.54686-0.50160-0.37098-0.85817-0.75054
   0  -5   7 1379.38  149.56   1-0.15055 0.50607-0.98826-0.85894-0.02587 0.07810
   0   5   7  753.38  128.91   1-0.05761 0.57357-0.99737-0.81091 0.04389-0.11592
   0   5  -7 1106.82  104.79   1 0.12922-0.52683 0.97502 0.84636 0.18062 0.07816
   0  -5  -7  910.06  115.67   1 0.12130-0.50902 0.97707 0.79236 0.17493 0.33623
   0  -5   8   42.71   47.62   1-0.57837 0.16985 0.44844 0.60059 0.68144 0.78130
   0   5   8   -3.52   42.70   1-0.44028 0.28285 0.62039 0.82774 0.64905 0.48459
   0  -5   8  -17.22   50.11   1-0.18301 0.56487-0.44714-0.29345-0.87553-0.77123
   0  -5   8  -20.86   50.32   1-0.19007 0.55854-0.98017-0.82830-0.05591 0.04408
   0   5   8   36.84   67.90   1-0.12510 0.59807-0.99212-0.78310-0.00664-0.17045
   0  -5   9 1053.58  144.42   1-0.60771 0.23162 0.40314 0.57813 0.68422 0.78237
   0   5   9 1180.70  144.71   1-0.48240 0.33269 0.57393 0.80376 0.66172 0.49323
   0  -5   9 1480.40  124.53   1-0.25677 0.58307-0.38748-0.21093-0.88539-0.78455
   0  -5   9 1251.34  141.68   1-0.23250 0.60789-0.96856-0.79397-0.08840 0.00841
   0  -6   0 7533.92  194.10   1-0.41883-0.40366-0.87722-0.91171-0.23464-0.07639
   0   6   0 8548.39  261.89   1-0.25041-0.26558-0.96272-0.92823-0.10220-0.26045
   0  -6   0 7984.15  185.92   1 0.04893 0.06437 0.99126 0.95763 0.12245 0.28070
   0   6   1 9169.98  178.21   1-0.22846-0.15168 0.91976 0.97596 0.31912 0.15648
   0  -6   1 7909.46  154.39   1-0.20749-0.09987 0.97323 0.96230 0.09874 0.25297
   0  -6   1 8446.83  335.63   1-0.76053-0.65386-0.53203-0.54296 0.37218 0.52692
   0  -6  -1 7040.58  194.29   1-0.79028-0.86711-0.23421-0.29126-0.56620-0.40407
   0   6   1 6973.54  194.44   1-0.64161-0.56479-0.64150-0.58445-0.42047-0.58260
   0  -6   1 7682.13  248.84   1-0.19098-0.08372-0.97996-0.99168-0.05660 0.09768
   0  -6   1 8337.70  209.95   1-0.08938 0.01792 0.99579 0.98454 0.02017 0.17423
   0   6  -210183.69  186.52   1-0.23580-0.43541 0.85877 0.84712 0.45486 0.30461
   0   6   2 9633.93  177.83   1-0.23212-0.06322 0.89693 0.97574 0.37633 0.20956
   0  -6  -211194.28  215.50   1-0.20389-0.37238 0.97655 0.89757 0.06902 0.23596
   0  -6   2 9070.48  212.30   1-0.19036 0.00929 0.98119 0.99294-0.03177 0.11821
   0  -6   2 9196.73  277.94   1-0.68917-0.49069 0.25109 0.26285 0.67969 0.83073
   0   6   211885.97  284.77   1-0.10319 0.06570 0.86627 0.94441 0.48879 0.32212
   0   6  -211306.87  181.44   1-0.46538-0.66459 0.38544 0.37446 0.79677 0.64659
   0  -6  -210065.64  268.84   1-0.58827-0.75755-0.03420-0.11485-0.80793-0.64258
   0   6  -211057.23  193.86   1-0.38686-0.58558 0.63014 0.61952 0.67324 0.52275
   0  -6   2 9779.09  240.50   1-0.55637-0.35765 0.67824 0.68885 0.48003 0.63052
   0   6   210482.32  217.94   1-0.79965-0.63103 0.05303 0.13257-0.59811-0.76433
   0  -6   2 9969.67  278.77   1-0.10753 0.09170-0.99417-0.98335 0.00656 0.15687
   0   6  -3  973.63   64.47   1-0.23565-0.52740 0.69931 0.66504 0.67485 0.52874
   0   6   3 1273.60   88.06   1-0.23604 0.02498 0.85499 0.95642 0.46181 0.29090
   0  -6  -3 1193.46   81.31   1-0.19162-0.45216 0.98119 0.87954-0.02298 0.14819
   0  -6   3 1079.11   80.68   1-0.14399 0.14768 0.94249 0.97668-0.30159-0.15579
   0  -6   3 1159.49   98.08   1-0.58009-0.28915 0.44591 0.48019 0.68165 0.82813
   0   6  -3 1132.84  105.37   1-0.18068-0.47177 0.82634 0.79224 0.53338 0.38699
   0   6   3 1391.57  121.77   1-0.17724 0.08364 0.82830 0.92889 0.53149 0.36077
   0   6  -3 1270.59   68.10   1-0.30561-0.59677 0.16607 0.13249 0.93756 0.79139
   0  -6   3 1033.23   69.13   1-0.56229-0.27112 0.53560 0.56919 0.63003 0.77621
   0   6   3 1206.30   74.49   1-0.71207-0.45085 0.16530 0.26882-0.68236-0.85115
   0  -6  -3 1274.70   92.83   1-0.18285-0.44404-0.44727-0.55086-0.87550-0.70666
   0   6  -3 1301.25   69.19   1-0.26923-0.55997 0.57910 0.54615 0.76951 0.62300
   0  -6   3  986.60   72.03   1-0.52436-0.23371 0.67209 0.70509 0.52281 0.66948
   0  -6   3 1335.14   99.07   1-0.08272 0.20850-0.99625-0.96287 0.02516 0.17147
   0   6  -3  953.92   68.60   1 0.01905-0.27203 0.99474 0.96123 0.10057-0.04507
   0   6   413122.68  331.13   1-0.23793 0.11522 0.78881 0.91285 0.56671 0.39167
   0  -6  -410775.05  282.76   1-0.17305-0.52562 0.97444 0.85010-0.14320 0.03221
   0  -6   410289.10  405.51   1 0.02468 0.40791 0.50028 0.55622-0.86550-0.72402
   0  -6   411826.49  382.16   1-0.54691-0.16402 0.49304 0.54979 0.67659 0.81903
   0   6   414393.63  398.40   1-0.23780 0.11498 0.79111 0.91411 0.56354 0.38880
   0   6  -410396.81  367.79   1-0.08428-0.46737 0.87469 0.81814 0.47729 0.33495
   0   6  -413080.75  259.17   1-0.13873-0.52183-0.04305-0.09923 0.98939 0.84725
   0   6  -412886.48  255.77   1-0.16518-0.54785 0.52479 0.46949 0.83504 0.69240
   0  -6   410244.18  288.00   1-0.51753-0.13495 0.67057 0.72596 0.53149 0.67436
   0  -6   413111.09  359.67   1-0.08534 0.29787-0.99608-0.94014 0.02320 0.16553
   0  -6  -412256.94  294.13   1-0.10126-0.45337 0.99479 0.87162 0.01127 0.18634
   0   6   5 1268.96   97.61   1-0.23523 0.21005 0.69074 0.83741 0.68376 0.50459
   0  -6  -5  962.43   82.39   1-0.14658-0.59119 0.94615 0.79913-0.28863-0.10898
   0  -6   5 1517.69  131.18   1-0.54413-0.06927 0.49680 0.57602 0.67608 0.81448
   0   6   5 2498.89  168.59   1-0.29144 0.15329 0.75324 0.89871 0.58963 0.41086
   0   6  -5 1724.56   87.61   1 0.01858-0.45645-0.22666-0.30545 0.97379 0.83567
   0  -6   5 1370.26   93.15   1-0.54308-0.06799 0.50405 0.58286 0.67155 0.80971
   0   6   5 1558.17   96.71   1-0.58995-0.14484-0.03190 0.11736-0.80680-0.98246
   0   6  -5 1889.27   92.88   1-0.07022-0.54482 0.46858 0.39092 0.88062 0.74185
   0   6   5 1459.89   93.26   1-0.09230 0.35239 0.48220 0.62811 0.87118 0.69374
   0  -6   5 1129.12   88.61   1-0.10286 0.37234-0.99464-0.91614 0.01007 0.14841
   0   6  -5 1864.33  109.10   1 0.06240-0.41245 0.98924 0.91096 0.13226-0.00497
   0  -6  -5 1740.59  116.49   1-0.01402-0.45801 0.99699 0.85143 0.07621 0.25548
   0  -6  -6  567.89   91.17   1-0.10956-0.64617 0.88210 0.71212-0.45812-0.27449
   0  -6   6  793.44  113.57   1-0.55552 0.01129 0.48121 0.58290 0.67810 0.81246
   0   6   6  882.20  104.92   1-0.34084 0.19586 0.71397 0.88191 0.61160 0.42879
   0   6   6  800.14   79.99   1 0.09370 0.63004-0.31007-0.14022 0.94608 0.76379
   0  -6   6  687.36   72.04   1-0.55503 0.01201 0.52353 0.62495 0.64641 0.78057
   0   6   6  711.61   82.92   1-0.58339-0.04634-0.04087 0.13127-0.81116-0.99026
   0   6  -6  951.53   80.45   1 0.01858-0.54794 0.41059 0.31056 0.91162 0.77672
   0   6   6  854.78   88.87   1-0.23287 0.30375 0.56103 0.72931 0.79435 0.61304
   0  -6   6 1028.11  124.58   1-0.12950 0.43769-0.99152-0.89047-0.00996 0.12438
   0   6  -6 1069.27  113.82   1 0.09648-0.47025 0.98287 0.88220 0.15701 0.02397
   0  -6  -6  955.91   99.65   1 0.06029-0.47557 0.98958 0.82164 0.13073 0.31421
   0  -6   7 2106.70  156.01   1-0.57432 0.08445 0.45441 0.57856 0.68092 0.81124
   0   6   7 2203.03  183.88   1-0.38735 0.24130 0.67278 0.86319 0.63033 0.44347
   0   6   7 2051.89  137.92   1-0.59710 0.03189-0.02199 0.17302-0.80185-0.98440
   0  -6   7 2400.90  163.04   1-0.08317 0.57534-0.51961-0.39483-0.85034-0.71630
   0  -6   7 3240.15  224.76   1-0.16228 0.49689-0.98613-0.86252-0.03476 0.09560
   0   6   7 1630.02  179.33   1-0.05213 0.57651-0.99748-0.80531 0.04797-0.13821
   0  -6  -7 1928.36  149.72   1 0.12916-0.49859 0.97504 0.78471 0.18058 0.36826
   0  -6   8  903.51  127.26   1-0.59903 0.15085 0.41696 0.56388 0.68359 0.81196
   0   6   8 1066.74   92.67   1-0.43174 0.28888 0.62927 0.84214 0.64623 0.45534
   0  -6   8 1234.60  112.29   1-0.15757 0.59275-0.46649-0.31863-0.87037-0.73966
   0  -6   8 1326.68  112.33   1-0.19954 0.55162-0.97785-0.83169-0.06313 0.06323
   0   6   8 1385.69  143.85   1-0.12304 0.59759-0.99238-0.77765-0.00509-0.19527
   0  -6   9   42.81   55.20   1-0.62418 0.21759 0.37584 0.54529 0.68492 0.80951
   0   6   9  124.65   58.73   1-0.47442 0.33816 0.58308 0.81842 0.65949 0.46456
   0  -6   9   98.16   49.83   1-0.23194 0.61034-0.40817-0.23746-0.88294-0.75570
   0  -6   9   62.59   54.53   1-0.24007 0.60285-0.96617-0.79732-0.09423 0.02896
   0   7   0  -21.35   33.48   1-0.22815-0.24606 0.92133 0.96051 0.31478 0.12985
   0  -7   0   10.05   27.89   1-0.21095-0.19277 0.96897 0.92975 0.12880 0.31368
   0  -7   0    1.06   34.74   1-0.43205-0.41435-0.86785-0.90809-0.24526-0.06064
   0   7   0    4.70   46.77   1-0.23556-0.25326-0.96761-0.92737-0.09076-0.27537
   0  -7   0   -0.65   45.80   1 0.03268 0.05068 0.99333 0.95409 0.11056 0.29519
   0  -7  -132566.19  379.04   1-0.20959-0.28345 0.97078 0.90888 0.11678 0.30589
   0  -7   130384.20  354.24   1-0.20651-0.09629 0.97424 0.95771 0.09050 0.27113
   0   7  -128818.96  409.64   1-0.79612-0.90526-0.12209-0.10558 0.59268 0.41152
   0   7  -2  207.18   30.79   1-0.23538-0.43755 0.86462 0.85857 0.44386 0.26719
   0   7   2  194.07   27.82   1-0.23223-0.06588 0.89610 0.98051 0.37823 0.18504
   0  -7  -2  233.66   33.66   1-0.20355-0.36945 0.97681 0.89223 0.06630 0.25965
   0  -7   2  229.04   33.24   1-0.19235 0.00990 0.98116 0.98730-0.01788 0.15851
   0  -7   2  162.43   31.94   1-0.75590-0.55497 0.07236 0.07858 0.65067 0.82814
   0   7  -2  163.02   35.26   1-0.39973-0.60121 0.66108 0.65479 0.63496 0.45802
   0   7   2  213.06   52.16   1-0.09360 0.07277 0.87060 0.95428 0.48299 0.28990
   0   7  -2  197.42   31.53   1-0.49457-0.69634 0.42867 0.42340 0.75606 0.57951
   0  -7  -2  202.28   39.15   1-0.67507-0.84192 0.09774 0.01127-0.73124-0.53947
   0   7  -2  227.10   35.42   1-0.40975-0.61095 0.63860 0.63368 0.65136 0.47453
   0   7   2  165.54   30.74   1-0.79814-0.63206-0.17180-0.08656-0.57745-0.77006
   0  -7   2  207.47   61.69   1-0.13852 0.06325-0.99021-0.98510-0.01677 0.15990
   0   7  -2  296.02   61.92   1 0.04580-0.15596 0.99169 0.98616 0.12016-0.05606
   0   7  -3   96.37   24.32   1-0.23742-0.53172 0.74746 0.71878 0.62042 0.44789
   0   7   3   86.95   23.15   1-0.23577 0.02269 0.85916 0.96619 0.45414 0.25682
   0  -7  -3  106.68   30.59   1-0.19272-0.45066 0.98113 0.87387-0.01524 0.18234
   0  -7   3   76.54   23.69   1-0.15752 0.13676 0.96000 0.98882-0.23148-0.05932
   0  -7   3   83.50   30.42   1-0.63982-0.34700 0.34854 0.37728 0.68493 0.85863
   0   7  -3   67.30   27.27   1-0.20169-0.49513 0.81398 0.78521 0.54475 0.37184
   0   7   3  114.37   59.55   1-0.16734 0.09103 0.83385 0.93998 0.52600 0.32885
   0   7  -3  128.13   31.01   1-0.35513-0.64885 0.23159 0.20372 0.90567 0.73313
   0  -7  -3  132.32   40.83   1-0.29261-0.55136-0.35648-0.46590-0.88729-0.69204
   0   7  -3  128.15   36.76   1-0.29754-0.59078 0.59246 0.56520 0.74863 0.57577
   0  -7   3  133.48   37.84   1-0.55030-0.25717 0.67720 0.70451 0.48842 0.66145
   0   7   3  132.98   25.51   1-0.77278-0.51476 0.22573 0.33363-0.59317-0.78974
   0  -7   3  165.75   61.03   1-0.10868 0.18509-0.99405-0.96639 0.00570 0.17840
   0   7  -3  171.86   57.94   1 0.03739-0.25626 0.99277 0.96486 0.11401-0.05801
   0  -7   4 6669.97  293.86   1-0.06557 0.32074 0.77954 0.83077-0.62290-0.45490
   0  -7   4 8772.34  286.60   1-0.58960-0.20420 0.43156 0.48279 0.68272 0.85159
   0   7  -4 7009.43  303.06   1-0.09339-0.47899 0.87070 0.81969 0.48286 0.31409
   0   7  -4 8778.93  186.17   1-0.19907-0.58474 0.03069-0.01978 0.97950 0.81097
   0  -7   4 7615.23  201.87   1-0.57111-0.18543 0.55052 0.60102 0.60888 0.77742
   0   7  -4 9628.10  223.41   1-0.19563-0.58079 0.54150 0.49189 0.81761 0.64862
   0  -7   4 8457.43  222.34   1-0.10673 0.27903-0.99426-0.94403 0.00717 0.17588
   0  -7  -4 8949.93  241.37   1-0.10491-0.45445 0.99444 0.86566 0.00853 0.20997
   0   7   5 1478.25   98.52   1-0.23638 0.20634 0.71586 0.86812 0.65701 0.45142
   0  -7   5 1665.30  145.44   1-0.57752-0.10015 0.44971 0.52341 0.68133 0.84617
   0   7   5 2905.55  175.71   1-0.28235 0.15987 0.76000 0.91099 0.58537 0.38016
   0   7  -5 1807.26   83.04   1-0.04330-0.52090-0.15587-0.22896 0.98682 0.82233
   0  -7   5 1317.05   78.01   1-0.56836-0.09072 0.54582 0.61893 0.61565 0.78018
   0   7   5 1918.08  106.13   1-0.66154-0.21887 0.07512 0.23020-0.74613-0.94820
   0   7   5 1908.22  115.71   1-0.03486 0.40734 0.44611 0.59772 0.89429 0.69050
   0   7  -5 2178.75  108.59   1-0.10114-0.57823 0.48755 0.41558 0.86721 0.70209
   0  -7   5 2268.03  136.78   1-0.12049 0.35725-0.99270-0.91992-0.00317 0.16154
   0   7  -5 2393.05  138.22   1 0.07381-0.40361 0.98731 0.91463 0.14056-0.02305
   0  -7  -5 1819.61  122.18   1-0.00993-0.45135 0.99680 0.84564 0.07923 0.28488
   0  -7  -6  335.70   57.85   1-0.12109-0.65510 0.90455 0.72892-0.40879-0.19875
   0  -7   6  529.93   70.67   1-0.58275-0.01342 0.44194 0.53810 0.68197 0.84276
   0   7   6  583.05   69.25   1-0.33226 0.20193 0.72111 0.89457 0.60794 0.39869
   0   7   6  416.23   53.83   1 0.14278 0.67656-0.36305-0.18750 0.92076 0.71210
   0   7  -6  587.60   62.18   1 0.10427-0.46526-0.32158-0.41727 0.94112 0.78064
   0  -7   6  312.39   50.50   1-0.57703-0.00743 0.56071 0.65642 0.59383 0.75435
   0   7   6  370.19   58.21   1-0.64593-0.11131 0.05012 0.22808-0.76174-0.96725
   0   7  -6  659.60   64.84   1-0.01196-0.58099 0.43112 0.33679 0.90221 0.74095
   0   7   6  421.07   59.61   1-0.19332 0.34081 0.54026 0.71423 0.81898 0.61132
   0  -7   6  647.84   91.75   1-0.14405 0.42568-0.98934-0.89401-0.02095 0.13977
   0   7  -6  612.22   75.58   1 0.10536-0.46395 0.98091 0.88585 0.16342 0.00401
   0  -7  -6  534.70   76.70   1 0.06832-0.46498 0.98827 0.81472 0.13657 0.34642
   0  -7   7  814.06  129.73   1-0.59909 0.06132 0.41685 0.53569 0.68360 0.84217
   0   7   7  900.85  112.71   1-0.37926 0.24688 0.68026 0.87618 0.62721 0.41393
   0   7   7  825.24   89.36   1-0.65141-0.02485 0.05876 0.25960-0.75644-0.96539
   0  -7   7 1021.27  104.31   1-0.05980 0.60116-0.53525-0.41631-0.84256-0.68211
   0  -7   7 1080.76  102.71   1-0.17427 0.48744-0.98371-0.86582-0.04387 0.11286
   0  -7   8  111.86   46.15   1-0.61864 0.13367 0.38518 0.52655 0.68476 0.83956
   0   7   8  168.33   59.10   1-0.42411 0.29400 0.63706 0.85545 0.64364 0.42632
   0  -7   8  166.61   45.32   1-0.13443 0.61834-0.48356-0.34154-0.86492-0.70780
   0  -7   8  164.65   75.08   1-0.20936 0.54434-0.97528-0.83483-0.07065 0.08210
   0   7   8  144.10   71.45   1-0.12219 0.59589-0.99249-0.77205-0.00445-0.22102
   0  -7   9   28.89   51.22   1-0.64122 0.20300 0.34603 0.50992 0.68490 0.83592
   0   7   9  128.72   43.55   1-0.46723 0.34284 0.59119 0.83205 0.65740 0.43605
   0  -7   9   20.33   53.41   1-0.20911 0.63562-0.42665-0.26177-0.87990-0.72625
   0  -7   9  106.61   79.30   1-0.24805 0.59740-0.96353-0.80043-0.10038 0.04918
   0   8   0 2090.98   73.90   1-0.22906-0.24953 0.91656 0.96133 0.32778 0.11643
   0  -8   0 2815.70   94.99   1-0.20940-0.18863 0.97102 0.92620 0.11516 0.32644
   0  -8   0 2343.16  120.22   1-0.44514-0.42491-0.85813-0.90412-0.25582-0.04483
   0   8   0 2209.30  131.65   1-0.21906-0.23942-0.97258-0.92686-0.07808-0.28912
   0  -8   0 2584.40  103.19   1 0.01636 0.03694 0.99499 0.95014 0.09860 0.30961
   0   8  -1    4.74   27.94   1-0.23101-0.34361 0.90481 0.92697 0.35768 0.15047
   0   8   1   20.01   31.84   1-0.22982-0.15817 0.91225 0.97964 0.33908 0.12360
   0  -8  -1   10.73   26.39   1-0.20829-0.27955 0.97235 0.90485 0.10555 0.32107
   0  -8   1   -2.05   24.36   1-0.20533-0.09251 0.97535 0.95321 0.08073 0.28778
   0   8  -1    5.52   31.64   1-0.80405-0.91565-0.24662-0.22453 0.54099 0.33340
   0   8  -1   27.86   39.38   1-0.54017-0.65192 0.67533 0.69849 0.50212 0.29512
   0  -8  -1   10.62   37.87   1-0.74359-0.81537-0.42664-0.49518-0.51482-0.29993
   0   8   1   -5.57   35.70   1-0.49388-0.42214-0.81776-0.74918-0.29551-0.51039
   0  -8   1   20.95   40.65   1-0.25494-0.14274-0.96116-0.98455-0.10570 0.10139
   0   8  -1   -0.31   31.26   1-0.04898-0.16133-0.99753-0.97437 0.05031-0.15673
   0   8  -1    6.35   52.08   1 0.12164 0.00918 0.97699 0.99945 0.17517-0.03163
   0  -8   1   54.02   40.63   1-0.08830 0.02415 0.99587 0.97340 0.02098 0.22779
   0   8  -2  341.36   32.83   1-0.23523-0.43996 0.86667 0.86622 0.43992 0.23684
   0   8   2  512.39   51.30   1-0.23247-0.06868 0.89424 0.98425 0.38247 0.16285
   0  -8  -2  434.70   43.02   1-0.20291-0.36621 0.97728 0.88709 0.06120 0.28096
   0  -8   2  315.31   35.80   1-0.19312 0.01173 0.98109 0.98163-0.01241 0.19039
   0  -8   2  341.96   60.29   1-0.79635-0.59286-0.12396-0.12350 0.59199 0.79577
   0   8  -2  381.11   45.55   1-0.44870-0.65270 0.61145 0.61068 0.65175 0.44837
   0   8   2  569.70   79.25   1-0.08711 0.07674 0.87346 0.96268 0.47902 0.25951
   0   8  -2  497.51   42.20   1-0.51483-0.71916 0.45954 0.45997 0.72371 0.52079
   0  -8  -2  473.02   63.36   1-0.72858-0.89299 0.19906 0.10678-0.65539-0.43721
   0   8  -2  485.24   56.24   1-0.42699-0.63067 0.64462 0.64539 0.63413 0.43095
   0   8   2  282.39   45.76   1-0.76191-0.59817-0.36707-0.27592-0.53360-0.75236
   0  -8   2  599.92   70.76   1-0.16749 0.03684-0.98511-0.98571-0.03871 0.16434
   0   8  -2  575.21   71.63   1 0.06789-0.13645 0.98834 0.98842 0.13626-0.06633
   0   8  -3 4130.25  159.12   1-0.23786-0.53472 0.77346 0.75038 0.58751 0.38856
   0   8   3 4581.57  172.38   1-0.23564 0.02027 0.86110 0.97373 0.45051 0.22677
   0  -8  -3 4139.24  151.20   1-0.19319-0.44853 0.98108 0.86822-0.01186 0.21213
   0  -8   3 3037.27  190.47   1-0.69491-0.39963 0.23836 0.26156 0.67843 0.87856
   0   8  -3 3367.23  219.10   1-0.22059-0.51655 0.80226 0.77902 0.55471 0.35537
   0   8   3 4249.99  183.99   1-0.15978 0.09607 0.83799 0.94965 0.52176 0.29819
   0   8  -3 4839.94  159.27   1-0.39287-0.68914 0.28287 0.26070 0.87500 0.67609
   0  -8  -3 3700.59  164.24   1-0.39544-0.65175-0.25936-0.37462-0.88110-0.65944
   0   8  -3 4612.40  159.34   1-0.32045-0.61618 0.60278 0.58121 0.73072 0.53151
   0   8   3 3621.52  165.02   1-0.79905-0.54358 0.05990 0.17351-0.59826-0.82122
   0  -8   3 3788.13  178.47   1-0.13363 0.16268-0.99094-0.96899-0.01308 0.18599
   0   8  -3 5354.76  213.34   1 0.05557-0.24065 0.99030 0.96800 0.12729-0.07110
   0   8   4 2062.42  159.59   1-0.23776 0.11028 0.80934 0.94458 0.53706 0.30918
   0  -8  -4 1413.40  125.33   1-0.17851-0.52589 0.97779 0.84225-0.10973 0.11850
   0  -8   4 1520.66  155.25   1-0.63552-0.24834 0.35620 0.40192 0.68500 0.88134
   0   8   4 2144.78  167.75   1-0.22045 0.12730 0.80235 0.93639 0.55463 0.32703
   0   8  -4 1359.09  156.56   1-0.10091-0.48904 0.86731 0.82185 0.48742 0.29223
   0   8  -4 2047.83  135.44   1-0.24908-0.63730 0.09336 0.04859 0.96397 0.76907
   0   8   4 1097.33  100.80   1-0.76222-0.41392 0.27941 0.41743-0.58390-0.80895
   0  -8  -4 1865.80  158.88   1-0.05696-0.40527-0.53712-0.67514-0.84157-0.61638
   0   8  -4 2221.75   99.20   1-0.22138-0.60904 0.55511 0.51119 0.80176 0.60642
   0   8   4 1838.59  140.46   1-0.76328-0.41587 0.26439 0.40065-0.58948-0.81641
   0  -8   4 2405.59  146.95   1-0.12770 0.26060-0.99177-0.94726-0.00860 0.18648
   0   8  -4 1963.69  149.46   1 0.06442-0.32368 0.98891 0.94423 0.13374-0.06045
   0  -8  -4 1554.56  134.19   1-0.10553-0.45249 0.99438 0.86000 0.00807 0.23589
   0   8   5  112.56   34.48   1-0.23703 0.20314 0.73370 0.89156 0.63678 0.40477
   0  -8  -5  106.87   27.35   1-0.15779-0.59721 0.96030 0.80207-0.23003 0.00244
   0  -8   5  116.76   43.78   1-0.61419-0.13512 0.39256 0.46081 0.68458 0.87715
   0   8   5  280.09   77.80   1-0.27474 0.16497 0.76555 0.92206 0.58175 0.35011
   0   8  -5  180.41   30.35   1-0.09834-0.57848-0.09136-0.15874 0.99094 0.80009
   0   8   5  138.18   33.34   1-0.72246-0.28222 0.18623 0.34713-0.66585-0.89434
   0   8   5  158.40   35.90   1 0.02426 0.46398 0.40670 0.56400 0.91323 0.68309
   0   8  -5  181.68   45.09   1-0.12812-0.60770 0.50358 0.43729 0.85439 0.66292
   0   8   5  117.57   23.41   1-0.73844-0.29909 0.34692 0.50584-0.57822-0.80911
   0  -8   5  218.99   68.00   1-0.13804 0.34225-0.99029-0.92322-0.01640 0.17469
   0   8  -5  164.72   58.65   1 0.08560-0.39439 0.98510 0.91803 0.14913-0.04086
   0  -8  -5  132.83   35.13   1-0.00230-0.44115 0.99638 0.83962 0.08486 0.31688
   0  -8   6 1664.14  145.46   1-0.61297-0.04200 0.39457 0.48534 0.68452 0.87331
   0   8   6 2270.11  165.96   1-0.32490 0.20677 0.72712 0.90610 0.60474 0.36906
   0   8  -6 2261.05  108.43   1 0.05007-0.52201-0.26196-0.35194 0.96377 0.77693
   0   8   6 2265.89  122.49   1-0.70256-0.17037 0.14699 0.33077-0.69627-0.92820
   0   8  -6 2707.12  117.96   1-0.03924-0.61076 0.44894 0.36030 0.89269 0.70509
   0   8   6 2155.13  123.62   1-0.15169 0.37996 0.51718 0.69683 0.84232 0.60831
   0  -8   6 2361.80  138.08   1-0.15872 0.41355-0.98680-0.89718-0.03206 0.15504
   0   8  -6 2545.75  155.89   1 0.11473-0.45715 0.97870 0.88925 0.17019-0.01559
   0  -8  -6 1941.77  131.06   1 0.07976-0.45097 0.98622 0.80707 0.14489 0.38111
   0  -8   7  103.57   43.51   1-0.62274 0.04012 0.37829 0.49158 0.68489 0.86990
   0   8   7   72.44   37.38   1-0.37221 0.25143 0.68667 0.88811 0.62445 0.38474
   0   8   7  127.49   39.34   1-0.70183-0.07770 0.14561 0.35227-0.69730-0.93266
   0   8  -7  151.22   32.51   1 0.04644-0.61700 0.39133 0.28033 0.91907 0.73533
   0  -8   7  207.60   54.80   1-0.18651 0.47775-0.98101-0.86883-0.05319 0.12992
   0  -8   8  129.87   41.59   1-0.63886 0.11591 0.35027 0.48609 0.68495 0.86618
   0   8   8  262.02   54.76   1-0.41736 0.29824 0.64384 0.86775 0.64130 0.39755
   0  -8   8  296.71   63.36   1-0.11387 0.64152-0.49831-0.36237-0.85948-0.67611
   0  -8   8  259.21   71.30   1-0.21951 0.53674-0.97245-0.83771-0.07843 0.10070
   0   8   8  155.21   68.35   1-0.12273 0.59281-0.99242-0.76626-0.00486-0.24780
   0  -8   9   -6.31   46.32   1-0.65872 0.18795 0.31347 0.47182 0.68397 0.86142
   0   8   9  -95.30   50.83   1-0.46080 0.34676 0.59832 0.84470 0.65549 0.40770
   0  -8   9    7.64   39.55   1-0.18818 0.65900-0.44314-0.28410-0.87647-0.69642
   0  -8   9  -50.06   52.85   1-0.25642 0.59156-0.96064-0.80329-0.10684 0.06909
   0   9   0   -3.57   31.19   1-0.22993-0.25296 0.91160 0.96197 0.34074 0.10297
   0  -9   0   -3.68   26.35   1-0.20781-0.18444 0.97289 0.92246 0.10147 0.33917
   0  -9   0    8.36   40.91   1-0.45810-0.43535-0.84806-0.89979-0.26632-0.02895
   0   9   0  -26.94   49.82   1-0.20395-0.22685-0.97671-0.92529-0.06650-0.30392
   0  -9   0  -15.87   34.58   1-0.00000 0.02313 0.99624 0.94579 0.08655 0.32394
   0  -9  -110505.58  179.47   1-0.20690-0.27557 0.97385 0.90074 0.09378 0.33572
   0   9  -112339.91  311.50   1-0.80060-0.91466-0.33450-0.30683 0.49713 0.26312
   0   9  -112245.24  194.47   1-0.54437-0.65860 0.67613 0.70497 0.49648 0.26313
   0  -9  -1 9221.91  283.71   1-0.72527-0.79453-0.47650-0.55077-0.49690-0.25564
   0   9   1 9993.60  258.66   1-0.43748-0.36827-0.86387-0.78955-0.24964-0.49090
   0   9  -219138.57  494.32   1-0.23524-0.44253 0.86647 0.87162 0.44030 0.21080
   0   9   224741.43  634.38   1-0.23279-0.07156 0.89162 0.98723 0.38835 0.14232
   0  -9  -222062.68  580.42   1-0.20205-0.36276 0.97786 0.88207 0.05440 0.30057
   0  -9   222987.70  780.07   1-0.80139-0.59544-0.32449-0.32961 0.50245 0.73266
   0   9  -221170.63  595.89   1-0.49661-0.70312 0.55719 0.56194 0.66551 0.43570
   0  -9  -222476.61  696.71   1-0.76017-0.92215 0.27387 0.17578-0.58917-0.34458
   0   9  -224868.47  641.36   1-0.43990-0.64605 0.64892 0.65538 0.62079 0.39125
   0  -9  -222669.76  624.59   1-0.76231-0.92329 0.26806 0.17141-0.58908-0.34371
   0   9   218654.17  553.11   1-0.70360-0.54238-0.52723-0.43034-0.47640-0.72154
   0   9  -219608.84  548.39   1 0.08929-0.11762 0.98436 0.99005 0.15180-0.07717
   0   9  -3 1974.42   91.24   1-0.23793-0.53735 0.78843 0.77095 0.56723 0.34186
   0   9   3 1811.80   91.12   1-0.23561 0.01774 0.86148 0.97970 0.44981 0.19965
   0  -9  -3 1661.49   78.69   1-0.19322-0.44597 0.98108 0.86261-0.01166 0.23874
   0  -9   3 1585.43   89.18   1-0.16977 0.12971 0.97197 0.98958-0.16263 0.06234
   0  -9   3 1212.41  109.80   1-0.74374-0.44602 0.11158 0.12923 0.65907 0.88563
   0   9  -3 1240.35  110.37   1-0.23826-0.53672 0.79081 0.77309 0.56377 0.33801
   0   9   3 2211.71  136.68   1-0.15433 0.09900 0.84091 0.95812 0.51868 0.26868
   0   9  -3 2137.65   83.41   1-0.42172-0.72055 0.32298 0.30651 0.84724 0.62197
   0  -9  -3 1528.09  104.93   1-0.48458-0.73844-0.16368-0.28477-0.85929-0.61122
   0   9  -3 1933.07   82.72   1-0.33893-0.63714 0.61079 0.59491 0.71557 0.49002
   0   9   3 1658.36   84.76   1-0.80259-0.54967-0.11150 0.00779-0.58600-0.83534
   0  -9   3 2239.62  102.27   1-0.15768 0.14117-0.98699-0.97075-0.03127 0.19417
   0   9  -3 2150.33  107.00   1 0.07360-0.22519 0.98735 0.97065 0.14041-0.08435
   0   9   4 2404.83  107.91   1-0.23766 0.10781 0.81459 0.95543 0.52910 0.27481
   0  -9  -4 1903.91  151.98   1-0.17989-0.52467 0.97848 0.83733-0.10106 0.15358
   0  -9   4 1559.08  133.85   1-0.12068 0.27081 0.90379 0.94373-0.41059-0.18979
   0  -9   4 1743.36  161.71   1-0.67854-0.28892 0.27379 0.31396 0.68162 0.90440
   0   9   4 3005.42  147.66   1-0.21440 0.13085 0.80616 0.94572 0.55147 0.29744
   0   9  -4 1500.59  158.45   1-0.10661-0.49725 0.86469 0.82477 0.49085 0.26923
   0   9  -4 3152.90  117.50   1-0.29012-0.68090 0.14594 0.10687 0.94579 0.72453
   0  -9  -4 2417.33  132.25   1-0.13301-0.47887-0.48458-0.62844-0.86456-0.61297
   0   9  -4 2943.05  113.61   1-0.24309-0.63324 0.56621 0.52797 0.78759 0.56590
   0   9   4 2568.70  116.08   1-0.78986-0.44500 0.13583 0.27780-0.59804-0.85135
   0  -9   4 2518.08  120.65   1-0.14827 0.24257-0.98865-0.94985-0.02415 0.19731
   0   9  -4 3208.80  158.97   1 0.07928-0.31139 0.98631 0.94723 0.14454-0.07602
   0  -9  -4 2232.04  127.72   1-0.10192-0.44631 0.99473 0.85474 0.01078 0.26498
   0   9   5  133.34   35.12   1-0.23739 0.20021 0.74649 0.90995 0.62159 0.36317
   0  -9  -5   73.54   24.99   1-0.16114-0.59797 0.96395 0.80012-0.21170 0.04718
   0  -9   5   97.01   40.12   1 0.01043 0.49336 0.55003 0.61140-0.83507-0.61869
   0  -9   5  117.75   39.68   1-0.64917-0.16765 0.33149 0.39419 0.68460 0.90360
   0   9   5   88.86   39.68   1-0.26853 0.16868 0.77000 0.93203 0.57876 0.32069
   0   9  -5  123.58   31.51   1-0.14642-0.62912-0.03376-0.09544 0.98864 0.77142
   0   9   5   80.64   27.65   1-0.76813-0.33033 0.29606 0.46278-0.56772-0.82262
   0   9  -5   95.37   62.97   1-0.15157-0.63365 0.51711 0.45651 0.84238 0.62456
   0   9   5   81.06   21.26   1-0.76719-0.33039 0.24910 0.41372-0.59106-0.84833
   0  -9   5  218.69   63.08   1-0.15549 0.32734-0.98739-0.92604-0.02961 0.18786
   0   9  -5  156.67   56.79   1 0.09774-0.38482 0.98260 0.92113 0.15792-0.05844
   0  -9  -5   58.34   27.83   1 0.00998-0.42629 0.99553 0.83315 0.09390 0.35230
   0  -9  -6  152.75   42.14   1-0.13576-0.66458 0.92996 0.74304-0.34164-0.07881
   0  -9   6  317.94   69.63   1-0.64177-0.06835 0.34504 0.43026 0.68488 0.90011
   0   9   6  498.67   74.36   1-0.31872 0.21045 0.73210 0.91660 0.60202 0.33991
   0   9  -6  462.18   58.36   1 0.00015-0.57449-0.20577-0.29005 0.97860 0.76539
   0   9   6  305.02   48.63   1-0.74963-0.21988 0.24696 0.43656-0.61404-0.87239
   0   9  -6  448.61   54.89   1-0.06350-0.63751 0.46438 0.38142 0.88335 0.66939
   0   9   6  388.44   57.74   1-0.10829 0.42086 0.49185 0.67719 0.86391 0.60355
   0   9   6  330.94   44.55   1-0.75541-0.22667 0.29291 0.48019-0.58612-0.84736
   0  -9   6  302.06   57.78   1-0.17349 0.40133-0.98388-0.89997-0.04327 0.17021
   0   9  -6  436.27   75.73   1 0.12455-0.44989 0.97624 0.89239 0.17727-0.03489
   0  -9  -6  365.00   72.37   1 0.09549-0.43266 0.98308 0.79832 0.15629 0.41889
   0  -9   7   57.51   29.45   1-0.64694 0.01837 0.33562 0.44336 0.68470 0.89615
   0   9   7  166.42   53.96   1-0.36614 0.25498 0.69209 0.89906 0.62204 0.35589
   0   9  -7  138.88   36.62   1 0.14457-0.52201-0.36497-0.47185 0.91972 0.71053
   0   9  -7   34.71   26.38   1 0.02196-0.64397 0.40828 0.30296 0.91259 0.70250
   0  -9   7   48.71   63.36   1-0.19897 0.46784-0.97799-0.87153-0.06270 0.14680
   0  -9   8  391.09   76.00   1-0.65951 0.09770 0.31193 0.44221 0.68390 0.89157
   0   9   8  390.72   74.58   1-0.41148 0.30161 0.64967 0.87911 0.63922 0.36904
   0  -9   8  505.88   83.23   1-0.09491 0.66293-0.51156-0.38146-0.85398-0.64420
   0  -9   8  460.22   76.37   1-0.22991 0.52862-0.96936-0.84035-0.08641 0.11979
   0   9   9   39.58   37.29   1-0.45512 0.34993 0.60453 0.85644 0.65375 0.37953
   0  -9   9   94.71   58.54   1-0.16905 0.68057-0.45783-0.30462-0.87281-0.66635
   0  -9   9   79.74   67.62   1-0.26514 0.58537-0.95749-0.80589-0.11359 0.08872
   0 -10   0 5600.92  143.93   1-0.20618-0.18021 0.97457 0.91854 0.08774 0.35185
   0 -10   0 4849.83  150.72   1-0.47093-0.44565-0.83762-0.89511-0.27675-0.01301
   0 -10   0 6272.54  204.64   1-0.01644 0.00927 0.99709 0.94103 0.07442 0.33818
   0  10  -1   84.81   29.56   1-0.23226-0.34998 0.89583 0.92919 0.37885 0.11880
   0  10   1   80.41   26.07   1-0.23123-0.16469 0.90337 0.98196 0.36116 0.09285
   0 -10  -1   86.31   27.92   1-0.20544-0.27151 0.97526 0.89655 0.08162 0.34996
   0 -10   1   85.12   22.56   1-0.20258-0.08457 0.97751 0.94416 0.05855 0.31842
   0  10  -1   90.14   36.52   1-0.79343-0.90996-0.39508-0.36183 0.46299 0.20255
   0  10  -1   54.34   39.52   1-0.54632-0.66303 0.67649 0.71102 0.49385 0.23415
   0 -10  -1   69.40   38.75   1-0.71154-0.77828-0.50950-0.58951-0.48384-0.21620
   0  10   1   62.50   50.43   1-0.38946-0.32278-0.89650-0.81643-0.21116-0.47880
   0 -10   1   56.14   44.89   1-0.30723-0.18997-0.94031-0.97520-0.14633 0.11351
   0  10  -1   -2.16   32.03   1-0.05083-0.16827-0.99750-0.96292 0.04894-0.21087
   0 -10  -1   61.39   51.65   1 0.09815 0.03198 0.98251 0.90407 0.15821 0.42618
   0 -10   1  109.14   42.04   1-0.09701 0.02058 0.99517 0.96150 0.01446 0.27402
   0  10  -2    5.50   27.28   1-0.23537-0.44522 0.86481 0.87555 0.44350 0.18758
   0  10   2  -28.14   28.10   1-0.23317-0.07450 0.88840 0.98960 0.39544 0.12299
   0 -10  -2    2.23   27.42   1-0.20102-0.35913 0.97848 0.87709 0.04634 0.31893
   0 -10   2    9.36   28.41   1-0.19275 0.01729 0.98113 0.97046-0.01501 0.24061
   0 -10   2   -2.83   44.53   1-0.76808-0.55967-0.50832-0.51903 0.38941 0.64604
   0  10  -2   29.77   21.53   1-0.54195-0.75097 0.49973 0.51000 0.67567 0.41944
   0  10   2   47.59   57.90   1-0.08179 0.07703 0.87576 0.97606 0.47576 0.20339
   0  10  -2   18.82   29.25   1-0.53942-0.74885 0.49817 0.51001 0.67885 0.42320
   0  10  -2   57.75   40.05   1-0.44942-0.65806 0.65198 0.66413 0.61068 0.35479
   0 -10  -2   26.35   25.51   1-0.78511-0.94355 0.16475 0.06240-0.59703-0.32527
   0  10   2   23.05   30.29   1-0.63652-0.47782-0.64944-0.54681-0.41600-0.68751
   0 -10   2   -4.46   47.16   1-0.22046-0.01103-0.97217-0.98420-0.07915 0.17666
   0  10  -2   29.36   54.90   1 0.11010-0.09938 0.97981 0.99110 0.16685-0.08850
   0  10  -3  251.09   34.75   1-0.23790-0.53988 0.79711 0.78523 0.55497 0.30319
   0  10   3  287.91   37.50   1-0.23567 0.01512 0.86067 0.98449 0.45132 0.17474
   0 -10  -3  209.40   30.64   1-0.19292-0.44306 0.98111 0.85704-0.01383 0.26298
   0 -10   3  235.10   37.78   1-0.17244 0.12963 0.97401 0.98603-0.14681 0.10457
   0 -10   3  189.35   47.27   1-0.78124-0.48107-0.03010-0.01800 0.62349 0.87649
   0  10  -3  174.65   48.88   1-0.25439-0.55536 0.77991 0.76771 0.57185 0.31965
   0  10   3  352.65   63.41   1-0.15079 0.10002 0.84279 0.96554 0.51667 0.24025
   0  10  -3  274.49   34.40   1-0.44390-0.74527 0.35442 0.34365 0.82300 0.57136
   0 -10  -3  208.18   39.68   1-0.55686-0.80835-0.07596-0.20275-0.82712-0.55268
   0  10  -3  279.29   46.49   1-0.35376-0.65447 0.61700 0.60680 0.70296 0.45105
   0  10   3  203.47   33.05   1-0.78343-0.53277-0.27437-0.14912-0.55762-0.83301
   0 -10   3  244.40   57.62   1-0.18091 0.12049-0.98228-0.97175-0.04892 0.20291
   0  10  -3  218.53   44.86   1 0.09149-0.20988 0.98391 0.97282 0.15339-0.09775
   0  10   4 3188.46  147.68   1-0.23759 0.10532 0.81769 0.96413 0.52432 0.24361
   0 -10  -4 2185.16  100.25   1-0.18068-0.52287 0.97884 0.83209-0.09604 0.18501
   0 -10   4 1895.30  157.85   1-0.13246 0.26163 0.92458 0.95887-0.35720-0.11000
   0 -10   4 1894.10  171.25   1-0.71921-0.32714 0.18008 0.21470 0.67104 0.92025
   0  10   4 3533.57  181.08   1-0.20991 0.13282 0.80895 0.95403 0.54911 0.26865
   0  10  -4 1656.75  165.45   1-0.11016-0.50332 0.86304 0.82865 0.49297 0.24493
   0  10  -4 2808.19  103.42   1-0.32365-0.71697 0.18973 0.15636 0.92695 0.67933
   0 -10  -4 3005.27  150.39   1-0.20941-0.55278-0.42641-0.57620-0.87995-0.60201
   0  10  -4 3362.16  136.54   1-0.26133-0.65397 0.57526 0.54271 0.77509 0.52705
   0  10   4 2734.07  131.13   1-0.80308-0.46076-0.00234 0.14532-0.59585-0.87554
   0 -10   4 3870.57  168.55   1-0.16847 0.22492-0.98491-0.95183-0.03946 0.20838
   0  10  -4 3657.27  180.63   1 0.09428-0.29897 0.98333 0.94986 0.15542-0.09153
   0 -10  -4 2275.51  137.53   1-0.09208-0.43390 0.99558 0.84999 0.01815 0.29872
   0  10   5  903.85   96.98   1-0.23760 0.19745 0.75562 0.92467 0.61039 0.32554
   0 -10  -5  617.87   71.41   1-0.16353-0.59776 0.96638 0.79694-0.19840 0.08689
   0 -10   5  620.74  102.54   1-0.04187 0.44426 0.71462 0.77160-0.69825-0.45524
   0 -10   5  898.17  122.57   1-0.68382-0.19985 0.26265 0.31980 0.68072 0.92616
   0  10   5  873.19  115.92   1-0.26363 0.17106 0.77347 0.94102 0.57639 0.29189
   0  10  -5  991.87   91.12   1-0.18792-0.67317 0.01691-0.03905 0.98203 0.73844
   0  10  -5 1133.83  104.94   1-0.17188-0.65645 0.52853 0.47361 0.83133 0.58715
   0  10   5  947.24  101.36   1-0.78905-0.35479 0.14109 0.31141-0.59789-0.88155
   0 -10   5  821.43   91.70   1-0.17284 0.31253-0.98401-0.92838-0.04278 0.20107
   0  10  -5 1192.71  132.09   1 0.11018-0.37495 0.97979 0.92393 0.16691-0.07583
   0 -10  -5  768.60  108.24   1 0.02861-0.40508 0.99378 0.82580 0.10758 0.39236
   0  10   6  775.42   90.36   1-0.23401 0.29317 0.66882 0.86049 0.70563 0.41665
   0 -10   6  751.74   97.88   1-0.67074-0.09487 0.28979 0.36947 0.68272 0.92438
   0  10   6 1099.03  145.61   1-0.31365 0.21301 0.73613 0.92615 0.59977 0.31123
   0  10  -6 1027.73   96.82   1-0.04509-0.62229-0.15380-0.23238 0.98707 0.74749
   0  10  -6 1152.23  114.72   1-0.08499-0.66149 0.47773 0.40046 0.87438 0.63407
   0  10   6  698.53   79.49   1-0.77734-0.25114 0.20492 0.39791-0.59475-0.88237
   0 -10   6 1363.24   93.19   1-0.18833 0.38903-0.98058-0.90239-0.05458 0.18529
   0 -10  -6  807.29  108.18   1 0.11682-0.40876 0.97819 0.78783 0.17170 0.46068
   0 -10   7 1501.22  158.68   1-0.67140-0.00363 0.28847 0.39067 0.68264 0.92052
   0  10   7 1682.82  151.09   1-0.36104 0.25758 0.69660 0.90909 0.61998 0.32740
   0  10  -7 2099.37  148.34   1 0.09938-0.56976-0.31626-0.41744 0.94345 0.70789
   0  10  -7 2131.29  152.63   1-0.00010-0.66853 0.42322 0.32360 0.90602 0.66958
   0 -10   7 2284.73  177.55   1-0.21161 0.45774-0.97466-0.87391-0.07237 0.16350
   0 -10   8  -13.28   38.57   1-0.68041 0.07925 0.26989 0.39461 0.68132 0.91542
   0  10   8   -0.50   35.07   1-0.40642 0.30416 0.65461 0.88957 0.63740 0.34079
   0 -10   8   21.71   39.70   1-0.07784 0.68244-0.52322-0.39896-0.84863-0.61245
   0 -10   8   61.45   46.12   1-0.24067 0.52039-0.96597-0.84271-0.09469 0.13789
   0  10   9  -15.86   49.63   1-0.45017 0.35238 0.60988 0.86731 0.65221 0.35156
   0 -10   9   -2.57   54.89   1-0.15164 0.70042-0.47091-0.32353-0.86904-0.63617
   0 -10   9 -186.21   72.18   1-0.27418 0.57885-0.95408-0.80823-0.12060 0.10809
   0  11   0   -5.58   32.64   1-0.23155-0.25970 0.90113 0.96269 0.36653 0.07593
   0 -11   0   14.85   20.57   1-0.20450-0.17593 0.97606 0.91443 0.07396 0.36448
   0 -11   0  -41.94   38.51   1-0.48364-0.45582-0.82683-0.89006-0.28711 0.00299
   0  11   0  -43.47   34.40   1-0.17333-0.20132-0.98391-0.92106-0.04315-0.33333
   0 -11   0   -6.84   36.86   1-0.03294-0.00465 0.99751 0.93585 0.06221 0.35235
   0  11  -1   47.44   23.31   1-0.23288-0.35316 0.89085 0.92981 0.39004 0.10357
   0  11   1   88.70   32.56   1-0.23191-0.16793 0.89853 0.98271 0.37264 0.07790
   0 -11  -1   72.24   31.87   1-0.20390-0.26738 0.97654 0.89223 0.06914 0.36390
   0 -11   1   92.91   31.09   1-0.20106-0.08045 0.97846 0.93951 0.04663 0.33291
   0  11  -1   84.73   41.29   1-0.54654-0.66573 0.67653 0.71676 0.49355 0.20750
   0 -11  -1  111.47   41.34   1-0.70178-0.76599-0.53116-0.61692-0.47471-0.18070
   0  11   1   65.49   42.21   1-0.34766-0.28350-0.92055-0.83473-0.17805-0.47206
   0 -11   1  117.30   58.13   1-0.33061-0.21082-0.92929-0.96993-0.16463 0.12158
   0  11  -1    8.95   34.01   1-0.04826-0.16824-0.99753-0.95723 0.05085-0.23534
   0 -11  -1   57.07   36.53   1 0.05818-0.00540 0.98991 0.90586 0.12919 0.42353
   0 -11   1   64.32   30.80   1-0.10383 0.01634 0.99455 0.95526 0.00934 0.29528
   0  11  -2  329.87   38.35   1-0.23557-0.44797 0.86210 0.87844 0.44864 0.16630
   0  11   2  299.72   37.89   1-0.23357-0.07746 0.88469 0.99149 0.40343 0.10456
   0 -11  -2  287.44   38.55   1-0.19985-0.35536 0.97911 0.87212 0.03733 0.33632
   0 -11   2  271.30   37.34   1-0.19200 0.02063 0.98118 0.96491-0.02029 0.26174
   0  11  -2  137.49   28.40   1-0.58328-0.79480 0.44114 0.45693 0.68203 0.39936
   0  11   2  308.12   65.54   1-0.08233 0.07397 0.87553 0.98137 0.47609 0.17729
   0  11  -2  346.41   37.42   1-0.54679-0.75877 0.51006 0.52760 0.66396 0.38194
   0  11  -2  288.74   36.26   1-0.45627-0.66738 0.65411 0.67195 0.60328 0.32104
   0 -11  -2  277.27   47.18   1-0.79741-0.95330 0.07686-0.03119-0.59851-0.30038
   0  11   2  262.64   45.13   1-0.56907-0.41294-0.74023-0.63181-0.35805-0.65595
   0 -11   2  273.96   61.04   1-0.24565-0.03389-0.96433-0.98238-0.09853 0.18379
   0  11  -2  228.23   45.95   1 0.13040-0.08165 0.97470 0.99160 0.18148-0.10025
   0  11  -3  247.96   37.46   1-0.23786-0.54240 0.80186 0.79558 0.54812 0.26991
   0  11   3  162.04   28.19   1-0.23579 0.01244 0.85895 0.98837 0.45453 0.15153
   0 -11  -3  159.32   33.31   1-0.19235-0.43990 0.98116 0.85149-0.01784 0.28538
   0 -11   3  175.94   35.85   1-0.17395 0.13073 0.97506 0.98148-0.13778 0.14001
   0 -11   3  124.45   37.24   1-0.80170-0.49894-0.18152-0.17526 0.56948 0.84872
   0  11  -3  135.64   47.12   1-0.26864-0.57212 0.76993 0.76325 0.57881 0.30018
   0  11   3  231.56   47.20   1-0.14899 0.09931 0.84374 0.97203 0.51564 0.21279
   0  11  -3  197.67   34.11   1-0.46104-0.76496 0.37912 0.37406 0.80230 0.52430
   0 -11  -3  159.67   36.75   1-0.61315-0.86220 0.00081-0.13179-0.78996-0.48910
   0  11  -3  226.76   44.13   1-0.36592-0.66896 0.62195 0.61741 0.69229 0.41386
   0  11   3  146.19   29.06   1-0.74392-0.49578-0.42565-0.29466-0.51516-0.81692
   0 -11   3  167.14   43.63   1-0.20339 0.10056-0.97686-0.97205-0.06608 0.21213
   0  11  -3  284.58   60.77   1 0.10924-0.19469 0.98001 0.97452 0.16623-0.11129
   0  11  -4 4224.02  166.61   1-0.23472-0.63138 0.68115 0.65225 0.69349 0.41942
   0  11   4 4661.18  193.26   1-0.23756 0.10280 0.81917 0.97121 0.52203 0.21490
   0 -11   4 3060.33  160.63   1-0.14008 0.25660 0.93670 0.96535-0.32086-0.04725
   0 -11   4 3380.46  204.57   1-0.75516-0.36065 0.07485 0.10393 0.65124 0.92689
   0  11   4 4883.77  247.22   1-0.20689 0.13334 0.81081 0.96141 0.54751 0.24062
   0  11  -4 4083.01  125.57   1-0.35098-0.74686 0.22604 0.19837 0.90868 0.63469
   0 -11  -4 3541.98  174.52   1-0.28371-0.62463-0.36431-0.51993-0.88700-0.58266
   0  11   4 3715.67  157.46   1-0.80045-0.46068-0.14550 0.00787-0.58146-0.88753
   0 -11   4 3814.57  159.44   1-0.18831 0.20763-0.98059-0.95322-0.05456 0.21966
   0  11   5 3154.18  172.21   1-0.23772 0.19477 0.76200 0.93665 0.60236 0.29109
   0 -11   5 3188.53  230.87   1-0.71710-0.23068 0.18546 0.23706 0.67183 0.94370
   0  11   5 4008.19  244.71   1-0.25997 0.17222 0.77604 0.94911 0.57460 0.26367
   0  11  -5 4102.54  187.86   1-0.22346-0.71129 0.06107 0.01081 0.97279 0.70281
   0  11  -5 3540.02  159.98   1-0.18940-0.67646 0.53814 0.48892 0.82129 0.55076
   0  11   5 2518.34  141.43   1-0.80175-0.37003 0.02411 0.20014-0.59716-0.90720
   0 -11   5 3988.29  201.93   1-0.19009 0.29783-0.98017-0.93024-0.05592 0.21431
   0  11  -5 4656.40  259.71   1 0.12290-0.36481 0.97667 0.92641 0.17607-0.09304
   0 -11  -5 2424.61  175.10   1 0.05645-0.37467 0.99017 0.81659 0.12793 0.43909
   0  11   6 2337.01  136.06   1-0.23480 0.28982 0.68256 0.87983 0.69207 0.37668
   0 -11   6 2277.82  163.79   1-0.69931-0.12100 0.22835 0.30248 0.67735 0.94544
   0  11   6 3477.14  218.41   1-0.30965 0.21450 0.73928 0.93482 0.59797 0.28300
   0  11  -6 3507.31  180.90   1-0.08558-0.66533-0.10645-0.17932 0.99062 0.72468
   0  11  -6 3727.60  189.08   1-0.10396-0.68295 0.48925 0.41767 0.86592 0.59926
   0 -11   6 3449.17  203.40   1-0.20323 0.37668-0.97690-0.90442-0.06595 0.20029
   0 -11   7 1433.42  176.56   1-0.69576-0.02555 0.23645 0.33310 0.67823 0.94254
   0  11   7 1444.53  122.98   1-0.35687 0.25924 0.70026 0.91827 0.61828 0.29927
   0  11  -7 1699.19  122.28   1 0.05727-0.61442-0.26996-0.36543 0.96116 0.69924
   0  11  -7 1841.88  131.38   1-0.01993-0.69085 0.43638 0.34244 0.89954 0.63674
   0 -11   7 1970.01  155.24   1-0.22442 0.44747-0.97101-0.87598-0.08220 0.18006
   0  11   8  292.73   72.51   1-0.40218 0.30589 0.65872 0.89920 0.63586 0.31281
   0 -11   8  367.30   73.83   1-0.06254 0.70019-0.53345-0.41502-0.84351-0.58092
   0  11  -8  410.18   54.34   1 0.06308-0.69977 0.37959 0.26329 0.92300 0.66407
   0 -11   8  408.81   89.56   1-0.25167 0.51192-0.96229-0.84478-0.10317 0.15578
   0  11   9  175.33   56.92   1-0.44593 0.35410 0.61441 0.87736 0.65087 0.32378
   0 -11   9  303.63   61.49   1-0.28352 0.57204-0.95040-0.81029-0.12785 0.12721
   0  12   0 5580.05  185.17   1-0.23229-0.26300 0.89561 0.96277 0.37936 0.06234
   0 -12   0 4119.91  142.13   1-0.20278-0.17162 0.97737 0.91014 0.06015 0.37707
   0 -12   0 5980.40  211.13   1-0.49620-0.46586-0.81567-0.88465-0.29741 0.01907
   0  12   0 5719.71  253.81   1-0.15782-0.18836-0.98696-0.91839-0.03138-0.34794
   0  12   111455.53  339.60   1-0.23257-0.17115 0.89343 0.98321 0.38429 0.06313
   0  12  -111987.07  339.57   1-0.23348-0.35631 0.88560 0.93015 0.40148 0.08859
   0 -12  -1 9059.94  264.51   1-0.20231-0.26318 0.97769 0.88778 0.05642 0.37759
   0 -12   113021.40  385.73   1-0.19946-0.07626 0.97930 0.93475 0.03433 0.34701
   0  12  -110236.08  292.58   1-0.54540-0.66707 0.67632 0.72224 0.49509 0.18269
   0 -12  -112350.26  372.94   1-0.69526-0.75695-0.54492-0.63642-0.46867-0.14829
   0 -12   111539.70  359.70   1-0.35256-0.23025-0.91793-0.96431-0.18192 0.13067
   0  12   1 9613.16  376.40   1-0.31047-0.24884-0.93885-0.84728-0.14885-0.46924
   0 -12  -1 9658.77  358.28   1 0.02331-0.03770 0.99433 0.90468 0.10370 0.42441
   0 -12   113576.25  408.46   1-0.11189 0.01085 0.99371 0.94882 0.00329 0.31560
   0  12  -2   34.68   21.36   1-0.23581-0.45077 0.85861 0.88054 0.45516 0.14640
   0  12   2   64.94   33.14   1-0.23400-0.08045 0.88056 0.99296 0.41211 0.08683
   0 -12  -2   16.33   29.01   1-0.19857-0.35148 0.97969 0.86710 0.02756 0.35296
   0 -12   2   11.69   20.18   1-0.19101 0.02422 0.98120 0.95933-0.02723 0.28121
   0  12  -2    9.56   15.65   1-0.62447-0.83763 0.37537 0.39689 0.68493 0.37529
   0  12   2   39.02   56.39   1-0.08465 0.06913 0.87453 0.98591 0.47752 0.15230
   0  12  -2   58.60   27.42   1-0.55206-0.76660 0.51865 0.54190 0.65285 0.34447
   0  12  -2   25.44   37.87   1-0.46095-0.67454 0.65553 0.67907 0.59815 0.28956
   0 -12  -2   29.98   28.60   1-0.80280-0.95615 0.00448-0.10928-0.59623-0.27171
   0  12   2   35.94   33.35   1-0.50538-0.35177-0.80721-0.69304-0.30495-0.62923
   0 -12   2   37.63   39.76   1-0.26901-0.05472-0.95605-0.97984-0.11659 0.19210
   0 -12  -2    3.78   25.90   1 0.12520-0.02770 0.97608 0.86404 0.17773 0.50265
   0  12  -3 6152.81  192.46   1-0.23784-0.54493 0.80394 0.80326 0.54506 0.24044
   0  12   3 6883.71  222.30   1-0.23595 0.00972 0.85649 0.99151 0.45906 0.12964
   0 -12   3 4776.82  270.52   1-0.80018-0.49495-0.33928-0.33859 0.49456 0.80023
   0  12  -3 4905.79  293.82   1-0.28056-0.58655 0.76132 0.76016 0.58452 0.27946
   0  12   3 6471.74  244.43   1-0.14875 0.09703 0.84387 0.97770 0.51551 0.18623
   0  12  -3 6829.22  181.58   1-0.47433-0.78081 0.39857 0.39921 0.78494 0.48057
   0 -12  -3 5144.32  232.16   1-0.65568-0.90229 0.06559-0.07282-0.75218-0.42491
   0  12  -3 6368.96  186.88   1-0.37518-0.68070 0.62562 0.62677 0.68397 0.37919
   0  12   3 5148.40  226.25   1-0.68968-0.44406-0.55629-0.41956-0.46354-0.79168
   0 -12   3 6560.50  210.91   1-0.22518 0.08131-0.97079-0.97169-0.08278 0.22181
   0  12  -4   31.74   21.12   1-0.23564-0.63486 0.69897 0.67567 0.67521 0.37472
   0  12   4   -3.51   31.61   1-0.23755 0.10025 0.81937 0.97700 0.52172 0.18817
   0 -12   4   16.81   18.65   1-0.14473 0.25458 0.94355 0.96704-0.29791 0.00206
   0 -12   4   -8.86   32.76   1-0.78348-0.38652-0.04147-0.01794 0.62002 0.92210
   0  12   4  -67.25   51.24   1-0.20522 0.13250 0.81183 0.96795 0.54663 0.21330
   0  12  -4   30.16   28.35   1-0.10911-0.50730 0.86353 0.84023 0.49234 0.19145
   0  12  -4   24.27   25.89   1-0.37327-0.77170 0.25609 0.23413 0.89167 0.59131
   0 -12  -4   26.07   30.18   1-0.35256-0.69103-0.30142-0.46288-0.88591-0.55516
   0  12  -4   68.61   40.02   1-0.28922-0.68684 0.58860 0.56742 0.75491 0.45417
   0  12   4   15.01   22.47   1-0.78146-0.44387-0.28458-0.12523-0.55527-0.88729
   0 -12   4   55.56   52.38   1-0.20780 0.19068-0.97570-0.95404-0.06945 0.23115
   0  12  -4   13.03   56.65   1 0.12461-0.27379 0.97623 0.95396 0.17730-0.12239
   0 -12  -4   18.57   20.91   1-0.03365-0.37033 0.99752 0.84072 0.06169 0.39502
   0  12   5  394.80   53.44   1-0.23778 0.19215 0.76625 0.94650 0.59691 0.25923
   0 -12   5  265.13   59.76   1-0.08838 0.40294 0.83586 0.88155-0.54177-0.24597
   0 -12   5  267.99   52.05   1-0.74764-0.25878 0.09949 0.14554 0.65660 0.95490
   0  12   5  477.25   80.63   1-0.25748 0.17220 0.77777 0.95637 0.57337 0.23601
   0  12  -5  464.82   49.86   1-0.25372-0.74410 0.09925 0.05469 0.96217 0.66582
   0  12  -5  428.36   47.97   1-0.20444-0.69400 0.54622 0.50268 0.81230 0.51543
   0  12   5  291.98   42.22   1-0.80311-0.37394-0.09979 0.08194-0.58740-0.92382
   0 -12   5  502.25   73.95   1-0.20722 0.28325-0.97585-0.93164-0.06901 0.22760
   0 -12  -5  192.91   47.27   1 0.09906-0.32949 0.98231 0.80312 0.15887 0.49640
   0  12   6 1641.58  114.29   1-0.23534 0.28672 0.69287 0.89574 0.68156 0.33975
   0 -12   6 1700.39  159.81   1-0.72676-0.14600 0.16023 0.22881 0.66793 0.96245
   0  12   6 2365.69  170.03   1-0.30666 0.21498 0.74161 0.94267 0.59662 0.25522
   0  12  -6 1979.77  108.74   1-0.12148-0.70378-0.06379-0.13095 0.99054 0.69823
   0  12  -6 2513.95  141.32   1-0.12064-0.70212 0.49919 0.43329 0.85805 0.56504
   0 -12   6 2368.95  160.67   1-0.21817 0.36429-0.97283-0.90607-0.07739 0.21523
   0 -12   7  925.80   91.08   1-0.71958-0.04691 0.17914 0.27024 0.67090 0.96164
   0  12   7 1039.93  118.01   1-0.35358 0.26002 0.70311 0.92664 0.61693 0.27149
   0  12  -7 1002.41   86.27   1 0.01852-0.65572-0.22659-0.31636 0.97381 0.68552
   0  12  -7 1219.58   92.15   1-0.03767-0.71109 0.44793 0.35968 0.89327 0.60412
   0 -12   7 1235.35  180.61   1-0.23752 0.43663-0.96698-0.87781-0.09227 0.19695
   0  12   8  295.42   63.47   1-0.39872 0.30684 0.66205 0.90805 0.63459 0.28511
   0 -12   8  240.03   51.05   1-0.04889 0.71630-0.54240-0.42981-0.83869-0.54970
   0  12  -8  318.20   50.81   1 0.04468-0.72066 0.39256 0.28195 0.91863 0.63336
   0 -12   8  256.86   81.62   1-0.26289 0.50323-0.95832-0.84655-0.11185 0.17348
   0  12   9  -32.72   36.77   1-0.44239 0.35514 0.61817 0.88663 0.64973 0.29622
   0 -12   9   49.34   59.38   1-0.12200 0.73516-0.49252-0.35711-0.86170-0.57619
   0 -12   9   97.55   55.92   1-0.29314 0.56495-0.94644-0.81208-0.13533 0.14610
   0  13   0   19.99   24.08   1-0.23299-0.26626 0.88990 0.96266 0.39214 0.04870
   0 -13   0    6.83   28.75   1-0.20101-0.16725 0.97849 0.90565 0.04628 0.38962
   0 -13   0  -28.66   45.49   1-0.50863-0.47576-0.80413-0.87886-0.30764 0.03521
   0  13   0   -7.76   53.35   1-0.14218-0.17526-0.98964-0.91536-0.01954-0.36248
   0 -13   0  -24.02   31.12   1-0.06613-0.03270 0.99710 0.92422 0.03754 0.38043
   0  13   1 4112.12  170.98   1-0.23320-0.17433 0.88810 0.98348 0.39607 0.04850
   0 -13   1 2988.22  111.88   1-0.19779-0.07199 0.98000 0.92984 0.02173 0.36083
   0 -13  -1 2963.71  107.89   1-0.20065-0.25893 0.97869 0.88317 0.04350 0.39108
   0  13  -1 3001.13  185.43   1-0.77571-0.89963-0.48120-0.43121 0.40831 0.06859
   0  13  -1 4051.67  144.75   1-0.54317-0.66732 0.67590 0.72752 0.49810 0.15934
   0 -13  -1 3819.99  196.07   1-0.69133-0.75050-0.55295-0.65019-0.46506-0.11830
   0 -13   1 2507.69  132.74   1-0.37334-0.24849-0.90623-0.95837-0.19835 0.14061
   0  13   1 3202.07  185.51   1-0.27674-0.21764-0.95309-0.85577-0.12258-0.46934
   0 -13   1 2845.71  140.37   1-0.12097 0.00434 0.99264 0.94215-0.00354 0.33514
   0  13  -2  673.81   56.55   1-0.23607-0.45360 0.85450 0.88203 0.46269 0.12752
   0  13   2  529.02   47.23   1-0.23443-0.08344 0.87607 0.99407 0.42133 0.06963
   0 -13   2  583.10   56.64   1-0.18983 0.02799 0.98117 0.95370-0.03541 0.29944
   0  13  -2  379.59   54.35   1-0.65486-0.87047 0.32083 0.34790 0.68426 0.34819
   0  13   2  581.42   77.32   1-0.08856 0.06271 0.87283 0.98975 0.47991 0.12827
   0  13  -2  595.78   53.92   1-0.55575-0.77284 0.52473 0.55368 0.64481 0.31007
   0  13  -2  594.17   64.37   1-0.46385-0.67992 0.65640 0.68563 0.59495 0.26000
   0 -13  -2  634.57   71.32   1-0.80406-0.95487-0.05385-0.17332-0.59209-0.24119
   0  13   2  379.23   53.69   1-0.44678-0.29570-0.85689-0.73697-0.25714-0.60779
   0 -13   2  749.03   76.11   1-0.29136-0.07454-0.94718-0.97672-0.13395 0.20111
   0 -13  -2  319.87   58.85   1 0.05732-0.09301 0.99004 0.87239 0.12856 0.47986
   0  13  -3 1951.43  150.23   1-0.23783-0.54749 0.80413 0.80905 0.54478 0.21374
   0  13   3 2556.71  120.24   1-0.23614 0.00697 0.85342 0.99403 0.46465 0.10882
   0 -13   3 1657.01  138.09   1-0.17481 0.13506 0.97563 0.97084-0.13258 0.19804
   0 -13   3 1682.82  209.31   1-0.77230-0.46461-0.49377-0.49867 0.39965 0.73175
   0  13  -3 1448.47  167.25   1-0.28960-0.59811 0.75463 0.75899 0.58877 0.25728
   0  13   3 2365.06  152.25   1-0.14994 0.09333 0.84324 0.98261 0.51619 0.16048
   0  13  -3 2578.82  104.54   1-0.48466-0.79369 0.41385 0.42019 0.77059 0.43986
   0 -13  -3 1853.32  185.91   1-0.68733-0.93151 0.11910-0.02513-0.71650-0.36283
   0  13  -3 2465.11   98.69   1-0.38231-0.69030 0.62839 0.63524 0.67746 0.34632
   0  13   3 1536.43  148.58   1-0.62673-0.38363-0.66422-0.52175-0.40744-0.76196
   0 -13   3 2808.69  141.07   1-0.24698 0.06181-0.96389-0.97083-0.09955 0.23162
   0  13  -4    1.92   22.06   1-0.23617-0.63795 0.71074 0.69304 0.66261 0.33570
   0  13   4   35.77   33.64   1-0.23757 0.09767 0.81854 0.98177 0.52301 0.16304
   0 -13   4   26.53   20.33   1-0.14814 0.25376 0.94829 0.96618-0.28069 0.04569
   0 -13   4   -0.22   27.22   1-0.80059-0.40102-0.16644-0.14879 0.57562 0.90390
   0  13   4  -14.38   45.84   1-0.20480 0.13041 0.81208 0.97373 0.54641 0.18665
   0  13  -4   -9.10   25.48   1-0.10327-0.50398 0.86623 0.84847 0.48884 0.16152
   0  13  -4  -32.79   24.90   1-0.39145-0.79243 0.28092 0.26466 0.87626 0.54954
   0 -13  -4   -8.24   26.81   1-0.41398-0.75001-0.24043-0.40772-0.87795-0.52079
   0  13  -4  -15.85   42.86   1-0.29962-0.69974 0.59341 0.57792 0.74704 0.41995
   0  13   4   -3.48   21.63   1-0.74570-0.41064-0.42035-0.25527-0.51694-0.87533
   0 -13   4   40.51   31.63   1-0.22696 0.17406-0.97026-0.95432-0.08414 0.24283
   0  13   5 1654.94  116.64   1-0.23781 0.18956 0.76882 0.95467 0.59358 0.22948
   0 -13   5 1027.17  115.64   1-0.10035 0.39357 0.86275 0.90280-0.49556-0.17335
   0 -13   5 1406.82  139.38   1-0.77372-0.28241 0.00444 0.04494 0.63350 0.95823
   0  13   5 1839.73  130.78   1-0.25609 0.17108 0.77874 0.96285 0.57269 0.20889
   0  13  -5 2083.96  109.43   1-0.27940-0.77234 0.13211 0.09325 0.95104 0.62832
   0 -13  -5 1285.68  100.07   1-0.07033-0.49836-0.52827-0.71830-0.84615-0.48545
   0  13  -5 1849.63  100.82   1-0.21728-0.70932 0.55298 0.51513 0.80436 0.48113
   0  13   5 1189.06  108.14   1-0.79173-0.36471-0.22446-0.03676-0.56812-0.93039
   0 -13   5 2161.48  137.16   1-0.22423 0.26878-0.97107-0.93257-0.08205 0.24094
   0  13   6 1551.57  126.85   1-0.23571 0.28379 0.70049 0.90895 0.67360 0.30537
   0 -13   6 1549.48  150.26   1-0.75214-0.16893 0.08496 0.14799 0.65349 0.97445
   0  13   6 2471.97  174.90   1-0.30464 0.21450 0.74318 0.94976 0.59570 0.22787
   0  13  -6 1950.88  110.54   1-0.15308-0.73794-0.02568-0.08714 0.98787 0.66920
   0  13  -6 2009.81  117.51   1-0.13522-0.71920 0.50772 0.44752 0.85083 0.53147
   0 -13   6 1765.13  150.33   1-0.23339 0.35131-0.96829-0.90746-0.08909 0.23040
   0 -13   7  430.93   75.52   1-0.74226-0.06715 0.11610 0.20165 0.65997 0.97715
   0  13   7  343.61   62.01   1-0.35114 0.25995 0.70521 0.93427 0.61592 0.24405
   0  13  -7  409.80   44.38   1-0.01677-0.69357-0.18645-0.27051 0.98232 0.66766
   0  13  -7  503.52   60.44   1-0.05349-0.72940 0.45806 0.37549 0.88731 0.57181
   0 -13   7  778.87   91.40   1-0.25064 0.42603-0.96264-0.87922-0.10239 0.21321
   0  13   8   -3.74   37.44   1-0.39602 0.30704 0.66462 0.91614 0.63359 0.25768
   0  13  -8  100.09   38.27   1 0.02804-0.73979 0.40411 0.29919 0.91427 0.60265
   0 -13   8   74.67   73.93   1-0.27430 0.49434-0.95403-0.84801-0.12070 0.19101
   0  13   9   -1.19   49.69   1-0.43952 0.35549 0.62118 0.89517 0.64880 0.26885
   0 -13   9   99.02   82.67   1-0.30301 0.55761-0.94218-0.81357-0.14303 0.16478
   0  14   0    1.13   28.24   1-0.23365-0.26947 0.88400 0.96236 0.40488 0.03503
   0 -14   0    4.00   31.70   1-0.19920-0.16285 0.97942 0.90098 0.03237 0.40212
   0 -14   0   27.57   30.30   1-0.52093-0.48553-0.79223-0.87270-0.31780 0.05143
   0  14   0  -25.32   52.56   1-0.12640-0.16203-0.99194-0.91195-0.00762-0.37694
   0 -14   0   26.86   32.43   1-0.08282-0.04682 0.99624 0.91776 0.02508 0.39435
   0  14  -1 2093.77   87.98   1-0.23459-0.36254 0.87434 0.93009 0.42483 0.05911
   0  14   1 2090.43   82.14   1-0.23380-0.17749 0.88255 0.98353 0.40795 0.03396
   0 -14   1 1770.92   83.90   1-0.19606-0.06767 0.98054 0.92479 0.00889 0.37440
   0  14  -1 1935.89  162.03   1-0.77299-0.89938-0.49129-0.43572 0.40138 0.03524
   0  14  -1 2848.87  119.04   1-0.54004-0.66666 0.67531 0.73261 0.50229 0.13719
   0 -14  -1 2898.25  132.27   1-0.68948-0.74612-0.55668-0.65966-0.46336-0.09022
   0  14   1 2064.87  148.88   1-0.24564-0.18907-0.96433-0.86127-0.09852-0.47165
   0 -14  -1 1658.84  113.88   1-0.03677-0.09265 0.99755 0.89669 0.05938 0.43285
   0 -14   1 2100.03  114.17   1-0.13092-0.00303 0.99133 0.93523-0.01104 0.35402
   0  14  -2   17.20   21.19   1-0.23634-0.45643 0.84987 0.88300 0.47100 0.10941
   0  14   2   27.10   32.39   1-0.23485-0.08642 0.87126 0.99485 0.43098 0.05285
   0 -14   2    4.33   19.15   1-0.18850 0.03193 0.98106 0.94798-0.04456 0.31670
   0  14  -2   15.98   20.22   1-0.67945-0.89751 0.27190 0.30451 0.68147 0.31897
   0  14   2   14.06   37.05   1-0.09388 0.05488 0.87048 0.99294 0.48315 0.10508
   0  14  -2  -40.26   24.68   1-0.55823-0.77787 0.52882 0.56349 0.63930 0.27819
   0  14  -2   52.24   34.74   1-0.46527-0.68382 0.65683 0.69175 0.59337 0.23207
   0 -14  -2   -2.02   27.40   1-0.80310-0.95136-0.10013-0.22530-0.58736-0.21008
   0  14   2   14.66   36.84   1-0.39333-0.24478-0.89408-0.76842-0.21424-0.59127
   0 -14   2    8.50   55.45   1-0.31284-0.09349-0.93777-0.97306-0.15071 0.21073
   0 -14  -2   -5.21   20.67   1 0.00191-0.14584 0.99612 0.87287 0.08797 0.46564
   0  14   311114.68  283.93   1-0.23635 0.00421 0.84982 0.99603 0.47109 0.08884
   0 -14   310927.36  316.74   1-0.17453 0.13794 0.97545 0.96506-0.13425 0.22277
   0  14  -312394.86  299.92   1-0.49267-0.80425 0.42581 0.43786 0.75891 0.40181
   0 -14  -3 9478.05  389.42   1-0.71075-0.95250 0.16271 0.01266-0.68436-0.30427
   0  14  -312467.58  310.35   1-0.38762-0.69809 0.63042 0.64296 0.67254 0.31505
   0 -14   311076.44  320.81   1-0.26760 0.04371-0.95658-0.96927-0.11550 0.24205
   0 -14  -313196.40  453.55   1-0.00407-0.24372 0.99649 0.85085 0.08356 0.46544
   0  14  -4  144.28   25.44   1-0.23648-0.64082 0.71835 0.70624 0.65424 0.30091
   0  14   4  153.49   34.37   1-0.23761 0.09507 0.81685 0.98568 0.52562 0.13923
   0 -14   4   70.72   24.13   1-0.15038 0.25413 0.95126 0.96355-0.26921 0.08357
   0 -14   4  128.59   55.62   1-0.80287-0.40083-0.30057-0.28850 0.51483 0.86953
   0  14   4  194.51   64.25   1-0.20556 0.12714 0.81162 0.97879 0.54681 0.16062
   0  14  -4   40.74   31.46   1-0.09264-0.49586 0.87103 0.85881 0.48240 0.12866
   0  14  -4  171.66   26.69   1-0.40628-0.80981 0.30140 0.29085 0.86260 0.50951
   0 -14  -4   97.73   30.70   1-0.46713-0.80072-0.18338-0.35651-0.86495-0.48139
   0  14  -4  264.26   43.35   1-0.30807-0.71067 0.59726 0.58745 0.74052 0.38707
   0  14   4  119.60   33.50   1-0.69539-0.36286-0.54465-0.37382-0.46880-0.85357
   0 -14   4  218.94   60.05   1-0.24631 0.15697-0.96411-0.95421-0.09904 0.25461
   0  14   5 6466.57  242.73   1-0.23783 0.18698 0.77003 0.96147 0.59202 0.20150
   0 -14   5 5529.08  291.80   1-0.79319-0.29944-0.09971-0.06475 0.60074 0.95191
   0 -14  -5 5293.33  228.50   1-0.12479-0.55037-0.49052-0.68640-0.86244-0.47533
   0 -14   5 5803.93  189.74   1-0.24151 0.25374-0.96570-0.93321-0.09534 0.25441
   0  14   6  233.53   37.95   1-0.23596 0.28098 0.70596 0.92002 0.66778 0.27313
   0 -14   6  277.60   70.64   1-0.77427-0.18861 0.00210 0.05958 0.63285 0.98024
   0  14   6  385.16   75.40   1-0.30353 0.21309 0.74404 0.95614 0.59520 0.20093
   0  14  -6  398.99   49.60   1-0.18077-0.76818 0.00812-0.04763 0.98349 0.63845
   0  14  -6  324.28   46.18   1-0.14791-0.73438 0.51503 0.46051 0.84430 0.49859
   0 -14   6  480.21   85.13   1-0.24840 0.33883-0.96341-0.90832-0.10065 0.24521
   0  14   7 1231.14  110.44   1-0.34952 0.25906 0.70660 0.94117 0.61525 0.21695
   0  14  -7 1313.42   93.08   1-0.04867-0.72803-0.14965-0.22801 0.98754 0.64651
   0  14  -7 1572.24  104.18   1-0.06752-0.74592 0.46690 0.39002 0.88172 0.53988
   0 -14   7 1758.99  150.64   1-0.26388 0.41532-0.95795-0.88028-0.11262 0.22935
   0  14   8  -57.77   36.44   1-0.39405 0.30650 0.66649 0.92353 0.63285 0.23051
   0  14  -8  -26.13   35.15   1 0.01305-0.75727 0.41435 0.31512 0.91002 0.57204
   0 -14   8  103.59   63.71   1-0.28591 0.48527-0.94943-0.84916-0.12970 0.20837
   0  15   0   36.15   33.84   1-0.23426-0.27264 0.87792 0.96187 0.41758 0.02130
   0 -15   0  -23.90   29.20   1-0.53309-0.49516-0.77993-0.86615-0.32789 0.06771
   0  15   0   53.08   51.39   1-0.11048-0.14865-0.99386-0.90815 0.00435-0.39134
   0 -15   0   20.48   32.05   1-0.09958-0.06100 0.99495 0.91086 0.01253 0.40817
   0  15  -1   24.11   22.93   1-0.23509-0.36561 0.86836 0.92970 0.43666 0.04452
   0  15   1   60.96   31.98   1-0.23436-0.18062 0.87678 0.98335 0.41990 0.01949
   0  15  -1   54.67   41.30   1-0.77176-0.90061-0.49572-0.43457 0.39830 0.00574
   0  15  -1   53.82   37.19   1-0.53615-0.66525 0.67455 0.73754 0.50746 0.11601
   0 -15  -1   22.61   38.58   1-0.68927-0.74339-0.55710-0.66581-0.46317-0.06366
   0 -15   1   66.61   48.70   1-0.41202-0.28211-0.88188-0.94551-0.22917 0.16253
   0  15   1   10.19   31.57   1-0.21445-0.16064-0.97388-0.86561-0.07455-0.47424
   0 -15  -1   35.48   21.36   1-0.06365-0.11696 0.99719 0.89072 0.03939 0.43924
   0 -15   1   66.38   42.06   1-0.14161-0.01114 0.98973 0.92803-0.01911 0.37232
   0  15  -2 1306.91  106.81   1-0.23661-0.45925 0.84481 0.88353 0.47990 0.09188
   0  15   2  968.72   84.59   1-0.23527-0.08939 0.86613 0.99532 0.44096 0.03642
   0 -15   2  993.74   96.04   1-0.18704 0.03598 0.98084 0.94216-0.05446 0.33321
   0  15  -2  724.50  103.34   1-0.69869-0.91920 0.22978 0.26795 0.67751 0.28857
   0  15   2 1267.80  142.03   1-0.10046 0.04578 0.86752 0.99552 0.48714 0.08264
   0  15  -2 1179.04   96.13   1-0.55975-0.78194 0.53135 0.57172 0.63587 0.24839
   0  15  -2 1021.90   90.81   1-0.46545-0.68648 0.65688 0.69749 0.59317 0.20553
   0 -15  -2 1077.14  103.49   1-0.80113-0.94685-0.13633-0.26720-0.58275-0.17909
   0  15   2  694.70   86.35   1-0.34454-0.19852-0.92220-0.79079-0.17559-0.57899
   0 -15   2  979.01   95.27   1-0.33351-0.11164-0.92784-0.96888-0.16692 0.22090
   0 -15  -2  629.40   79.10   1-0.04492-0.19011 0.99756 0.86870 0.05333 0.45738
   0  15  -3 4307.37  171.80   1-0.23787-0.55264 0.80058 0.81669 0.54997 0.16609
   0  15   3 3635.57  156.26   1-0.23656 0.00143 0.84576 0.99757 0.47823 0.06956
   0 -15   3 3132.93  158.17   1-0.17393 0.14113 0.97505 0.95905-0.13790 0.24553
   0  15   3 3753.13  193.84   1-0.15613 0.08210 0.83995 0.99040 0.51970 0.11115
   0  15  -3 3249.34  117.54   1-0.49882-0.81295 0.43508 0.45283 0.74958 0.36611
   0 -15  -3 2741.82  201.56   1-0.72807-0.96738 0.19797 0.04210-0.65628-0.24978
   0  15  -3 3270.02  132.38   1-0.39136-0.70432 0.63184 0.65007 0.66903 0.28519
   0 -15   3 4143.55  168.60   1-0.28768 0.02616-0.94871-0.96715-0.13109 0.25283
   0 -15  -3 2886.44  176.16   1-0.12068-0.35776 0.99268 0.84144-0.00332 0.40494
   0  15  -4  525.22   61.59   1-0.23666-0.64356 0.72293 0.71642 0.64911 0.26937
   0  15   4  585.94   65.01   1-0.23767 0.09246 0.81445 0.98887 0.52932 0.11651
   0 -15   4  366.18   53.26   1-0.15176 0.25534 0.95304 0.95972-0.26206 0.11713
   0 -15   4  415.59   93.75   1-0.78551-0.38101-0.43927-0.43278 0.43589 0.81702
   0  15   4  633.34  103.58   1-0.20740 0.12279 0.81049 0.98318 0.54779 0.13517
   0  15  -4  199.50   57.78   1-0.07564-0.48139 0.87836 0.87168 0.47196 0.09179
   0  15  -4  717.98   73.24   1-0.41835-0.82444 0.31825 0.31340 0.85069 0.47123
   0 -15  -4  398.26   67.22   1-0.51206-0.84320-0.13155-0.31052-0.84881-0.43883
   0  15  -4  943.39  101.44   1-0.31479-0.71989 0.60027 0.59616 0.73523 0.35543
   0  15   4  355.89   61.14   1-0.63362-0.30361-0.65387-0.47731-0.41346-0.82461
   0 -15   4  834.15  102.44   1-0.26489 0.14093-0.95758-0.95343-0.11340 0.26663
   0  15   5 2477.03  139.13   1-0.23783 0.18442 0.77010 0.96714 0.59192 0.17499
   0 -15   5 2142.95  159.65   1-0.11469 0.38442 0.89234 0.92110-0.43653-0.06152
   0 -15   5 1983.82  183.04   1-0.80328-0.30690-0.21153-0.18249 0.55675 0.93408
   0  15   5 3070.20  161.54   1-0.25635 0.16580 0.77856 0.97371 0.57282 0.15616
   0  15  -5 2810.79  114.66   1-0.31955-0.81759 0.18433 0.15688 0.92946 0.55401
   0 -15  -5 2111.45  135.12   1-0.17755-0.60065-0.45135-0.65317-0.87450-0.46106
   0  15  -5 3088.12  145.94   1-0.23725-0.73428 0.56326 0.53679 0.79148 0.41555
   0 -15   5 2969.88  140.18   1-0.25831 0.23948-0.95997-0.93322-0.10831 0.26782
   0  15   6  151.22   33.70   1-0.23613 0.27826 0.70967 0.92933 0.66377 0.24270
   0 -15   6  173.29   56.62   1-0.79159-0.20349-0.08875-0.03682 0.60455 0.97838
   0  15   6  308.86   67.11   1-0.30330 0.21081 0.74421 0.96184 0.59509 0.17440
   0  15  -6  285.80   41.97   1-0.20492-0.79491 0.03795-0.01209 0.97804 0.60660
   0  15  -6  194.44   37.70   1-0.15888-0.74784 0.52125 0.47242 0.83847 0.46641
   0 -15   6  323.48   71.36   1-0.26341 0.32634-0.95812-0.90879-0.11226 0.25998
   0  15   7  483.00   78.28   1-0.34869 0.25738 0.70731 0.94740 0.61490 0.19017
   0  15  -7  616.02   55.57   1-0.07731-0.75923-0.11618-0.18883 0.99021 0.62282
   0  15  -7  562.63   68.55   1-0.07991-0.76080 0.47459 0.40340 0.87656 0.50837
   0 -15   7  700.69   95.26   1-0.27720 0.40453-0.95291-0.88098-0.12294 0.24540
   0  15   8  -40.24   44.57   1-0.39279 0.30525 0.66768 0.93024 0.63238 0.20361
   0  15  -8  -21.14   40.83   1-0.00038-0.77320 0.42341 0.32986 0.90593 0.54160
   0 -15   8  -17.92   67.97   1-0.29767 0.47604-0.94451-0.84999-0.13886 0.22559
   0  16   0  177.43   37.51   1-0.23482-0.27577 0.87163 0.96119 0.43023 0.00753
   0 -16   0  195.79   43.32   1-0.54510-0.50464-0.76725-0.85922-0.33791 0.08407
   0  16   0   94.67   47.02   1-0.09442-0.13514-0.99539-0.90397 0.01640-0.40567
   0 -16   0  150.01   35.38   1-0.11641-0.07526 0.99320 0.90350-0.00010 0.42191
   0  16  -1 2739.61  116.55   1-0.23556-0.36864 0.86215 0.92908 0.44855 0.02999
   0  16   1 2773.09  124.21   1-0.23489-0.18371 0.87079 0.98296 0.43190 0.00507
   0  16  -1 1925.21  189.37   1-0.77177-0.90309-0.49566-0.42893 0.39834-0.02064
   0  16   1 1266.65  145.55   1-0.05048 0.00125 0.88847 0.99957 0.45614 0.02927
   0  16  -1 2518.84  107.22   1-0.53160-0.66318 0.67362 0.74231 0.51344 0.09563
   0 -16  -1 2668.95  136.73   1-0.69039-0.74199-0.55486-0.66931-0.46420-0.03830
   0 -16   1 1967.18  137.26   1-0.43017-0.29774-0.86921-0.93859-0.24375 0.17433
   0 -16  -1 1820.93  164.43   1-0.08911-0.13984 0.99581 0.88373 0.02038 0.44660
   0  16  -2   50.41   31.15   1-0.23687-0.46207 0.83935 0.88367 0.48925 0.07482
   0  16   2  115.74   32.44   1-0.23566-0.09235 0.86073 0.99552 0.45122 0.02026
   0  16  -2   49.19   24.30   1-0.71326-0.93621 0.19508 0.23879 0.67319 0.25782
   0  16   2   42.57   42.13   1-0.10818 0.03554 0.86396 0.99751 0.49178 0.06086
   0  16  -2   58.50   28.28   1-0.56049-0.78523 0.53259 0.57866 0.63418 0.22033
   0  16  -2   47.57   34.08   1-0.46456-0.68806 0.65661 0.70292 0.59416 0.18017
   0 -16  -2   32.90   19.85   1-0.79887-0.94204-0.16418-0.30076-0.57866-0.14861
   0 -16   2   34.16   48.73   1-0.35348-0.12908-0.91743-0.96422-0.18264 0.23155
   0  16   2   61.70   42.72   1-0.29976-0.15627-0.94361-0.80645-0.14049-0.57027
   0 -16  -2   22.71   23.02   1-0.08574-0.22835 0.99605 0.86159 0.02290 0.45333
   0  16   3 3914.87  144.57   1-0.23678-0.00134 0.84130 0.99870 0.48594 0.05085
   0  16   3 4265.85  198.59   1-0.16093 0.07479 0.83736 0.99335 0.52241 0.08743
   0  16  -3 4742.18  148.06   1-0.50348-0.82017 0.44215 0.46561 0.74229 0.33245
   0 -16  -3 3525.70  222.57   1-0.74090-0.97778 0.22630 0.06461-0.63233-0.19942
   0  16  -3 4778.62  174.51   1-0.39376-0.70919 0.63274 0.65666 0.66677 0.25658
   0 -16   3 4660.01  188.35   1-0.30726 0.00911-0.94030-0.96449-0.14635 0.26394
   0  16  -4 6787.97  277.82   1-0.23674-0.64620 0.72524 0.72432 0.64651 0.24034
   0  16   4 8957.86  375.86   1-0.23772 0.08984 0.81142 0.99144 0.53393 0.09470
   0  16   4 8033.32  377.47   1-0.21026 0.11742 0.80873 0.98694 0.54930 0.11025
   0  16  -4 6678.34  256.68   1-0.42816-0.83680 0.33205 0.33291 0.84048 0.43465
   0 -16  -4 5189.57  327.14   1-0.54923-0.87805-0.08574-0.27030-0.83125-0.39490
   0  16  -4 7713.08  298.96   1-0.32001-0.72760 0.60259 0.60416 0.73107 0.32493
   0  16   4 4945.06  249.40   1-0.56388-0.23645-0.74628-0.56394-0.35367-0.79123
   0 -16   4 6989.81  288.84   1-0.28316 0.12518-0.95054-0.95214-0.12757 0.27883
   0  16   5  719.84   90.06   1-0.23782 0.18187 0.76921 0.97185 0.59308 0.14972
   0 -16   5  697.55  111.63   1-0.80073-0.30187-0.33296-0.30950 0.49795 0.90170
   0  16   5 1053.40  117.17   1-0.25790 0.16175 0.77749 0.97816 0.57358 0.13049
   0  16  -5 1151.54   69.08   1-0.33506-0.83565 0.20482 0.18307 0.91966 0.51784
   0  16  -5  853.52   87.35   1-0.24478-0.74430 0.56706 0.54627 0.78646 0.38418
   0 -16   5 1006.99  108.22   1-0.27497 0.22534-0.95377-0.93278-0.12121 0.28129
   0  16   6    2.78   33.35   1-0.23622 0.27560 0.71192 0.93718 0.66132 0.21384
   0  16   6  -76.02   47.86   1-0.30391 0.20769 0.74374 0.96689 0.59537 0.14824
   0  16  -6   16.51   29.45   1-0.22591-0.81845 0.06415 0.01981 0.97203 0.57422
   0  16  -6   35.81   36.37   1-0.16827-0.75972 0.52652 0.48337 0.83334 0.43492
   0 -16   6   21.57   51.25   1-0.27842 0.31387-0.95243-0.90884-0.12389 0.27473
   0  16   7 1794.66  169.76   1-0.34862 0.25494 0.70738 0.95299 0.61487 0.16371
   0  16  -7 2021.23  152.54   1-0.09076-0.77415 0.48126 0.41576 0.87186 0.47731
   0 -16   7 3027.49  232.65   1-0.29061 0.39365-0.94749-0.88132-0.13336 0.26135
   0  16   8  148.80   49.00   1-0.39221 0.30331 0.66823 0.93631 0.63216 0.17696
   0  16  -8  105.47   39.18   1-0.01237-0.78768 0.43139 0.34354 0.90207 0.51139
   0 -16   8  152.93   59.91   1-0.30957 0.46666-0.93926-0.85048-0.14815 0.24267
   0  17   0  -17.73   28.89   1-0.23534-0.27884 0.86516 0.96031 0.44283-0.00627
   0 -17   0  -45.48   41.08   1-0.55697-0.51398-0.75417-0.85189-0.34785 0.10050
   0  17   0    8.44   30.02   1-0.07822-0.12148-0.99652-0.89938 0.02852-0.41993
   0 -17   0   -9.93   26.10   1-0.13330-0.08958 0.99099 0.89569-0.01283 0.43555
   0  17   1 1905.82  156.14   1-0.23538-0.18676 0.86459 0.98236 0.44392-0.00931
   0  17  -1 2048.15  147.96   1-0.23600-0.37163 0.85571 0.92825 0.46049 0.01551
   0  17  -1 1448.34  165.51   1-0.77282-0.90660-0.49192-0.41962 0.40094-0.04447
   0  17   1  834.88  110.98   1-0.06391-0.01470 0.88318 0.99982 0.46463 0.01134
   0  17  -1 2053.15  149.93   1-0.52648-0.66054 0.67255 0.74693 0.52007 0.07592
   0 -17  -1 1187.96  120.93   1-0.69257-0.74164-0.55045-0.67064-0.46620-0.01393
   0 -17   1 1866.13  146.89   1-0.44766-0.31270-0.85621-0.93134-0.25786 0.18660
   0  17   1  831.09  107.31   1-0.16073-0.11201-0.98642-0.86672-0.03359-0.48603
   0 -17  -1 1480.85  136.75   1-0.11348-0.16164 0.99353 0.87585 0.00210 0.45469
   0  17  -2 2534.18  106.22   1-0.23711-0.46487 0.83354 0.88346 0.49897 0.05812
   0  17   2 3105.31  137.94   1-0.23604-0.09528 0.85505 0.99544 0.46169 0.00432
   0  17  -2 1783.27  140.09   1-0.72388-0.94928 0.16792 0.21718 0.66917 0.22736
   0  17   2 2691.12  149.30   1-0.11693 0.02427 0.85983 0.99891 0.49700 0.03965
   0  17  -2 2857.68  118.87   1-0.56059-0.78789 0.53276 0.58454 0.63394 0.19373
   0  17  -2 2956.68  139.04   1-0.46274-0.68873 0.65607 0.70807 0.59618 0.15583
   0 -17  -2 2104.60  123.30   1-0.79705-0.93809-0.18226-0.32507-0.57574-0.11959
   0 -17   2 2217.45  108.38   1-0.37280-0.14587-0.90655-0.95908-0.19792 0.24264
   0  17   2 1803.87  135.27   1-0.25835-0.11739-0.95995-0.81705-0.10834-0.56448
   0 -17  -2 1673.90  123.74   1-0.12224-0.26229 0.99248 0.85242-0.00449 0.45230
   0  17  -3 1872.69  116.99   1-0.23792-0.55781 0.79341 0.82072 0.56024 0.12353
   0  17   3 2249.38  133.37   1-0.23699-0.00411 0.83645 0.99945 0.49413 0.03262
   0  17  -3  973.37  154.37   1-0.27391-0.59246 0.76615 0.79259 0.58135 0.14413
   0  17   3 2813.15  198.05   1-0.16674 0.06646 0.83418 0.99571 0.52567 0.06426
   0  17  -3 2446.96  128.86   1-0.50691-0.82616 0.44737 0.47654 0.73681 0.30061
   0 -17  -3 1675.51  157.46   1-0.75043-0.98487 0.24892 0.08141-0.61228-0.15295
   0  17  -3 2296.80  121.86   1-0.39497-0.71288 0.63319 0.66281 0.66562 0.22908
   0 -17  -3 2058.41  129.92   1-0.74817-0.98074 0.31705 0.15211-0.58284-0.12244
   0 -17   3 2865.26  156.00   1-0.32638-0.00747-0.93137-0.96131-0.16131 0.27535
   0  17  -4 3097.62  160.89   1-0.23676-0.64878 0.72577 0.73046 0.64590 0.21331
   0  17   4 3861.89  198.04   1-0.23778 0.08722 0.80784 0.99346 0.53930 0.07366
   0  17   4 3409.64  192.49   1-0.21407 0.11110 0.80636 0.99009 0.55130 0.08582
   0  17  -4 3192.12  150.13   1-0.43609-0.84728 0.34327 0.34983 0.83185 0.39966
   0 -17  -4 2234.67  190.21   1-0.57991-0.90629-0.04558-0.23596-0.81340-0.35063
   0  17  -4 3621.43  179.49   1-0.32387-0.73396 0.60429 0.61155 0.72796 0.29546
   0 -17   4 4524.13  231.63   1-0.30116 0.10971-0.94300-0.95035-0.14158 0.29119
   0  17   5  -22.09   34.22   1-0.23780 0.17934 0.76751 0.97574 0.59529 0.12552
   0 -17   5   -0.58   49.73   1-0.78050-0.27918-0.46194-0.44406 0.42121 0.85138
   0  17   5    4.32   52.98   1-0.26031 0.15682 0.77580 0.98200 0.57476 0.10524
   0  17  -5   31.07   34.66   1-0.34811-0.85125 0.22220 0.20615 0.91073 0.48255
   0  17  -5  -57.96   42.25   1-0.25088-0.75290 0.57011 0.55501 0.78232 0.35368
   0 -17   5   70.92   49.48   1-0.29150 0.21134-0.94712-0.93188-0.13406 0.29482
   0  17   6  -80.07   48.27   1-0.30531 0.20378 0.74266 0.97132 0.59601 0.12245
   0  17  -6   -3.46   26.81   1-0.24410-0.83920 0.08707 0.04842 0.96583 0.54165
   0  17  -6  -16.09   25.86   1-0.17622-0.77017 0.53093 0.49347 0.82888 0.40412
   0 -17   6   29.40   41.28   1-0.29340 0.30142-0.94633-0.90849-0.13553 0.28945
   0  17   7   22.87   43.31   1-0.34927 0.25178 0.70682 0.95795 0.61514 0.13755
   0  17  -7  -18.52   41.41   1-0.10021-0.78609 0.48699 0.42718 0.86763 0.44673
   0 -17   7    3.97   62.16   1-0.30408 0.38271-0.94172-0.88128-0.14386 0.27723
   0  17   8  603.25   92.95   1-0.39230 0.30072 0.66814 0.94175 0.63219 0.15056
   0  17  -8  781.14   89.34   1-0.02300-0.80081 0.43840 0.35622 0.89848 0.48145
   0 -17   8  961.57  117.90   1-0.32161 0.45716-0.93366-0.85064-0.15757 0.25962
   0  18   0 2847.71  113.66   1-0.23582-0.28188 0.85848 0.95923 0.45539-0.02013
   0  18  -1 2890.99  119.00   1-0.23639-0.37458 0.84906 0.92719 0.47245 0.00105
   0  18   1 2774.25  114.49   1-0.23584-0.18977 0.85817 0.98154 0.45597-0.02368
   0  18  -1 2276.56  178.62   1-0.77468-0.91093-0.48509-0.40721 0.40564-0.06618
   0  18  -1 4284.61  174.43   1-0.52086-0.65740 0.67132 0.75139 0.52728 0.05677
   0 -18  -1 4157.78  156.04   1-0.69560-0.74215-0.54422-0.67016-0.46899 0.00965
   0 -18   1 3868.46  140.09   1-0.46455-0.32707-0.84287-0.92374-0.27156 0.19927
   0  18   1 2039.45  168.98   1-0.13547-0.08929-0.99067-0.86526-0.01447-0.49329
   0 -18  -1 3947.31  175.41   1-0.13699-0.18258 0.99044 0.86716-0.01561 0.46335
   0  18  -2  112.38   36.87   1-0.23732-0.46764 0.82741 0.88292 0.50897 0.04171
   0  18   2  110.57   27.87   1-0.23639-0.09819 0.84911 0.99510 0.47235-0.01144
   0  18  -2   43.48   24.81   1-0.73118-0.95903 0.14814 0.20295 0.66589 0.19765
   0  18   2   60.29   49.57   1-0.12664 0.01205 0.85512 0.99974 0.50272 0.01894
   0  18  -2   28.67   28.92   1-0.56016-0.79001 0.53203 0.58952 0.63494 0.16835
   0  18  -2   66.12   37.80   1-0.46011-0.68858 0.65528 0.71297 0.59907 0.13237
   0 -18  -2   46.51   22.70   1-0.79531-0.93382-0.19751-0.34606-0.57312-0.09059
   0 -18   2   86.10   52.93   1-0.39153-0.16207-0.89521-0.95349-0.21281 0.25412
   0  18   2   31.55   31.52   1-0.21698-0.07881-0.97317-0.82520-0.07648-0.55930
   0  18   3 4998.68  238.60   1-0.23719-0.00687 0.83126 0.99986 0.50272 0.01479
   0  18   3 3695.16  214.62   1-0.17350 0.05718 0.83042 0.99749 0.52942 0.04159
   0  18  -3 4500.35  209.13   1-0.50933-0.83113 0.45107 0.48595 0.73287 0.27030
   0 -18  -3 2645.95  181.03   1-0.75750-0.98951 0.26683 0.09351-0.59580-0.11006
   0  18  -3 4367.52  195.65   1-0.39513-0.71552 0.63326 0.66856 0.66546 0.20257
   0 -18  -3 4040.65  207.27   1-0.75870-0.98873 0.28133 0.11068-0.58755-0.10077
   0 -18   3 4125.63  206.66   1-0.34505-0.02361-0.92193-0.95762-0.17599 0.28705
   0  18   3 2682.66  191.80   1-0.31221-0.08180-0.93806-0.76681-0.15021-0.63663
   0  18  -4 1518.62   88.21   1-0.23673-0.65131 0.72489 0.73517 0.64690 0.18789
   0  18   4 1648.13   92.96   1-0.23784 0.08461 0.80377 0.99498 0.54532 0.05326
   0  18   4 1649.46  138.51   1-0.21878 0.10389 0.80341 0.99266 0.55376 0.06185
   0  18  -4 1551.52   71.25   1-0.44242-0.85617 0.35231 0.36457 0.82470 0.36614
   0 -18  -4  976.52  125.42   1-0.60492-0.92887-0.01099-0.20718-0.79620-0.30703
   0  18  -4 1637.43   91.53   1-0.32655-0.73912 0.60546 0.61841 0.72579 0.26694
   0 -18   4 1684.08   99.19   1-0.31887 0.09453-0.93496-0.94805-0.15543 0.30372
   0  18   5 4760.01  229.89   1-0.23776 0.17681 0.76508 0.97892 0.59842 0.10222
   0  18   5 6080.85  335.45   1-0.26356 0.15107 0.77353 0.98524 0.57635 0.08040
   0  18  -5 6168.53  279.20   1-0.35905-0.86475 0.23687 0.22653 0.90275 0.44820
   0  18  -5 6090.94  281.05   1-0.25571-0.76021 0.57250 0.56309 0.77900 0.32402
   0 -18   5 6395.26  300.98   1-0.30789 0.19748-0.94002-0.93052-0.14684 0.30842
   0  18   6   -8.04   33.24   1-0.23626 0.27044 0.71290 0.94935 0.66025 0.15993
   0  18   6   65.31   40.81   1-0.30748 0.19910 0.74097 0.97516 0.59699 0.09700
   0  18  -6  -36.99   26.35   1-0.25982-0.85747 0.10703 0.07409 0.95970 0.50916
   0  18  -6  -24.09   37.42   1-0.18287-0.77930 0.53458 0.50281 0.82509 0.37397
   0 -18   6    9.20   47.00   1-0.30835 0.28900-0.93981-0.90772-0.14720 0.30416
   0  18   7   67.72   49.12   1-0.35062 0.24792 0.70566 0.96231 0.61571 0.11168
   0  18  -7   89.95   38.37   1-0.10836-0.79672 0.49189 0.43776 0.86388 0.41663
   0 -18   7   95.80   63.40   1-0.31760 0.37172-0.93556-0.88088-0.15443 0.29303
   0  18   8 1029.45  120.70   1-0.39302 0.29748 0.66746 0.94658 0.63247 0.12440
   0  18  -8 1102.95  121.29   1-0.03237-0.81266 0.44450 0.36801 0.89519 0.45181
   0 -18   8 1411.55  142.90   1-0.33375 0.44754-0.92772-0.85045-0.16710 0.27647
   0  19   0   25.22   24.91   1-0.23625-0.28487 0.85161 0.95796 0.46790-0.03404
   0  19   0  -22.86   31.70   1-0.04936-0.09718 0.88889 0.99417 0.45543-0.04666
   0 -19   0    0.72   37.60   1-0.58026-0.53222-0.72678-0.83600-0.36752 0.13358
   0  19  -1  220.44   33.78   1-0.23674-0.37749 0.84218 0.92591 0.48443-0.01338
   0  19   1  201.02   30.76   1-0.23625-0.19274 0.85154 0.98051 0.46802-0.03805
   0  19  -1  220.87   53.23   1-0.77716-0.91588-0.47555-0.39209 0.41213-0.08612
   0  19   1   39.01   34.90   1-0.09315-0.04897 0.87080 0.99852 0.48271-0.02342
   0  19  -1  230.03   46.20   1-0.51477-0.65379 0.66994 0.75571 0.53495 0.03809
   0 -19  -1  196.37   41.66   1-0.69931-0.74334-0.53644-0.66811-0.47242 0.03259
   0 -19   1  202.69   42.53   1-0.48091-0.34090-0.82918-0.91580-0.28489 0.21231
   0  19   1  126.22   55.85   1-0.11098-0.06734-0.99381-0.86268 0.00397-0.50122
   0  19  -2 4818.00  237.19   1-0.23751-0.47039 0.82097 0.88208 0.51921 0.02553
   0  19   2 3525.21  160.04   1-0.23671-0.10107 0.84293 0.99451 0.48315-0.02706
   0  19  -2 2692.53  204.51   1-0.73567-0.96597 0.13546 0.19582 0.66364 0.16896
   0  19   2 3440.89  218.50   1-0.13721-0.00103 0.84983 0.99999 0.50887-0.00132
   0  19  -2 3788.79  174.01   1-0.55926-0.79166 0.53054 0.59373 0.63697 0.14403
   0  19  -2 3706.94  177.70   1-0.45677-0.68771 0.65426 0.71764 0.60274 0.10969
   0 -19  -2 3911.92  193.64   1-0.79400-0.92999-0.20796-0.36225-0.57124-0.06234
   0 -19   2 3092.76  157.03   1-0.40972-0.17773-0.88342-0.94745-0.22734 0.26597
   0  19   2 2656.17  183.69   1-0.18068-0.04506-0.98233-0.82865-0.04875-0.55794
   0  19  -3   60.52   25.92   1-0.23793-0.56293 0.78370 0.82219 0.57375 0.08420
   0  19   3   96.96   36.58   1-0.23738-0.00961 0.82575 0.99994 0.51164-0.00270
   0  19  -3   21.34   24.17   1-0.12899-0.45215 0.85395 0.89181 0.50409 0.01515
   0  19   3   60.13   54.30   1-0.18113 0.04704 0.82609 0.99870 0.53363 0.01937
   0  19  -3   98.74   24.36   1-0.51089-0.83525 0.45348 0.49406 0.73029 0.24135
   0 -19  -3   51.95   27.57   1-0.76274-0.99232 0.28084 0.10170-0.58252-0.07037
   0  19  -3   47.96   35.68   1-0.39438-0.71724 0.63297 0.67397 0.66618 0.17694
   0 -19  -3   59.79   27.78   1-0.76667-0.99416 0.25118 0.07483-0.59085-0.07769
   0 -19   3   43.71   51.55   1-0.36331-0.03935-0.91200-0.95343-0.19041 0.29901
   0  19   3   39.09   34.53   1-0.25886-0.03099-0.95977-0.78277-0.10873-0.62152
   0  19  -4  358.38   50.43   1-0.23665-0.65379 0.72285 0.73873 0.64921 0.16379
   0  19   4  304.75   55.78   1-0.23788 0.08200 0.79925 0.99607 0.55190 0.03342
   0  19   4  255.85   61.93   1-0.22432 0.09583 0.79989 0.99466 0.55664 0.03829
   0  19  -4  355.15   46.02   1-0.44742-0.86371 0.35946 0.37743 0.81889 0.33397
   0  19  -4  337.88   54.77   1-0.32815-0.74321 0.60615 0.62479 0.72449 0.23929
   0 -19   4  427.83   65.85   1-0.33632 0.07961-0.92643-0.94527-0.16912 0.31640
   0  19   5  509.40   56.45   1-0.23772 0.17430 0.76202 0.98145 0.60232 0.07971
   0  19   5  538.61   77.33   1-0.26759 0.14453 0.77068 0.98791 0.57831 0.05592
   0  19  -5  622.02   68.24   1-0.36817-0.87642 0.24918 0.24454 0.89574 0.41482
   0  19  -5  677.85   58.91   1-0.25937-0.76637 0.57430 0.57058 0.77646 0.29513
   0 -19   5  807.44   86.78   1-0.32414 0.18376-0.93245-0.92870-0.15955 0.32207
   0  19   6 1860.31  134.06   1-0.23622 0.26792 0.71194 0.95399 0.66130 0.13456
   0  19   6 2622.33  187.13   1-0.31037 0.19370 0.73871 0.97842 0.59829 0.07187
   0  19  -6 2505.74  131.53   1-0.27336-0.87355 0.12434 0.09710 0.95384 0.47693
   0  19  -6 2004.76  115.18   1-0.18830-0.78723 0.53754 0.51146 0.82193 0.34447
   0 -19   6 2471.75  162.85   1-0.32326 0.27661-0.93287-0.90653-0.15887 0.31886
   0  19   7   88.07   48.45   1-0.35264 0.24339 0.70392 0.96609 0.61654 0.08608
   0  19  -7   83.28   43.79   1-0.11529-0.80615 0.49602 0.44758 0.86061 0.38701
   0 -19   7  124.02   56.12   1-0.33116 0.36069-0.92902-0.88008-0.16506 0.30877
   0  19   8  684.81   84.52   1-0.39437 0.29363 0.66618 0.95083 0.63297 0.09848
   0  19  -8  658.08   80.96   1-0.04054-0.82333 0.44978 0.37898 0.89221 0.42248
   0 -19   8  845.05   99.99   1-0.34600 0.43782-0.92143-0.84990-0.17674 0.29320
   0  20   015568.63  311.45   1-0.55837-0.60794 0.67856 0.79241 0.47723-0.04978
   0  20   1  515.17   64.71   1-0.23662-0.19567 0.84470 0.97926 0.48008-0.05241
   0  20  -1  517.96   60.89   1-0.23705-0.38036 0.83509 0.92441 0.49641-0.02782
   0  20  -1  337.09   71.67   1-0.78011-0.92129-0.46358-0.37453 0.42013-0.10455
   0  20   1  300.34   63.42   1-0.10883-0.06717 0.86366 0.99692 0.49217-0.04039
   0  20  -1  538.41   72.00   1-0.50827-0.64977 0.66841 0.75986 0.54303 0.01981
   0 -20  -1  532.94   65.69   1-0.70358-0.74508-0.52728-0.66469-0.47638 0.05501
   0 -20   1  627.01   76.47   1-0.49679-0.35425-0.81513-0.90750-0.29789 0.22568
   0  20   1  173.65   51.02   1-0.08710-0.04601-0.99595-0.85912 0.02188-0.50970
   0  20  -2 3795.43  175.53   1-0.23767-0.47311 0.81424 0.88095 0.52964 0.00953
   0  20   2 4307.96  201.57   1-0.23699-0.10391 0.83649 0.99367 0.49406-0.04256
   0  20  -2 2841.77  209.04   1-0.73770-0.97044 0.12961 0.19552 0.66256 0.14145
   0  20   2 2662.24  174.02   1-0.14859-0.01493 0.84395 0.99966 0.51542-0.02121
   0  20  -2 4153.00  177.55   1-0.55796-0.79291 0.52838 0.59727 0.63991 0.12059
   0  20  -2 4013.20  197.49   1-0.45278-0.68620 0.65303 0.72210 0.60707 0.08766
   0 -20  -2 2290.41  137.46   1-0.79315-0.92662-0.21435-0.37438-0.57005-0.03477
   0  20  -3  199.73   42.20   1-0.23790-0.56547 0.77807 0.82217 0.58137 0.06540
   0  20   3  277.80   50.42   1-0.23754-0.01233 0.81993 0.99972 0.52085-0.01991
   0  20   3  157.66   45.98   1-0.18958 0.03607 0.82119 0.99934 0.53824-0.00244
   0  20  -3  295.96   37.86   1-0.51173-0.83864 0.45476 0.50105 0.72891 0.21360
   0 -20  -3   89.04   30.64   1-0.76659-0.99373 0.29160 0.10665-0.57210-0.03354
   0  20  -3  201.19   46.05   1-0.39279-0.71814 0.63238 0.67907 0.66768 0.15209
   0 -20  -3  222.45   41.40   1-0.77263-0.99757 0.22635 0.04429-0.59312-0.05357
   0 -20   3  361.43   62.85   1-0.38118-0.05469-0.90157-0.94876-0.20458 0.31121
   0  20   3   92.23   42.44   1-0.20516 0.01990-0.97640-0.79444-0.06743-0.60700
   0  20  -4 1160.51   68.47   1-0.23654-0.65624 0.71982 0.74130 0.65260 0.14076
   0  20   4 1673.34  108.87   1-0.23792 0.07941 0.79433 0.99674 0.55895 0.01405
   0  20   4 1584.53  160.50   1-0.23065 0.08699 0.79580 0.99609 0.55990 0.01512
   0  20  -4 1560.56   91.48   1-0.45127-0.87011 0.36500 0.38866 0.81432 0.30303
   0  20  -4 1371.78  106.92   1-0.32878-0.74633 0.60643 0.63075 0.72397 0.21242
   0 -20   4 2155.67  138.86   1-0.35351 0.06494-0.91741-0.94201-0.18266 0.32923
   0  20   5  151.21   41.69   1-0.23765 0.17180 0.75840 0.98342 0.60691 0.05788
   0  20   5  155.70   69.54   1-0.27236 0.13724 0.76726 0.99002 0.58061 0.03180
   0  20  -5   63.29   33.71   1-0.37572-0.88652 0.25941 0.26048 0.88968 0.38239
   0  20  -5   24.31   42.24   1-0.26198-0.77147 0.57558 0.57755 0.77464 0.26695
   0 -20   5   11.02   53.97   1-0.34024 0.17019-0.92443-0.92643-0.17221 0.33579
   0  20   6  264.04   46.98   1-0.23615 0.26544 0.71017 0.95782 0.66323 0.11007
   0  20   6  383.92   73.50   1-0.31396 0.18760 0.73588 0.98111 0.59990 0.04705
   0  20  -6  381.92   53.60   1-0.28496-0.88770 0.13926 0.11773 0.94836 0.44509
   0  20  -6  181.63   42.48   1-0.19264-0.79405 0.53989 0.51950 0.81939 0.31557
   0 -20   6  388.90   71.56   1-0.33813 0.26428-0.92551-0.90492-0.17054 0.33357
   0  20   7  817.33   93.42   1-0.35531 0.23821 0.70161 0.96930 0.61764 0.06075
   0  20  -7  943.08   90.35   1-0.12110-0.81445 0.49946 0.45671 0.85782 0.35787
   0 -20   7 1293.23  108.34   1-0.34474 0.34963-0.92209-0.87890-0.17575 0.32446
   0  21   0  -11.70   37.63   1-0.23696-0.29070 0.83726 0.95480 0.49278-0.06199
   0  21   0   11.54   37.70   1-0.09467-0.14752 0.87013 0.98648 0.48363-0.07130
   0  21   0   18.49   41.78   1-0.54919-0.60124 0.67700 0.79654 0.48994-0.06342
   0 -21   0   14.31   25.13   1-0.60293-0.54983-0.69770-0.81841-0.38688 0.16697
   0  21  -1 5357.35  307.58   1-0.78337-0.92701-0.44935-0.35473 0.42943-0.12168
   0  21   1 6017.50  324.85   1-0.12515-0.08600 0.85585 0.99465 0.50184-0.05715
   0 -21  -1 6505.89  300.17   1-0.70828-0.74726-0.51689-0.66004-0.48078 0.07699
   0 -21   1 5286.63  236.13   1-0.51222-0.36715-0.80071-0.89883-0.31060 0.23935
   0  21  -2 3570.49  246.16   1-0.73743-0.97261 0.13041 0.20186 0.66271 0.11516
   0  21   2 3182.52  197.00   1-0.16072-0.02957 0.83748 0.99873 0.52229-0.04076
   0  21  -2 5676.78  255.57   1-0.44821-0.68411 0.65159 0.72636 0.61198 0.06623
   0 -21  -2 4474.36  213.54   1-0.79275-0.92369-0.21727-0.38303-0.56950-0.00785
   0 -21   2 4605.45  205.87   1-0.44464-0.20760-0.85851-0.93404-0.25542 0.29064
   0  21   2 3466.02  229.77   1-0.11344 0.01709-0.99354-0.82843 0.00212-0.55982
   0  21  -3    2.50   29.48   1-0.23785-0.56797 0.77200 0.82169 0.58943 0.04704
   0  21   3   19.90   28.63   1-0.23768-0.01503 0.81381 0.99920 0.53029-0.03688
   0  21   3   24.58   46.00   1-0.19880 0.02434 0.81572 0.99941 0.54320-0.02390
   0  21  -3  -36.15   20.96   1-0.51193-0.84139 0.45507 0.50707 0.72857 0.18690
   0  21  -3  -35.54   39.06   1-0.39045-0.71828 0.63150 0.68388 0.66988 0.12794
   0 -21  -3   23.68   25.67   1-0.77701-0.99941 0.20651 0.01875-0.59464-0.02871
   0 -21   3  -41.17   44.74   1-0.39868-0.06966-0.89067-0.94360-0.21851 0.32365
   0  21  -4   65.05   28.08   1-0.23639-0.65864 0.71596 0.74304 0.65689 0.11863
   0  21   4   92.76   40.26   1-0.23793 0.07684 0.78902 0.99703 0.56641-0.00489
   0  21   4  100.65   52.08   1-0.23773 0.07740 0.79115 0.99697 0.56351-0.00769
   0  21  -4   34.79   30.03   1-0.45413-0.87553 0.36912 0.39849 0.81086 0.27320
   0  21  -4   95.06   43.81   1-0.32853-0.74858 0.60632 0.63633 0.72417 0.18627
   0 -21   4   32.78   36.83   1-0.37045 0.05053-0.90792-0.93826-0.19606 0.34221
   0  21   5  661.89   59.45   1-0.23757 0.16933 0.75425 0.98487 0.61209 0.03664
   0  21   5 1099.83  125.40   1-0.27785 0.12925 0.76330 0.99158 0.58323 0.00799
   0  21  -5 1020.90   86.81   1-0.38189-0.89524 0.26783 0.27460 0.88454 0.35089
   0  21  -5  882.76   79.56   1-0.26362-0.77560 0.57638 0.58403 0.77348 0.23945
   0 -21   5  880.47   76.97   1-0.35621 0.15675-0.91595-0.92369-0.18479 0.34958
   0  21   6  276.55   43.81   1-0.23604 0.26299 0.70768 0.96092 0.66593 0.08635
   0  21   6  419.08   74.48   1-0.31822 0.18084 0.73250 0.98325 0.60180 0.02251
   0  21  -6  408.83   56.39   1-0.29484-0.90015 0.15206 0.13623 0.94336 0.41372
   0  21  -6  302.96   47.51   1-0.19595-0.79986 0.54167 0.52697 0.81742 0.28726
   0 -21   6  455.62   71.19   1-0.35294 0.25199-0.91773-0.90288-0.18221 0.34827
   0  21   7  482.25   67.39   1-0.35861 0.23241 0.69874 0.97196 0.61899 0.03567
   0  21  -7  355.39   66.97   1-0.12587-0.82171 0.50226 0.46520 0.85550 0.32920
   0 -21   7  419.06   69.42   1-0.35835 0.33855-0.91476-0.87733-0.18649 0.34010
   0  22   0  162.65   43.41   1-0.23725-0.29354 0.82977 0.95291 0.50515-0.07604
   0  22   0   27.46   36.00   1-0.11779-0.17316 0.85942 0.98131 0.49751-0.08386
   0  22   0   93.44   45.98   1-0.53982-0.59434 0.67527 0.80049 0.50259-0.07713
   0 -22   0  159.02   41.15   1-0.61393-0.55843-0.68262-0.80890-0.39635 0.18392
   0  22   1  432.47   54.70   1-0.23722-0.20139 0.83038 0.97614 0.50416-0.08117
   0  22  -1  529.73   64.29   1-0.23753-0.38596 0.82024 0.92076 0.52035-0.05671
   0  22  -1  245.50   61.86   1-0.78679-0.93290-0.43297-0.33277 0.43987-0.13766
   0  22   1  341.13   69.51   1-0.14207-0.10544 0.84734 0.99168 0.51168-0.07374
   0  22  -1   74.48   42.59   1-0.10979-0.25715 0.86321 0.96266 0.49275-0.08456
   0  22  -1  397.15   64.48   1-0.49414-0.64059 0.66487 0.76771 0.56014-0.01576
   0 -22  -1  245.52   38.55   1-0.71333-0.74979-0.50538-0.65428-0.48552 0.09862
   0 -22   1  594.06   70.11   1-0.52724-0.37963-0.78591-0.88978-0.32303 0.25330
   0  22  -2 1405.07   97.33   1-0.23788-0.47843 0.79994 0.87784 0.55091-0.02202
   0  22   2 1046.20  102.68   1-0.23746-0.10950 0.82290 0.99128 0.51617-0.07329
   0  22  -2  562.12   93.82   1-0.73484-0.97248 0.13784 0.21484 0.66407 0.09009
   0  22   2  579.67   81.99   1-0.17354-0.04492 0.83039 0.99718 0.52945-0.06002
   0  22  -2 1116.27  104.39   1-0.55431-0.79437 0.52235 0.60266 0.64797 0.07592
   0  22  -2 1036.63  100.84   1-0.44310-0.68148 0.64996 0.73042 0.61741 0.04530
   0 -22  -2  730.69   85.32   1-0.79276-0.92119-0.21716-0.38867-0.56952 0.01850
   0  22   2  462.15   83.27   1-0.08187 0.04611-0.99630-0.82548 0.02580-0.56253
   0  22  -3   93.69   32.92   1-0.23777-0.57045 0.76552 0.82081 0.59785 0.02904
   0  22   3  128.60   41.49   1-0.23779-0.01770 0.80741 0.99840 0.53994-0.05366
   0  22   3   33.14   55.33   1-0.20817 0.01250 0.81002 0.99888 0.54819-0.04540
   0  22  -3   91.93   24.79   1-0.51158-0.84359 0.45453 0.51223 0.72916 0.16112
   0  22  -3  121.93   37.88   1-0.38744-0.71774 0.63036 0.68843 0.67270 0.10441
   0 -22  -3  110.89   29.46   1-0.78013-0.99999 0.19129-0.00216-0.59564-0.00333
   0 -22   3  201.33   52.70   1-0.41583-0.08428-0.87928-0.93797-0.23223 0.33631
   0  22  -4  144.15   38.20   1-0.23620-0.66101 0.71137 0.74404 0.66193 0.09725
   0  22   4  132.13   32.70   1-0.23793 0.07428 0.78335 0.99695 0.57423-0.02350
   0  22   4  159.43   53.22   1-0.24552 0.06710 0.78595 0.99728 0.56743-0.03020
   0  22  -4  195.47   36.14   1-0.45613-0.88008 0.37201 0.40709 0.80842 0.24439
   0  22  -4   71.17   44.84   1-0.32748-0.75002 0.60587 0.64156 0.72503 0.16078
   0 -22   4   24.38   49.59   1-0.38714 0.03637-0.89794-0.93403-0.20931 0.35533
   0  22   5   66.61   35.68   1-0.23747 0.16687 0.74962 0.98584 0.61778 0.01592
   0  22   5  -31.70   67.67   1-0.28401 0.12057 0.75878 0.99258 0.58615-0.01551
   0  22  -5  115.86   35.20   1-0.38687-0.90277 0.27463 0.28710 0.88028 0.32027
   0  22  -5   77.27   44.90   1-0.26437-0.77884 0.57675 0.59009 0.77295 0.21257
   0 -22   5   89.00   39.47   1-0.37202 0.14346-0.90700-0.92050-0.19731 0.36344
   0  22   6  151.29   36.88   1-0.23590 0.26057 0.70453 0.96337 0.66931 0.06331
   0  22   6  169.12   55.39   1-0.32312 0.17343 0.72857 0.98484 0.60396-0.00175
   0  22  -6  175.15   32.21   1-0.30321-0.91106 0.16294 0.15282 0.93888 0.38287
   0  22  -6  200.52   37.78   1-0.19832-0.80472 0.54295 0.53393 0.81601 0.25949
   0 -22   6  322.58   60.74   1-0.36769 0.23977-0.90951-0.90041-0.19387 0.36298
   0  22   7  207.36   56.99   1-0.36250 0.22601 0.69532 0.97406 0.62057 0.01082
   0  22  -7  300.46   54.27   1-0.12966-0.82799 0.50448 0.47311 0.85362 0.30097
   0 -22   7  338.80   66.10   1-0.37197 0.32747-0.90704-0.87535-0.19726 0.35570
   0  23   0    4.91   35.82   1-0.23748-0.29634 0.82208 0.95081 0.51747-0.09014
   0  23   0  -16.88   38.05   1-0.14126-0.19914 0.84776 0.97519 0.51121-0.09658
   0  23   0  -58.65   45.74   1-0.53026-0.58726 0.67334 0.80427 0.51518-0.09088
   0 -23   0   12.72   42.08   1-0.62487-0.56684-0.66695-0.79897-0.40583 0.20082
   0  23   1 6298.71  205.80   1-0.23746-0.20419 0.82290 0.97425 0.51617-0.09557
   0  23  -1 3798.85  240.67   1-0.79025-0.93882-0.41449-0.30871 0.45132-0.15263
   0  23   1 4888.03  231.10   1-0.15956-0.12545 0.83810 0.98799 0.52164-0.09020
   0  23  -1 7074.48  267.52   1-0.48655-0.63548 0.66286 0.77139 0.56910-0.03316
   0 -23  -1 6539.02  217.86   1-0.71864-0.75258-0.49284-0.64747-0.49056 0.11996
   0 -23   1 6668.64  203.00   1-0.54187-0.39173-0.77071-0.88033-0.33521 0.26749
   0  23  -2  119.87   39.16   1-0.23792-0.48104 0.79238 0.87588 0.56170-0.03765
   0  23   2  197.99   35.18   1-0.23764-0.11224 0.81575 0.98972 0.52731-0.08856
   0  23  -2   32.46   28.34   1-0.21570-0.45758 0.80535 0.88789 0.55216-0.04754
   0  23   2  183.96   44.72   1-0.18704-0.06092 0.82267 0.99500 0.53685-0.07905
   0  23  -2  142.37   32.23   1-0.55203-0.79464 0.51861 0.60462 0.65291 0.05450
   0  23  -2   91.72   45.26   1-0.43751-0.67837 0.64814 0.73429 0.62328 0.02482
   0 -23  -2   76.49   24.93   1-0.79314-0.91904-0.21439-0.39164-0.57004 0.04435
   0 -23   2  108.55   34.91   1-0.47782-0.23572-0.83183-0.91885-0.28236 0.31644
   0  23  -3  118.15   36.32   1-0.23766-0.57290 0.75865 0.81954 0.60659 0.01136
   0  23   3  111.77   46.09   1-0.23787-0.02034 0.80073 0.99732 0.54976-0.07025
   0  23   3   -9.98   48.70   1-0.21877-0.00061 0.80341 0.99780 0.55376-0.06626
   0  23  -3   82.81   25.01   1-0.51074-0.84530 0.45324 0.51664 0.73055 0.13615
   0  23  -3   68.92   30.24   1-0.38379-0.71657 0.62896 0.69273 0.67609 0.08144
   0 -23  -3   43.68   22.06   1-0.78226-0.99957 0.18036-0.01880-0.59626 0.02242
   0 -23   3   50.28   37.35   1-0.43264-0.09856-0.86742-0.93185-0.24574 0.34918
   0  23  -4  529.10   51.11   1-0.23597-0.66334 0.70612 0.74439 0.66761 0.07651
   0  23   4  693.29   71.08   1-0.23790 0.07175 0.77734 0.99654 0.58235-0.04179
   0  23   4  551.11   66.94   1-0.25398 0.05613 0.78019 0.99704 0.57165-0.05241
   0  23  -4  807.36   61.24   1-0.45737-0.88388 0.37381 0.41459 0.80688 0.21649
   0  23  -4  725.89   83.14   1-0.32570-0.75073 0.60509 0.64648 0.72648 0.13588
   0 -23   4  996.22   85.19   1-0.40359 0.02245-0.88748-0.92932-0.22243 0.36858
   0  23   5 1393.66  124.75   1-0.23734 0.16444 0.74455 0.98637 0.62393-0.00434
   0  23   5 1967.59  195.84   1-0.29082 0.11126 0.75371 0.99303 0.58934-0.03875
   0  23  -5 1652.14  150.04   1-0.39078-0.90923 0.28000 0.29818 0.87686 0.29047
   0  23  -5 1538.86  143.21   1-0.26431-0.78127 0.57671 0.59574 0.77300 0.18626
   0 -23   5 2186.40  170.00   1-0.38769 0.13032-0.89760-0.91684-0.20976 0.37737
   0  23   6  114.90   40.97   1-0.23572 0.25819 0.70079 0.96522 0.67329 0.04087
   0  23   6   51.72   49.20   1-0.32863 0.16541 0.72409 0.98588 0.60636-0.02577
   0  23  -6  137.28   36.27   1-0.31023-0.92063 0.17210 0.16768 0.93495 0.35257
   0  23  -6   89.02   35.26   1-0.19981-0.80870 0.54374 0.54042 0.81511 0.23224
   0 -23   6   18.48   40.85   1-0.38237 0.22762-0.90085-0.89750-0.20552 0.37771
   0  23   7   21.46   53.07   1-0.36697 0.21903 0.69136 0.97561 0.62237-0.01381
   0  23  -7   49.87   38.51   1-0.13254-0.83336 0.50616 0.48048 0.85218 0.27318
   0 -23   7   82.53   45.95   1-0.38558 0.31638-0.89890-0.87296-0.20807 0.37126
   0  24   0 3011.80  165.37   1-0.23767-0.29909 0.81417 0.94850 0.52974-0.10429
   0  24   0 3490.92  215.18   1-0.52051-0.57999 0.67124 0.80786 0.52772-0.10470
   0 -24   0 4069.48  207.88   1-0.63563-0.57508-0.65081-0.78856-0.41522 0.21780
   0  24  -1 1940.18  125.40   1-0.23783-0.39137 0.80451 0.91623 0.54423-0.08567
   0  24   1 1667.89  105.02   1-0.23765-0.20694 0.81520 0.97215 0.52817-0.11000
   0  24   1 1064.64  137.70   1-0.17761-0.14601 0.82810 0.98352 0.53169-0.10658
   0  24  -1 1351.02   76.13   1-0.57947-0.73268 0.56498 0.67930 0.58736-0.04142
   0  24  -1 1706.39  122.10   1-0.47864-0.63005 0.66068 0.77491 0.57826-0.05035
   0  24   1 1660.44  137.35   1-0.55644-0.52400 0.67825 0.83725 0.47994-0.15629
   0 -24  -1 1675.31  111.16   1-0.72415-0.75557-0.47932-0.63969-0.49582 0.14107
   0 -24   1 2110.04  132.79   1-0.55613-0.40347-0.75511-0.87047-0.34715 0.28192
   0  24  -2  -26.45   27.20   1-0.23793-0.48360 0.78456 0.87366 0.57257-0.05320
   0  24   2  -12.43   44.50   1-0.23778-0.11493 0.80836 0.98793 0.53851-0.10379
   0  24   2  -24.32   34.06   1-0.20115-0.07756 0.81430 0.99217 0.54446-0.09786
   0  24  -2   23.68   30.51   1-0.54948-0.79464 0.51443 0.60614 0.65835 0.03357
   0  24  -2   -1.88   31.37   1-0.43146-0.67480 0.64613 0.73798 0.62955 0.00474
   0 -24  -2  -11.19   25.50   1-0.79382-0.91720-0.20926-0.39225-0.57100 0.06977
   0 -24   2  -34.66   47.67   1-0.49382-0.24919-0.81782-0.91059-0.29546 0.32972
   0  24  -3  109.53   28.92   1-0.23751-0.57531 0.75142 0.81790 0.61558-0.00606
   0  24   3  156.90   37.28   1-0.23792-0.02295 0.79378 0.99596 0.55972-0.08671
   0  24   3  169.29   47.10   1-0.23003-0.01437 0.79621 0.99611 0.55958-0.08688
   0  24  -3  213.50   36.37   1-0.50945-0.84657 0.45127 0.52038 0.73267 0.11190
   0  24  -3  131.10   42.48   1-0.37957-0.71483 0.62733 0.69679 0.67997 0.05897
   0 -24   3  280.89   54.07   1-0.44913-0.11252-0.85508-0.92526-0.25904 0.36224
   0  24  -4 1769.42  131.65   1-0.23570-0.66563 0.70028 0.74414 0.67382 0.05631
   0  24   4 2311.03  164.13   1-0.23784 0.06925 0.77100 0.99580 0.59074-0.05982
   0  24   4 2303.99  190.93   1-0.26309 0.04452 0.77386 0.99623 0.57612-0.07437
   0  24  -4 2627.66  159.68   1-0.45795-0.88700 0.37464 0.42112 0.80617 0.18941
   0  24  -4 2152.73  149.65   1-0.32323-0.75076 0.60401 0.65109 0.72847 0.11152
   0 -24   4 2482.98  161.07   1-0.41981 0.00876-0.87654-0.92413-0.23542 0.38197
   0  24   5   62.08   36.25   1-0.23719 0.16203 0.73907 0.98648 0.63048-0.02421
   0  24   5   95.80   63.31   1-0.29825 0.10132 0.74809 0.99293 0.59278-0.06175
   0  24  -5   17.01   35.37   1-0.39375-0.91476 0.28409 0.30797 0.87421 0.26146
   0  24  -5   61.90   44.35   1-0.26348-0.78294 0.57631 0.60103 0.77358 0.16049
   0 -24   5    7.31   51.82   1-0.40322 0.11733-0.88773-0.91272-0.22213 0.39136
   0  24   6  274.81   43.32   1-0.23552 0.25583 0.69650 0.96653 0.67780 0.01896
   0  24   6  440.31   72.81   1-0.33473 0.15680 0.71907 0.98638 0.60900-0.04957
   0  24  -6  381.09   56.69   1-0.31603-0.92899 0.17971 0.18099 0.93157 0.32283
   0  24  -6  275.64   45.98   1-0.20049-0.81187 0.54411 0.54647 0.81470 0.20548
   0 -24   6  445.61   63.34   1-0.39698 0.21553-0.89176-0.89416-0.21716 0.39245
   0  25   0  -10.01   32.13   1-0.23781-0.30178 0.80605 0.94598 0.54196-0.11849
   0  25   0   49.22   30.94   1-0.18929-0.25220 0.82136 0.95987 0.53808-0.12257
   0  25   0   20.18   33.99   1-0.51056-0.57252 0.66895 0.81126 0.54020-0.11857
   0 -25   0  -19.09   27.89   1-0.64621-0.58314-0.63417-0.77767-0.42452 0.23488
   0  25  -1 1861.84  120.33   1-0.23791-0.39401 0.79631 0.91362 0.55613-0.10019
   0  25   1 1746.69  124.47   1-0.23779-0.20964 0.80728 0.96982 0.54014-0.12445
   0  25   1 1269.04  129.84   1-0.19618-0.16710 0.81728 0.97824 0.54180-0.12290
   0  25  -1 1477.60   97.03   1-0.57602-0.73178 0.55897 0.67900 0.59644-0.05871
   0  25  -1 1634.87  132.52   1-0.47042-0.62431 0.65834 0.77826 0.58760-0.06736
   0  25   1 1458.67  115.25   1-0.54482-0.51486 0.67621 0.84090 0.49588-0.16670
   0 -25  -1 1808.87  117.01   1-0.72981-0.75870-0.46486-0.63097-0.50127 0.16200
   0 -25   1 2400.84  139.32   1-0.57005-0.41486-0.73907-0.86019-0.35888 0.29657
   0  25  -2   50.09   36.91   1-0.23789-0.48612 0.77648 0.87118 0.58350-0.06869
   0  25   2   68.66   45.43   1-0.23787-0.11759 0.80074 0.98590 0.54974-0.11897
   0  25   2  -16.06   33.46   1-0.21510-0.09392 0.80572 0.98867 0.55184-0.11701
   0  25  -2   -9.70   28.69   1-0.54667-0.79438 0.50985 0.60728 0.66422 0.01308
   0  25  -2  -44.39   42.08   1-0.42499-0.67080 0.64394 0.74148 0.63617-0.01498
   0 -25  -2    0.89   23.69   1-0.79476-0.91561-0.20197-0.39070-0.57232 0.09483
   0 -25   2   18.83   45.76   1-0.50946-0.26229-0.80335-0.90187-0.30832 0.34324
   0  25  -3  806.68   69.10   1-0.23733-0.57769 0.74384 0.81592 0.62479-0.02326
   0  25   3  951.13  120.32   1-0.23793-0.02552 0.78657 0.99435 0.56981-0.10303
   0  25   3  637.26   87.98   1-0.24190-0.02875 0.78838 0.99381 0.56561-0.10727
   0  25  -3  880.87   64.78   1-0.50777-0.84743 0.44869 0.52350 0.73542 0.08828
   0  25  -3  979.30   88.22   1-0.37482-0.71256 0.62548 0.70063 0.68430 0.03695
   0 -25   3 1031.10   84.20   1-0.46530-0.12616-0.84226-0.91819-0.27216 0.37550
   0  25  -4   22.17   22.45   1-0.23539-0.66788 0.69390 0.74336 0.68050 0.03657
   0  25   4   -1.12   27.71   1-0.23775 0.06678 0.76434 0.99474 0.59937-0.07761
   0  25   4  160.50   75.85   1-0.27280 0.03230 0.76695 0.99484 0.58082-0.09610
   0  25  -4   61.17   26.35   1-0.45792-0.88952 0.37459 0.42678 0.80621 0.16308
   0  25  -4    3.96   30.86   1-0.32014-0.75016 0.60265 0.65541 0.73096 0.08766
   0 -25   4  117.13   47.63   1-0.43579-0.00468-0.86512-0.91845-0.24828 0.39549
   0  25   5 1544.00  132.36   1-0.23701 0.15965 0.73319 0.98620 0.63738-0.04374
   0  25   5 1409.23  138.29   1-0.30628 0.09078 0.74191 0.99227 0.59644-0.08452
   0  25  -5 1881.93  147.50   1-0.39589-0.91944 0.28703 0.31661 0.87228 0.23316
   0  25  -5 1523.16  141.12   1-0.26195-0.78390 0.57557 0.60597 0.77465 0.13522
   0 -25   5 1515.20  122.94   1-0.41859 0.10449-0.87739-0.90813-0.23444 0.40543
   0  25   6   14.46   32.20   1-0.23528 0.25351 0.69169 0.96732 0.68278-0.00246
   0  25   6   53.99   48.75   1-0.34140 0.14762 0.71350 0.98633 0.61184-0.07316
   0  25  -6  -56.20   29.07   1-0.32074-0.93625 0.18590 0.19288 0.92874 0.29363
   0  25  -6  -23.59   25.98   1-0.20040-0.81428 0.54406 0.55211 0.81475 0.17918
   0 -25   6   21.06   44.39   1-0.41152 0.20353-0.88221-0.89036-0.22877 0.40720
   0  26   0  149.13   44.82   1-0.23790-0.30443 0.79771 0.94323 0.55413-0.13275
   0  26   0   74.92   60.22   1-0.21253-0.27778 0.80732 0.95086 0.55049-0.13671
   0  26   0  173.62   42.80   1-0.50042-0.56486 0.66647 0.81447 0.55261-0.13251
   0 -26   0  173.41   53.23   1-0.65661-0.59102-0.61703-0.76626-0.43373 0.25205
   0  26  -1  185.75   49.33   1-0.23793-0.39659 0.78788 0.91079 0.56800-0.11474
   0  26   1  158.81   50.08   1-0.23789-0.21229 0.79913 0.96727 0.55207-0.13893
   0  26   1   69.33   36.58   1-0.21428-0.18756 0.80624 0.97224 0.55141-0.13983
   0  26  -1  235.67   40.56   1-0.57240-0.73070 0.55272 0.67846 0.60568-0.07583
   0  26  -1  258.17   53.32   1-0.46190-0.61827 0.65582 0.78143 0.59710-0.08421
   0  26   1  218.89   40.57   1-0.53309-0.50560 0.67393 0.84431 0.51149-0.17744
   0 -26  -1  283.34   45.89   1-0.73554-0.76191-0.44949-0.62134-0.50687 0.18278
   0 -26   1  186.17   38.22   1-0.58364-0.42592-0.72260-0.84946-0.37039 0.31143
   0  26  -2   -3.16   40.11   1-0.23781-0.48860 0.76814 0.86843 0.59447-0.08414
   0  26   2   61.53   39.54   1-0.23792-0.12020 0.79288 0.98364 0.56100-0.13414
   0  26   2    3.93   46.17   1-0.23038-0.11170 0.79598 0.98445 0.55976-0.13552
   0  26  -2   60.83   33.81   1-0.54361-0.79387 0.50490 0.60803 0.67048-0.00702
   0  26  -2  107.54   41.06   1-0.41811-0.66640 0.64156 0.74479 0.64309-0.03441
   0  26   2  -16.39   41.73   1-0.55930-0.43989 0.67871 0.87148 0.47594-0.21680
   0 -26  -2   34.54   23.16   1-0.79588-0.91421-0.19272-0.38719-0.57396 0.11957
   0 -26   2    0.74   43.01   1-0.52474-0.27505-0.78843-0.89270-0.32096 0.35697
   0  26  -3   51.64   39.02   1-0.23710-0.58002 0.73592 0.81360 0.63418-0.04029
   0  26   3  -30.22   42.63   1-0.23791-0.02805 0.77908 0.99246 0.58001-0.11926
   0  26   3   41.70   36.88   1-0.25437-0.04373 0.77993 0.99087 0.57184-0.12748
   0  26  -3   37.32   30.60   1-0.50571-0.84793 0.44555 0.52607 0.73873 0.06523
   0  26  -3   -7.86   39.47   1-0.36956-0.70978 0.62340 0.70424 0.68904 0.01534
   0 -26   3    4.53   41.11   1-0.48117-0.13951-0.82896-0.91063-0.28510 0.38893
   0  26  -4  683.03   79.30   1-0.23503-0.67009 0.68702 0.74207 0.68757 0.01722
   0  26   4  871.62   92.70   1-0.23763 0.06434 0.75738 0.99337 0.60819-0.09521
   0  26   4  877.28  113.61   1-0.28310 0.01948 0.75945 0.99286 0.58573-0.11763
   0  26  -4  784.98   70.21   1-0.45734-0.89150 0.37377 0.43166 0.80692 0.13742
   0  26  -4  791.19   96.93   1-0.31646-0.74897 0.60102 0.65947 0.73390 0.06425
   0 -26   4 1090.31   97.89   1-0.45155-0.01791-0.85321-0.91229-0.26100 0.40913
   0  26   5  157.70   38.43   1-0.23680 0.15730 0.72693 0.98554 0.64458-0.06295
   0  26   5  260.81   72.82   1-0.31487 0.07968 0.73516 0.99105 0.60031-0.10708
   0  26  -5  199.16   39.89   1-0.39727-0.92338 0.28893 0.32422 0.87102 0.20554
   0  26  -5  177.51   42.83   1-0.25977-0.78421 0.57450 0.61059 0.77618 0.11039
   0 -26   5  174.94   41.81   1-0.43380 0.09180-0.86657-0.90306-0.24668 0.41957
   0  26   6  197.93   38.31   1-0.23500 0.25123 0.68641 0.96764 0.68819-0.02348
   0  26   6  249.23   58.37   1-0.34862 0.13789 0.70737 0.98572 0.61487-0.09656
   0  26  -6  230.13   41.18   1-0.32447-0.94253 0.19081 0.20350 0.92644 0.26497
   0  26  -6  149.16   39.74   1-0.19961-0.81598 0.54364 0.55737 0.81523 0.15331
   0 -26   6  357.77   59.43   1-0.42596 0.19161-0.87222-0.88611-0.24036 0.42199
   0  27   0   38.24   43.25   1-0.23793-0.30702 0.78914 0.94027 0.56624-0.14705
   0  27   0   29.50   35.47   1-0.23758-0.30533 0.79126 0.94032 0.56343-0.15021
   0  27   0  -23.79   33.73   1-0.49007-0.55699 0.66380 0.81749 0.56497-0.14650
   0 -27   0  -83.37   42.99   1-0.66682-0.59870-0.59936-0.75433-0.44284 0.26931
   0  27  -1 1674.62  135.30   1-0.23791-0.39913 0.77921 0.90772 0.57984-0.12932
   0  27   1 1511.34  132.45   1-0.23793-0.21489 0.79076 0.96450 0.56398-0.15344
   0  27   1  828.07  124.63   1-0.23388-0.20967 0.79369 0.96522 0.56155-0.15613
   0  27  -1 1528.76  104.38   1-0.56860-0.72946 0.54624 0.67769 0.61506-0.09282
   0  27  -1 1332.44  123.58   1-0.45309-0.61194 0.65312 0.78443 0.60673-0.10093
   0  27   1 1485.25  123.90   1-0.52123-0.49622 0.67140 0.84748 0.52680-0.18848
   0 -27  -1 1402.29  104.91   1-0.74133-0.76517-0.43323-0.61082-0.51257 0.20345
   0 -27   1 1981.88  129.81   1-0.59691-0.43666-0.70568-0.83828-0.38171 0.32648
   0  27  -2  100.21   41.37   1-0.23767-0.49102 0.75954 0.86543 0.60547-0.09955
   0  27   2  144.87   36.80   1-0.23793-0.12276 0.78478 0.98114 0.57227-0.14928
   0  27   2  160.29   54.86   1-0.24622-0.13005 0.78548 0.97948 0.56778-0.15393
   0  27  -2  153.07   39.29   1-0.54032-0.79313 0.49961 0.60845 0.67707-0.02680
   0  27  -2  131.30   36.71   1-0.41085-0.66162 0.63899 0.74791 0.65029-0.05356
   0  27   2  167.12   42.05   1-0.54595-0.42902 0.67642 0.87488 0.49435-0.22475
   0 -27   2  226.49   57.48   1-0.53968-0.28746-0.77303-0.88305-0.33339 0.37091
   0  27  -3  518.52   67.98   1-0.23683-0.58231 0.72767 0.81095 0.64373-0.05716
   0  27   3  601.67   73.69   1-0.23784-0.03055 0.77134 0.99032 0.59029-0.13539
   0  27   3  379.32   69.64   1-0.26740-0.05927 0.77081 0.98727 0.57822-0.14753
   0  27  -3  637.63   60.14   1-0.50333-0.84809 0.44193 0.52812 0.74252 0.04265
   0  27  -3  600.26   77.37   1-0.36384-0.70653 0.62111 0.70765 0.69414-0.00590
   0  27   3  567.28   65.63   1-0.56342-0.35456 0.67936 0.90021 0.47012-0.25278
   0 -27   3  971.23   92.76   1-0.49675-0.15256-0.81517-0.90259-0.29786 0.40255
   0  27  -4   22.22   32.53   1-0.23464-0.67224 0.67966 0.74032 0.69498-0.00178
   0  27   4   19.89   37.88   1-0.23748 0.06193 0.75011 0.99170 0.61719-0.11263
   0  27   4  -48.92   55.22   1-0.29397 0.00610 0.75134 0.99027 0.59081-0.13898
   0  27  -4   31.96   32.73   1-0.45628-0.89299 0.37222 0.43582 0.80824 0.11237
   0  27  -4   35.16   44.50   1-0.31223-0.74723 0.59913 0.66327 0.73725 0.04124
   0 -27   4  -35.82   32.17   1-0.46708-0.03091-0.84081-0.90564-0.27361 0.42290
   0  27   5  449.32   61.40   1-0.23656 0.15499 0.72030 0.98451 0.65206-0.08189
   0  27   5  436.99   88.81   1-0.32402 0.06802 0.72784 0.98924 0.60435-0.12947
   0  27  -5  693.01   66.33   1-0.39796-0.92662 0.28989 0.33088 0.87039 0.17854
   0  27  -5  506.34   63.93   1-0.25696-0.78389 0.57312 0.61490 0.77813 0.08599
   0 -27   5  937.22  101.33   1-0.44887 0.07926-0.85528-0.89752-0.25884 0.43378
   0  28   0 2679.63  167.89   1-0.23791-0.30956 0.78035 0.93707 0.57830-0.16141
   0  28   0 2386.57  151.28   1-0.47951-0.54891 0.66092 0.82031 0.57726-0.16056
   0 -28   0 2977.77  163.35   1-0.67683-0.60619-0.58114-0.74185-0.45185 0.28668
   0  28  -1  154.87   44.71   1-0.23783-0.40161 0.77032 0.90442 0.59164-0.14394
   0  28   1  179.05   46.32   1-0.23792-0.21744 0.78216 0.96150 0.57585-0.16799
   0  28   1   64.56   36.30   1-0.25400-0.23230 0.78018 0.95723 0.57165-0.17245
   0  28  -1  211.65   45.19   1-0.56464-0.72805 0.53953 0.67668 0.62456-0.10969
   0  28  -1  152.65   40.06   1-0.44400-0.60532 0.65025 0.78725 0.61646-0.11755
   0  28   1  146.96   48.64   1-0.50923-0.48670 0.66864 0.85040 0.54184-0.19979
   0 -28  -1  150.08   35.32   1-0.74711-0.76843-0.41609-0.59942-0.51835 0.22405
   0 -28   1  167.51   41.65   1-0.60987-0.44709-0.68827-0.82663-0.39284 0.34173
   0  28  -2  206.43   44.95   1-0.23749-0.49340 0.75068 0.86216 0.61650-0.11495
   0  28   2   65.02   41.25   1-0.23789-0.12528 0.77644 0.97840 0.58355-0.16442
   0  28   2  208.16   58.93   1-0.26260-0.14894 0.77420 0.97372 0.57588-0.17226
   0  28  -2  167.17   39.86   1-0.53680-0.79217 0.49399 0.60853 0.68396-0.04628
   0  28  -2  107.39   48.94   1-0.40322-0.65647 0.63624 0.75085 0.65772-0.07248
   0  28   2  125.49   37.92   1-0.53252-0.41806 0.67381 0.87796 0.51224-0.23321
   0 -28   2  168.44   41.10   1-0.55430-0.29956-0.75715-0.87292-0.34562 0.38506
   0  28  -3  114.10   30.40   1-0.23651-0.58455 0.71911 0.80798 0.65340-0.07391
   0  28   3  114.98   39.64   1-0.23774-0.03300 0.76334 0.98791 0.60065-0.15145
   0  28   3   -5.03   49.04   1-0.28099-0.07537 0.76100 0.98299 0.58473-0.16745
   0  28  -3  159.55   36.53   1-0.50062-0.84793 0.43781 0.52970 0.74679 0.02055
   0  28  -3   -2.14   41.91   1-0.35743-0.70299 0.61851 0.71069 0.69976-0.02645
   0  28   3   50.42   42.05   1-0.54851-0.34213 0.67688 0.90342 0.49087-0.25839
   0 -28   3  156.93   40.87   1-0.51205-0.16533-0.80088-0.89405-0.31046 0.41633
   0  28  -4 1456.19  119.55   1-0.23419-0.67436 0.67186 0.73811 0.70267-0.02051
   0  28   4 1618.42  125.57   1-0.23729 0.05957 0.74254 0.98973 0.62634-0.12989
   0  28   4 1610.05  155.56   1-0.30539-0.00781 0.74260 0.98705 0.59604-0.16017
   0  28  -4 1864.37  139.83   1-0.45476-0.89402 0.37002 0.43932 0.81010 0.08787
   0  28  -4 2052.72  165.76   1-0.30749-0.74498 0.59699 0.66682 0.74097 0.01861
   0 -28   4 2369.07  171.50   1-0.48238-0.04369-0.82791-0.89849-0.28609 0.43680
   0  28   5  279.86   59.23   1-0.23628 0.15271 0.71333 0.98313 0.65979-0.10058
   0  28   5  327.83   54.90   1-0.33370 0.05583 0.71992 0.98684 0.60856-0.15170
   0  28  -5  337.14   51.36   1-0.39803-0.92924 0.28999 0.33668 0.87032 0.15210
   0  28  -5  360.74   72.70   1-0.25358-0.78300 0.57145 0.61892 0.78047 0.06198
   0 -28   5  277.46   50.78   1-0.46378 0.06688-0.84350-0.89149-0.27092 0.44807
   0  29   0  -37.06   36.97   1-0.23784-0.31205 0.77133 0.93365 0.59031-0.17581
   0  29   0  -43.65   32.99   1-0.46874-0.54062 0.65785 0.82292 0.58949-0.17468
   0 -29   0  -12.53   32.84   1-0.68663-0.61346-0.56234-0.72880-0.46076 0.30415
   0  29  -1  612.22   74.77   1-0.23770-0.40404 0.76118 0.90088 0.60340-0.15860
   0  29   1  462.65   56.30   1-0.23786-0.21994 0.77333 0.95827 0.58768-0.18258
   0  29   1  430.34  112.12   1-0.27464-0.25545 0.76563 0.94819 0.58170-0.18884
   0  29  -1  643.48   71.95   1-0.56050-0.72646 0.53260 0.67546 0.63416-0.12645
   0  29  -1  548.52   68.54   1-0.43462-0.59842 0.64718 0.78987 0.62629-0.13407
   0  29   1  659.50   88.13   1-0.49708-0.47703 0.66562 0.85309 0.55663-0.21135
   0 -29   1  647.14   77.64   1-0.62242-0.45729-0.67053-0.81436-0.40370 0.35733
   0  29  -2  894.39   85.08   1-0.23726-0.49573 0.74155 0.85863 0.62753-0.13033
   0  29   2 1133.42  107.69   1-0.23780-0.12775 0.76786 0.97541 0.59483-0.17956
   0  29   2  774.38  124.89   1-0.27950-0.16836 0.76209 0.96713 0.58402-0.19055
   0  29  -2 1163.67   99.00   1-0.53307-0.79099 0.48806 0.60830 0.69110-0.06550
   0  29  -2  925.67  102.30   1-0.39524-0.65096 0.63330 0.75360 0.66536-0.09119
   0  29   2  896.33  113.64   1-0.51897-0.40700 0.67090 0.88074 0.52967-0.24213
   0 -29   2 1798.87  145.91   1-0.56861-0.31133-0.74078-0.86229-0.35766 0.39939
   0  29  -3  690.83   74.75   1-0.23615-0.58674 0.71022 0.80468 0.66318-0.09055
   0  29   3  762.85   76.76   1-0.23759-0.03541 0.75507 0.98524 0.61107-0.16745
   0  29   3  594.85   99.20   1-0.29511-0.09200 0.75048 0.97798 0.59134-0.18728
   0  29  -3  751.61   67.17   1-0.49760-0.84746 0.43324 0.53084 0.75145-0.00115
   0  29  -3  717.71   83.06   1-0.35084-0.69889 0.61580 0.71367 0.70547-0.04709
   0  29   3  693.69   85.86   1-0.53352-0.32962 0.67401 0.90625 0.51093-0.26468
   0 -29   3 1233.28  108.74   1-0.52706-0.17781-0.78609-0.88501-0.32289 0.43027
   0  29  -4   17.59   39.43   1-0.23369-0.67642 0.66362 0.73548 0.71062-0.03898
   0  29   4   12.75   42.66   1-0.23706 0.05724 0.73468 0.98747 0.63563-0.14702
   0  29   4  -11.18   73.58   1-0.31734-0.02227 0.73321 0.98318 0.60141-0.18124
   0  29  -4   -2.25   29.95   1-0.45281-0.89462 0.36722 0.44222 0.81246 0.06387
   0  29  -4  -57.34   55.76   1-0.30225-0.74223 0.59461 0.67013 0.74503-0.00367
   0 -29   4   51.36   45.50   1-0.49747-0.05625-0.81451-0.89084-0.29845 0.45081
   0  29   5   91.63   31.72   1-0.23596 0.15046 0.70601 0.98141 0.66772-0.11906
   0  29   5   65.24   45.95   1-0.34390 0.04312 0.71139 0.98383 0.61290-0.17379
   0  29  -5   97.06   30.47   1-0.39753-0.93129 0.28929 0.34169 0.87078 0.12620
   0  29  -5   53.67   47.56   1-0.24964-0.78155 0.56949 0.62265 0.78316 0.03832
   0 -29   5   40.70   33.78   1-0.47853 0.05466-0.83123-0.88496-0.28294 0.46243
   0  30   0 1822.96  143.22   1-0.23772-0.31449 0.76207 0.92999 0.60226-0.19028
   0  30   0 2569.09  192.72   1-0.57668-0.65324 0.56010 0.73127 0.59474-0.19624
   0  30   0 2113.04  176.69   1-0.45776-0.53211 0.65456 0.82533 0.60166-0.18887
   0 -30   0 3910.34  265.29   1-0.69621-0.62052-0.54295-0.71514-0.46955 0.32172
   0  30   1   32.38   30.71   1-0.23775-0.22239 0.76426 0.95480 0.59947-0.19721
   0  30  -1   -5.82   29.70   1-0.23752-0.40642 0.75180 0.89710 0.61512-0.17329
   0  30  -1   26.67   28.52   1-0.55619-0.72471 0.52545 0.67401 0.64384-0.14314
   0  30  -1  -28.71   45.84   1-0.42496-0.59124 0.64393 0.79231 0.63619-0.15052
   0  30   1   50.90   48.47   1-0.48476-0.46719 0.66237 0.85552 0.57119-0.22315
   0 -30   1   90.28   53.53   1-0.63478-0.46713-0.65211-0.80168-0.41448 0.37293
   0  30  -2  110.47   32.83   1-0.23698-0.49801 0.73215 0.85484 0.63857-0.14571
   0  30   2  149.91   44.53   1-0.23767-0.13018 0.75903 0.97218 0.60611-0.19470
   0  30   2   61.52   47.61   1-0.29694-0.18830 0.74909 0.95965 0.59218-0.20883
   0  30  -2   99.38   41.60   1-0.52912-0.78959 0.48182 0.60777 0.69847-0.08450
   0  30  -2    8.46   40.60   1-0.38691-0.64512 0.63016 0.75615 0.67319-0.10972
   0  30   2  157.70   50.22   1-0.50530-0.39581 0.66768 0.88322 0.54667-0.25148
   0 -30   2  111.75   34.96   1-0.58260-0.32279-0.72389-0.85115-0.36951 0.41391
   0  30  -3   85.93   40.98   1-0.23573-0.58889 0.70101 0.80108 0.67305-0.10710
   0  30   3   66.32   45.46   1-0.23739-0.03778 0.74654 0.98231 0.62154-0.18340
   0  30   3  100.29   50.01   1-0.30976-0.10916 0.73919 0.97222 0.59802-0.20702
   0  30  -3   79.56   36.17   1-0.49430-0.84671 0.42826 0.53157 0.75647-0.02250
   0  30  -3   46.24   42.91   1-0.34384-0.69438 0.61287 0.71643 0.71144-0.06747
   0  30   3   52.82   47.57   1-0.51842-0.31700 0.67077 0.90870 0.53036-0.27160
   0 -30   3  103.03   38.60   1-0.54180-0.19002-0.77078-0.87545-0.33516 0.44437
   0  30   4  916.94  107.27   1-0.23679 0.05495 0.72653 0.98492 0.64503-0.16404
   0  30   4  766.33   99.42   1-0.32980-0.03724 0.72313 0.97863 0.60687-0.20221
   0  30  -4  990.95   95.94   1-0.45047-0.89484 0.36385 0.44455 0.81527 0.04031
   0  30  -4 1170.37  129.64   1-0.29653-0.73901 0.59199 0.67320 0.74940-0.02565
   0 -30   4 1044.80  105.43   1-0.51234-0.06859-0.80060-0.88267-0.31070 0.46494
   0  31   0    2.99   31.26   1-0.23754-0.31686 0.75257 0.92609 0.61416-0.20480
   0  31   0   46.89   40.07   1-0.57207-0.65118 0.55216 0.72903 0.60650-0.21085
   0  31   0   25.14   40.64   1-0.44655-0.52338 0.65107 0.82753 0.61375-0.20312
   0 -31   0  -25.72   36.88   1-0.70556-0.62735-0.52293-0.70086-0.47823 0.33942
   0  31  -1 1426.60  120.28   1-0.23728-0.40874 0.74217 0.89306 0.62679-0.18804
   0  31   1 1485.33  123.36   1-0.23759-0.22479 0.75496 0.95108 0.61121-0.21188
   0  31  -1 1543.55  117.14   1-0.55171-0.72278 0.51808 0.67235 0.65359-0.15975
   0  31  -1 1313.71  130.14   1-0.41503-0.58379 0.64048 0.79455 0.64616-0.16691
   0  31   1 1183.23  133.01   1-0.47227-0.45717 0.65887 0.85772 0.58552-0.23516
   0 -31   1 1210.45  103.31   1-0.64685-0.47667-0.63315-0.78847-0.42508 0.38870
   0  31  -2  734.25   79.38   1-0.23664-0.50023 0.72249 0.85077 0.64961-0.16109
   0  31   2  596.05   73.55   1-0.23748-0.13255 0.74996 0.96870 0.61738-0.20985
   0  31  -2  713.16   65.72   1-0.52497-0.78799 0.47529 0.60695 0.70604-0.10330
   0  31  -2  509.59   70.73   1-0.37825-0.63894 0.62682 0.75851 0.68118-0.12808
   0  31   2  388.64   72.02   1-0.49149-0.38447 0.66417 0.88540 0.56329-0.26121
   0 -31   2  837.29   76.63   1-0.59629-0.33396-0.70648-0.83949-0.38118 0.42861
   0  31  -3   97.61   38.17   1-0.23527-0.59098 0.69149 0.79715 0.68299-0.12358
   0  31   3  120.87   47.76   1-0.23715-0.04009 0.73774 0.97911 0.63204-0.19932
   0  31   3  110.40   52.88   1-0.32492-0.12683 0.72711 0.96566 0.60475-0.22673
   0  31  -3   65.54   27.73   1-0.49072-0.84568 0.42289 0.53190 0.76180-0.04353
   0  31  -3   69.78   45.16   1-0.33644-0.68948 0.60973 0.71898 0.71765-0.08762
   0  31   3   43.03   41.08   1-0.50320-0.30426 0.66717 0.91078 0.54923-0.27908
   0 -31   3  204.10   54.16   1-0.55627-0.20197-0.75495-0.86536-0.34727 0.45863
   0  31   4   76.55   31.30   1-0.23647 0.05271 0.71809 0.98207 0.65453-0.18096
   0  31   4   11.32   40.82   1-0.34277-0.05271 0.71235 0.97336 0.61242-0.22309
   0  31  -4   68.08   31.81   1-0.44777-0.89468 0.35995 0.44636 0.81849 0.01716
   0  31  -4   55.81   53.76   1-0.29038-0.73534 0.58914 0.67603 0.75404-0.04736
   0 -31   4   82.67   54.06   1-0.52699-0.08071-0.78616-0.87399-0.32282 0.47919
   0  32   0  302.44   51.03   1-0.23730-0.31918 0.74283 0.92194 0.62600-0.21938
   0  32   0  467.08   66.05   1-0.56730-0.64897 0.54404 0.72662 0.61821-0.22551
   0  32   0  420.86   76.70   1-0.43511-0.51442 0.64735 0.82950 0.62578-0.21745
   0  32  -1  461.47   76.01   1-0.23698-0.41100 0.73229 0.88878 0.63842-0.20283
   0  32   1  475.30   71.57   1-0.23737-0.22712 0.74540 0.94713 0.62291-0.22660
   0  32  -1  456.06   67.20   1-0.54706-0.72068 0.51049 0.67047 0.66341-0.17630
   0  32  -1  504.98   69.38   1-0.40482-0.57606 0.63682 0.79659 0.65617-0.18325
   0  32   1  498.40   78.91   1-0.45958-0.44697 0.65512 0.85966 0.59966-0.24738
   0 -32   1  739.98   73.51   1-0.65862-0.48592-0.61362-0.77468-0.43551 0.40464
   0  32  -2  387.63   67.65   1-0.23625-0.50239 0.71255 0.84643 0.66064-0.17648
   0  32   2  357.23   53.82   1-0.23724-0.13486 0.74063 0.96497 0.62863-0.22502
   0  32  -2  455.11   60.82   1-0.52060-0.78618 0.46848 0.60584 0.71378-0.12192
   0  32  -2  442.30   68.41   1-0.36927-0.63243 0.62328 0.76067 0.68931-0.14630
   0  32   2  279.34   56.16   1-0.47751-0.37297 0.66036 0.88729 0.57956-0.27129
   0 -32   2  518.10   72.73   1-0.60968-0.34482-0.68853-0.82729-0.39268 0.44349
   0  32  -3  224.59   38.07   1-0.23475-0.59302 0.68165 0.79291 0.69298-0.14000
   0  32   3  155.76   36.68   1-0.23686-0.04236 0.72868 0.97564 0.64257-0.21520
   0  32  -3  179.53   45.05   1-0.48687-0.84439 0.41714 0.53185 0.76742-0.06428
   0  32  -3  173.11   59.85   1-0.32867-0.68419 0.60638 0.72132 0.72406-0.10756
   0 -32   3  312.63   53.91   1-0.57048-0.21364-0.73857-0.85474-0.35924 0.47304
   0  33   0  -70.00   38.22   1-0.23700-0.32145 0.73284 0.91755 0.63778-0.23402
   0  33   0  -72.01   28.96   1-0.56237-0.64659 0.53573 0.72402 0.62985-0.24023
   0  33   0   -3.29   44.24   1-0.42344-0.50523 0.64341 0.83125 0.63774-0.23184
   0  33  -1   30.66   37.90   1-0.23663-0.41320 0.72214 0.88423 0.65000-0.21767
   0  33  -1   -8.75   45.34   1-0.54223-0.71840 0.50268 0.66836 0.67326-0.19282
   0  33   1   25.61   41.18   1-0.57740-0.56966 0.56136 0.77225 0.59285-0.28124
   0  33  -1  -46.74   40.89   1-0.39434-0.56806 0.63296 0.79842 0.66621-0.19956
   0  33   1    3.05   37.88   1-0.44669-0.43656 0.65111 0.86134 0.61360-0.25979
   0 -33   1   -8.39   34.55   1-0.67009-0.49487-0.59350-0.76030-0.44578 0.42076
   0  33  -2   22.96   42.92   1-0.23580-0.50450 0.70234 0.84181 0.67165-0.19189
   0  33   2   83.07   32.49   1-0.23694-0.13713 0.73104 0.96098 0.63986-0.24020
   0  33  -2  -14.33   39.34   1-0.51603-0.78416 0.46139 0.60446 0.72167-0.14039
   0  33  -2    6.23   35.62   1-0.35996-0.62560 0.61954 0.76261 0.69756-0.16440
   0  33   2   54.42   45.01   1-0.46336-0.36130 0.65626 0.88887 0.59549-0.28171
   0 -33   2    2.34   42.10   1-0.62266-0.35547-0.67018-0.81435-0.40391 0.45875
   0  34   0  138.61   53.81   1-0.23665-0.32365 0.72259 0.91289 0.64950-0.24872
   0  34   0  256.25   39.61   1-0.55727-0.64404 0.52724 0.72123 0.64145-0.25500
   0  34   0  218.16   49.61   1-0.41152-0.49579 0.63924 0.83277 0.64962-0.24631
  -1   0  10  -53.14   37.84   1-0.61187 0.24860 0.39638 0.70074 0.68446 0.66869
  -1   0  10  -48.79   52.99   1-0.13455 0.72674-0.99081-0.68620-0.01377-0.03088
  -1   0   9 1114.84  111.85   1-0.58433 0.18480 0.43956 0.72093 0.68215 0.66790
  -1   0   9  920.06  143.13   1-0.07039 0.69892-0.99692-0.71488 0.03437 0.02125
   1   0  -9  721.03  103.83   1 0.07876-0.68992 0.98641 0.70607 0.14416 0.15954
  -1   0   8   -2.28   72.26   1-0.55967 0.11749 0.47541 0.73431 0.67877 0.66856
  -1   0   8   12.16   35.22   1-0.24005 0.43662-0.40149-0.13985-0.88384-0.88870
   1   0  -8   21.40   37.17   1 0.00976-0.66704 0.99554 0.73759 0.09374 0.10492
  -1   0   7 2058.73  156.22   1-0.53755 0.04765 0.50561 0.74204 0.67482 0.66865
  -1   0   7 2046.55  132.88   1-0.15055 0.43416-0.47172-0.23294-0.86879-0.87019
   1   0  -7 1919.06  130.35   1-0.06120-0.64612 0.99727 0.76170 0.04122 0.04819
  -1   0   6   16.23   44.37   1-0.51956-0.02631 0.52892 0.74288 0.67103 0.66889
  -1   0   6   -4.99   17.19   1-0.44763 0.04551 0.35977 0.57436 0.81864 0.81733
  -1   0   6  -16.69   38.34   1-0.05443 0.43844-0.53878-0.32302-0.84068-0.83870
   1   0  -6  -26.83   42.40   1-0.13580-0.62884 0.99062 0.77744-0.01472-0.01195
   1   0  -5 2798.27  134.10   1-0.21512-0.61657 0.96213 0.76959 0.16738 0.16601
   1   0  -5 2754.89  203.60   1 0.04193-0.35917 0.43718 0.24552-0.89839-0.90039
  -1   0   5 4403.57  195.80   1-0.50850-0.10721 0.54275 0.73424 0.66846 0.67036
  -1   0   5 3814.62  157.71   1-0.37840 0.02279 0.26306 0.45504 0.88747 0.89017
   1   0  -4    4.62   17.89   1-0.23792-0.54763 0.78161 0.61192 0.57660 0.57065
   1   0  -4   -5.54   94.98   1 0.09227-0.21691 0.23391 0.06479-0.96787-0.97403
  -1   0   4   28.44   30.54   1-0.50958-0.20025 0.54141 0.71044 0.66872 0.67466
   1   0  -4   -7.32   31.28   1-0.24105-0.55038 0.78895 0.61993 0.56519 0.55925
  -1   0   4    4.85   20.21   1-0.32871-0.01947 0.19641 0.36579 0.92378 0.93049
   1   0  -4   11.12   31.21   1-0.07726-0.38660 0.47296 0.30441 0.87768 0.87055
   1   0  -3  837.71  154.83   1 0.11426-0.10296 0.13501-0.01153-0.98423-0.99461
  -1   0   3 1029.89   75.12   1-0.53363-0.31626 0.51078 0.65733 0.67404 0.68401
   1   0  -3  841.44   62.59   1-0.34747-0.56484 0.70836 0.56180 0.61439 0.60442
  -1   0   3  566.81   63.85   1-0.39184-0.17455 0.28146 0.42825 0.87591 0.88663
   1   0  -3  815.96   59.71   1-0.27059-0.48799 0.57976 0.43357 0.76854 0.75754
   1   0  -2   63.00  141.12   1 0.11666-0.00866 0.12379-0.00020-0.98542-0.99996
  -1   0   2  -25.07   47.61   1-0.60609-0.48081 0.40574 0.52990 0.68412 0.69858
   1   0  -2   22.88   39.51   1-0.49855-0.62396 0.55486 0.43077 0.66600 0.65199
   1   0  -1  701.51  170.50   1 0.09897 0.06552 0.20450 0.10300-0.97385-0.99251
  -1   0   1  712.52  178.85   1 0.12526 0.15870 0.08285 0.18431-0.98865-0.96997
  -1   0   1  566.43   55.68   1-0.75560-0.72222 0.07338 0.17502 0.65090 0.66914
   1   0  -1  610.25   59.87   1-0.72135-0.75473 0.17454 0.07291 0.67020 0.65196
   1   0  -1  657.82   57.96   1-0.09697-0.13036-0.09298-0.19456 0.99093 0.97218
  -1   0   1  619.33   56.17   1-0.76906-0.73612 0.29875 0.40041-0.56505-0.54570
  -1   0   1  612.79   52.57   1-0.75419-0.72091 0.29711 0.39873-0.58558-0.56682
  -1   0   0   10.27   94.64   1 0.08289 0.02442 0.27409 0.35305-0.95812-0.93528
  -1   0   0  -20.50   39.17   1 0.07208 0.01352-0.28635-0.20737 0.95540 0.97816
   1   0   0    3.67   36.85   1 0.00612 0.06468-0.21256-0.29154 0.97712 0.95436
   1   0   0    8.52   45.15   1-0.54026-0.48128-0.09707-0.17584-0.83587-0.85874
  -1   0   0   16.96   38.26   1-0.47729-0.53627-0.17198-0.09321-0.86175-0.83888
  -1   0   0    8.21   33.64   1-0.73086-0.78949-0.46208-0.38310-0.50230-0.47951
   1   0   1 3376.06  192.70   1-0.00536 0.14501 0.60275 0.54634-0.79790-0.82491
  -1   0  -1 3601.36  216.65   1 0.05979-0.09057 0.36841 0.42483-0.92773-0.90072
  -1   0  -1 3295.68  114.63   1 0.12492-0.02557-0.34392-0.28754 0.93064 0.95742
   1   0   1 3448.34  135.93   1 0.00605 0.15655-0.21248-0.26885 0.97714 0.95037
   1   0   1 3586.11  133.74   1-0.35387-0.20293-0.30017-0.35608-0.88581-0.91215
  -1   0  -1 3462.68  134.53   1-0.22037-0.37131-0.41760-0.36169-0.88149-0.85516
   1   0   1 3052.88  106.15   1-0.45379-0.30322-0.85146-0.90786-0.26282-0.28955
  -1   0  -1 3828.39  143.85   1-0.29035-0.44092-0.94760-0.89121-0.13316-0.10643
   1   0   2   -1.02   33.06   1-0.08318 0.15960 0.82357 0.78985-0.56106-0.59216
  -1   0  -2  -29.21   74.63   1 0.05857-0.18371 0.37324 0.40711-0.92588-0.89471
   1   0   2   10.51   36.50   1-0.02519 0.21724-0.17677-0.21055 0.98392 0.95313
   1   0   2  -18.92   43.91   1-0.28391-0.04101-0.36413-0.39718-0.88701-0.91681
  -1   0  -2    6.54   31.63   1-0.05138-0.29430-0.54078-0.50765-0.83959-0.80973
   1   0   2   -0.48   40.89   1 0.04526 0.28750 0.39216 0.35776 0.91878 0.88844
   1   0   2   -8.29   48.77   1-0.27374-0.03120-0.95425-0.98805-0.12026-0.15088
   1   0   2    9.92   41.75   1 0.02836 0.27041 0.99381 0.95969 0.10740 0.07655
   1   0   320181.83  532.91   1-0.16034 0.17452 0.96310 0.95201-0.21614-0.25142
  -1   0  -317252.75  682.10   1 0.07834-0.25585 0.29317 0.30450-0.95284-0.91750
   1   0   321573.14  618.25   1-0.08916 0.24536 0.87256 0.86076 0.48028 0.44595
   1   0   320815.13  581.83   1-0.07033 0.26405-0.12438-0.13555 0.98973 0.95493
   1   0   319911.59  549.73   1-0.26877 0.06607-0.37725-0.38745-0.88624-0.91951
   1   0   320086.01  561.86   1-0.06189 0.27228 0.46337 0.45132 0.88400 0.84980
   1   0   320734.72  589.53   1-0.20979 0.12474-0.97516-0.98654-0.07098-0.10571
   1   0   323066.62  632.80   1-0.13575 0.19817 0.99063 0.97890-0.01468-0.04973
   1   0   4    1.29   14.23   1-0.22058 0.20632 0.94956 0.96115 0.22287 0.18335
  -1   0  -4   44.74   85.31   1 0.12083-0.30518 0.10409 0.09281-0.98720-0.94775
   1   0   4  -41.07   36.08   1-0.18732 0.23920 0.82251 0.83315 0.53701 0.49862
   1   0   4   13.64   27.82   1-0.12324 0.30308-0.06167-0.05024 0.99045 0.95163
   1   0   4   -2.31   27.76   1-0.28062 0.14618-0.36701-0.35434-0.88687-0.92361
   1   0   4  -13.41   35.49   1-0.15218 0.27392 0.51746 0.52778 0.84206 0.80399
   1   0   4   29.95   46.12   1-0.19491 0.23160-0.97900-0.96782-0.05960-0.09832
   1   0   5 8169.25  331.87   1-0.26440 0.25391 0.77293 0.80613 0.57676 0.53448
   1   0   5 7519.75  254.74   1-0.18132 0.33694 0.00880 0.04284 0.98338 0.94054
   1   0   5 7625.56  228.57   1-0.30743 0.21133-0.34325-0.30773-0.88750-0.92770
   1   0   5 8521.31  283.25   1-0.20405 0.31446-0.97669-0.94295-0.06658-0.10929
   1   0   6  -28.93   45.50   1-0.32938 0.28089 0.72348 0.77914 0.60669 0.56038
   1   0   6   20.42   30.02   1-0.24344 0.36682 0.08623 0.14285 0.96607 0.91925
   1   0   6   11.32   39.91   1-0.34346 0.26725-0.31004-0.25166-0.88651-0.93018
   1   0   6   84.10   61.60   1-0.22657 0.38393-0.97037-0.91408-0.08384-0.13054
   1   0   7   95.97   49.59   1-0.38697 0.31525 0.67313 0.75126 0.63018 0.57983
   1   0   7  156.58   42.45   1-0.38570 0.31698-0.26913-0.18789-0.88249-0.92963
   1   0   7  157.17   50.60   1-0.25685 0.44555-0.96048-0.88133-0.10718-0.15727
   1   0   8  -33.30   44.71   1-0.43957 0.35461 0.62112 0.72173 0.64882 0.59443
   1   0   8    1.21   29.14   1-0.43245 0.36219-0.22109-0.11700-0.87412-0.92473
   1   0   8  -18.24   42.41   1-0.29355 0.50082-0.94626-0.84451-0.13565-0.18964
   1   0   9   84.61   50.00   1-0.48852 0.39762 0.56679 0.68986 0.66339 0.60496
   1   0   9   75.80   47.37   1-0.33466 0.55169-0.92727-0.80292-0.16782-0.22570
  -1  -1  10   47.54   47.43   1-0.62273 0.24019 0.37832 0.67713 0.68489 0.69555
  -1   1  10  -33.60   39.00   1-0.60155 0.25647 0.41298 0.72289 0.68379 0.64159
  -1  -1  10  -24.21   74.62   1-0.14100 0.72284-0.98983-0.69094-0.01864-0.00937
  -1   1  10   43.66   67.16   1-0.12868 0.73007-0.99164-0.68132-0.00934-0.05283
  -1  -1   9   42.02   53.23   1-0.59796 0.17305 0.41863 0.69492 0.68350 0.69794
  -1   1   9   75.93   39.84   1-0.57282 0.19380 0.45660 0.74349 0.68072 0.64003
  -1  -1   9  -41.45   41.83   1-0.07924 0.69261-0.99646-0.72013 0.02776 0.04102
   1   1  -9   35.38   48.17   1 0.08136-0.68989 0.98592 0.71119 0.14605 0.13505
   1  -1  -9   51.24   32.74   1 0.07706-0.68905 0.98672 0.70078 0.14293 0.18468
  -1  -1   8 3280.67  235.49   1-0.57340 0.10627 0.45575 0.70913 0.68080 0.69701
  -1   1   8 3212.36  266.14   1-0.54673 0.12792 0.49329 0.75771 0.67656 0.63992
  -1   1   8 3277.95  234.61   1-0.28955 0.38468-0.35918-0.09171-0.88721-0.91848
  -1  -1   8 3130.52  228.80   1-0.19545 0.48366-0.43746-0.18165-0.87773-0.85619
   1  -1  -8 2559.75  179.26   1 0.00543-0.66880 0.99587 0.73231 0.09056 0.12811
   1   1  -8 2620.56  200.79   1 0.01491-0.66446 0.99511 0.74277 0.09753 0.08233
  -1  -1   7  406.26   63.01   1-0.55324 0.03448 0.48438 0.71529 0.67771 0.69796
  -1   1   7  332.52   55.87   1-0.52281 0.05988 0.52479 0.76674 0.67175 0.63914
  -1   1   7  281.95   51.30   1-0.20432 0.37795-0.43046-0.18585-0.87917-0.90697
  -1  -1   7  330.18   54.72   1-0.10365 0.48365-0.50550-0.27274-0.85657-0.83167
   1   1  -7  387.03   62.23   1-0.05293-0.64042 0.99747 0.76751 0.04738 0.02797
   1  -1  -7  323.43   49.80   1-0.06879-0.65113 0.99699 0.75582 0.03557 0.06891
   1  -1  -6    1.74   18.11   1-0.14682-0.63770 0.94648 0.72562-0.28740-0.25847
   1  -1  -6    0.65   43.10   1 0.03262-0.45780 0.47161 0.25172-0.88119-0.85267
  -1  -1   6    8.19   42.81   1-0.53780-0.04204 0.50527 0.71371 0.67487 0.69916
  -1   1   6  -19.16   42.11   1-0.50249-0.01175 0.55010 0.76959 0.66699 0.63842
  -1   1   6    8.16   21.98   1-0.33658 0.15401 0.20683 0.42713 0.91865 0.89097
  -1  -1   6    0.08   17.57   1-0.53334-0.03763 0.48848 0.69741 0.69059 0.71568
  -1   1   6   20.37   39.93   1-0.11336 0.37706-0.49866-0.27706-0.85934-0.88377
   1   1  -6   11.02   43.91   1-0.12352-0.61913 0.99232 0.78474-0.00545-0.02906
   1  -1  -6   -9.11   35.34   1-0.14758-0.63804 0.98876 0.76997-0.02362 0.00551
   1  -1  -5 4864.29  177.46   1-0.21625-0.61510 0.95991 0.76177 0.17830 0.20334
   1   1  -5 4025.37  257.80   1-0.05368-0.45772 0.74778 0.56089-0.66177-0.68984
   1  -1  -5 4260.22  383.73   1 0.10818-0.29032 0.16303-0.03432-0.98067-0.95631
  -1  -1   5 7213.40  267.99   1-0.53024-0.12644 0.51520 0.70118 0.67334 0.70167
  -1   1   5 6784.14  232.49   1-0.48821-0.08943 0.56716 0.76417 0.66330 0.63877
  -1   1   5 5719.38  196.60   1-0.21825 0.18038 0.05456 0.25225 0.97436 0.95069
  -1  -1   5 6016.24  193.22   1-0.50335-0.09960 0.44196 0.62827 0.74249 0.77158
   1   1  -5 6343.76  185.71   1-0.02101-0.42477 0.43709 0.25187 0.89917 0.86955
  -1   1   5 5767.37  205.76   1-0.55553-0.15681 0.67810 0.87481 0.48120 0.45837
   1   1  -4 2267.78  108.27   1-0.23554-0.54782 0.69701 0.53292 0.67726 0.64489
   1  -1  -4 2521.27  121.73   1-0.23716-0.54432 0.83207 0.65678 0.50139 0.52186
   1   1  -4 1632.34  138.63   1 0.02113-0.29064 0.51287 0.34946-0.85820-0.89072
   1  -1  -4 2297.88  276.93   1 0.14347-0.16304-0.00815-0.18296-0.98961-0.96950
  -1  -1   4 3000.45  169.78   1-0.53639-0.22455 0.50714 0.67065 0.67459 0.70696
  -1   1   4 3037.68  164.27   1-0.48457-0.17775 0.57141 0.74596 0.66232 0.64182
   1   1  -4 2452.84  149.76   1-0.26460-0.57644 0.77279 0.60928 0.57686 0.54449
   1  -1  -4 2750.89  145.89   1-0.21701-0.52383 0.80452 0.62998 0.55284 0.57334
  -1   1   4 2291.47  128.33   1-0.06773 0.23892-0.12742 0.04767 0.98953 0.96986
  -1  -1   4 2537.03  115.40   1-0.52540-0.21360 0.47597 0.63967 0.70526 0.73836
   1  -1  -4 1978.52   95.20   1 0.03354-0.27330 0.40031 0.22608 0.91576 0.93498
   1   1  -4 2467.45  106.31   1-0.16299-0.47482 0.52357 0.36071 0.83624 0.80276
  -1   1   4 2457.33  122.35   1-0.55975-0.25295 0.67879 0.85311 0.47530 0.45629
   1   1  -3  138.20   65.24   1 0.05007-0.16979 0.40629 0.26542-0.91236-0.94906
  -1  -1   3  208.95   47.77   1-0.56807-0.34819 0.46348 0.60451 0.68005 0.71646
  -1   1   3  269.21   42.03   1-0.50125-0.28639 0.55161 0.70369 0.66668 0.65022
   1   1  -3  232.96   42.19   1-0.38106-0.60093 0.67861 0.53757 0.62791 0.59150
   1  -1  -3  274.37   53.19   1-0.31338-0.52824 0.73635 0.58427 0.59964 0.61610
   1  -1  -3  187.22   33.70   1-0.13725-0.35216 0.50890 0.35702 0.84981 0.86516
   1   1  -3  249.66   38.91   1-0.35585-0.57575 0.61786 0.47736 0.70114 0.66379
   1   1  -230410.03  689.47   1 0.05306-0.07489 0.39475 0.27642-0.91725-0.95811
  -1  -1   228898.20  808.83   1 0.12836 0.25628 0.06777 0.18607-0.98940-0.94852
  -1  -1   231144.70  457.16   1-0.65039-0.52267 0.32922 0.44783 0.68453 0.72543
  -1   1   233300.08  442.49   1-0.56108-0.43818 0.47343 0.60304 0.67900 0.66658
   1   1  -235137.24  429.97   1-0.54632-0.67424 0.49384 0.37527 0.67649 0.63604
   1  -1  -236591.31  518.43   1-0.44863-0.57153 0.61153 0.48192 0.65173 0.66415
  -1   1   232407.90  532.71   1-0.46887-0.34610 0.39055 0.52045 0.79222 0.78060
   1   1  -1  324.02   89.16   1 0.03368-0.00236 0.46775 0.37196-0.88321-0.92824
  -1  -1   1  283.42  118.65   1 0.06447 0.10052 0.34980 0.44559-0.93460-0.88957
  -1  -1   1  293.06   54.68   1-0.78650-0.75067-0.05775 0.03833 0.61488 0.65955
   1   1  -1  314.39   44.90   1-0.76239-0.79821 0.04936-0.04672 0.64522 0.60055
  -1   1   1  302.57   44.40   1-0.71186-0.68093 0.19855 0.30573 0.67366 0.66547
   1  -1  -1  300.49   45.47   1-0.66444-0.69537 0.30234 0.19516 0.68344 0.69164
   1  -1  -1  285.02   40.01   1-0.34894-0.37977 0.22330 0.11602 0.91014 0.91777
   1  -1  -1  244.82   40.08   1-0.74129-0.77179 0.22720 0.11973-0.63155-0.62449
  -1   1   1  295.08   42.01   1-0.66566-0.63515 0.08189 0.18936-0.74174-0.74880
   1  -1  -1  295.61   42.61   1-0.77018-0.80091 0.23686 0.12953-0.59221-0.58459
  -1   1   1  310.64   42.16   1-0.79135-0.76061 0.12582 0.23315-0.59827-0.60589
   1   1   0 9171.94  292.67   1-0.00597 0.04989 0.60475 0.53150-0.79639-0.84558
  -1  -1   0 8874.27  283.39   1 0.02022-0.03564 0.51607 0.58932-0.85630-0.80710
   1  -1   0 8441.48  377.84   1 0.11963 0.18068 0.10976 0.02514-0.98673-0.98321
  -1   1   0 9612.58  516.92   1 0.14242 0.08138-0.00272 0.08189-0.98980-0.99331
   1  -1   0 8880.63  261.15   1-0.77736-0.71637-0.47480-0.55945 0.41264 0.41691
  -1   1   0 9237.26  265.81   1-0.09735-0.15846-0.09253-0.00784 0.99093 0.98733
   1  -1   0 8126.63  205.29   1-0.16427-0.10315-0.01207-0.09676 0.98634 0.98994
   1   1   0 9068.07  214.51   1-0.65835-0.60178 0.06992-0.00303-0.74945-0.79865
  -1  -1   0 7836.32  197.34   1-0.60635-0.66292-0.00894 0.06401-0.79514-0.74594
   1  -1   0 8247.06  202.70   1-0.39550-0.33407-0.25931-0.34391-0.88109-0.87756
  -1   1   0 8887.38  236.65   1-0.31861-0.38004-0.33310-0.24850-0.88742-0.89096
  -1  -1   0 8924.27  251.71   1-0.77819-0.83429-0.30048-0.22724-0.55147-0.50230
   1   1   1 1405.41   89.45   1-0.06032 0.08783 0.76571 0.71494-0.64034-0.69363
  -1  -1  -1 1606.99  120.61   1 0.00006-0.14771 0.58493 0.63564-0.81108-0.75771
   1  -1   1 1529.12  141.29   1 0.05856 0.21153 0.37329 0.31117-0.92586-0.92651
  -1   1  -1 1494.26  199.27   1 0.12299-0.02994 0.09377 0.15584-0.98796-0.98732
   1   1   1 1384.65   88.66   1 0.12451 0.27246-0.34348-0.39415 0.93086 0.87772
  -1   1  -1 1427.13   85.56   1 0.00570-0.14735-0.21208-0.15000 0.97723 0.97764
   1  -1   1 1418.35   89.47   1-0.11533 0.03772-0.07114-0.13323 0.99077 0.99036
   1   1   1 1418.91   88.93   1-0.46307-0.31458-0.18789-0.23797-0.86616-0.91891
  -1  -1  -1 1498.38   99.58   1-0.33139-0.47988-0.32134-0.27126-0.88708-0.83433
   1  -1   1 1309.09   95.10   1-0.24776-0.09437-0.39507-0.45682-0.88460-0.88453
  -1   1  -1 1359.87   95.93   1-0.11195-0.26534-0.49967-0.43787-0.85895-0.85898
   1   1   1 1353.21   79.07   1-0.47808-0.33004-0.83161-0.88226-0.28258-0.33568
   1  -1   1 1621.11   95.30   1-0.43973-0.28663-0.86220-0.92435-0.25145-0.25181
  -1  -1  -1 1653.58   97.17   1-0.27802-0.42607-0.95258-0.90193-0.12358-0.07048
  -1   1  -1 1450.45   87.26   1-0.29500-0.44811-0.94565-0.88350-0.13679-0.13643
   1   1   215224.75  266.26   1-0.12093 0.11926 0.90425 0.87616-0.40952-0.46701
   1  -1   216262.80  381.76   1-0.03054 0.21483 0.68143 0.64205-0.73124-0.73593
  -1  -1  -215402.18  403.31   1 0.00129-0.23839 0.58084 0.60901-0.81401-0.75648
  -1   1  -213248.74  485.68   1 0.12212-0.12269 0.09790 0.13742-0.98767-0.98288
  -1   1  -215246.41  261.05   1 0.09297-0.15202-0.30927-0.26979 0.94641 0.95084
   1   1   216048.50  323.81   1 0.06689 0.30678-0.28062-0.30869 0.95748 0.90032
   1  -1   214678.04  289.61   1-0.11865 0.12634-0.06717-0.10665 0.99066 0.98623
   1   1   213963.55  269.74   1-0.36761-0.12716-0.28693-0.31415-0.88460-0.94081
   1  -1   214199.31  293.17   1-0.20597 0.03936-0.42915-0.46804-0.87943-0.88282
  -1  -1  -215560.05  346.24   1-0.12899-0.36946-0.48749-0.46021-0.86354-0.80727
   1  -1   213968.22  317.02   1-0.03777 0.20696 0.44800 0.40791 0.89323 0.88925
   1  -1   214752.06  286.99   1-0.28147-0.03640-0.95122-0.99077-0.12626-0.13051
   1   1   216149.70  392.68   1-0.26767-0.02765-0.95655-0.98461-0.11555-0.17255
   1  -1   217037.91  349.37   1 0.03771 0.28232 0.99273 0.95301 0.11424 0.10977
   1   1   213989.55  275.48   1 0.01322 0.25269 0.99526 0.96675 0.09629 0.03906
   1   1   3   38.48   22.88   1-0.17741 0.15485 0.97720 0.97171-0.11661-0.17830
   1  -1   3   24.38   19.46   1-0.13285 0.20456 0.92522 0.90854-0.35539-0.36429
  -1  -1  -3   23.41   47.72   1 0.02078-0.31082 0.51411 0.51974-0.85746-0.79577
  -1   1  -3   67.19  125.35   1 0.14247-0.19424-0.00296 0.01400-0.98979-0.98085
   1  -1   3   21.65   44.48   1-0.11312 0.22392 0.86164 0.84430 0.49474 0.48683
   1   1   3   42.78   67.64   1-0.06936 0.26265 0.88097 0.87471 0.46805 0.40729
   1   1   3   10.40   24.73   1 0.00509 0.33692-0.21138-0.21685 0.97738 0.91621
   1  -1   3   59.51   33.91   1-0.14595 0.19098-0.03432-0.05120 0.98869 0.98025
   1   1   3   13.55   26.51   1-0.33499-0.00258-0.31799-0.32235-0.88693-0.94661
   1  -1   3  -11.86   42.59   1-0.20734 0.12995-0.42806-0.44409-0.87964-0.88650
   1   1   3   20.11   39.21   1 0.00216 0.33385 0.42170 0.41535 0.90673 0.84618
   1  -1   3   11.85   41.33   1-0.12256 0.21410 0.50032 0.48260 0.85711 0.84926
   1  -1   3   49.08   41.53   1-0.22032 0.11675-0.97221-0.98930-0.07905-0.08741
   1   1   3   68.54   48.13   1-0.20003 0.13195-0.97772-0.98338-0.06351-0.12463
   1  -1   3   27.06   27.88   1-0.11767 0.21882 0.99305 0.97571-0.00105-0.00973
   1   1   4 1718.14  135.41   1-0.22089 0.20341 0.94868 0.96587 0.22629 0.16036
   1  -1   4 1545.24  120.88   1-0.22119 0.20830 0.94782 0.95380 0.22956 0.21645
  -1  -1  -4 1521.21  184.75   1 0.05834-0.36517 0.37414 0.35723-0.92553-0.85966
   1  -1   4 2085.35  174.65   1-0.20933 0.21952 0.80931 0.81451 0.54881 0.53700
   1   1   4 1779.83  170.05   1-0.16857 0.25544 0.83317 0.84936 0.52668 0.46187
   1   1   4 2009.09  158.71   1-0.05961 0.36416-0.13691-0.11977 0.98878 0.92360
   1  -1   4 1699.41  138.20   1-0.18633 0.24255 0.01496 0.02069 0.98237 0.96991
   1   1   4 1699.62  136.30   1-0.33541 0.08895-0.31760-0.29910-0.88691-0.95006
   1  -1   4 1797.84  140.89   1-0.22952 0.19973-0.41016-0.40333-0.88265-0.89298
   1   1   4 1835.39  150.63   1-0.10380 0.31981 0.48916 0.50516 0.86599 0.80157
   1  -1   4 1397.86  131.00   1-0.19804 0.23056 0.54280 0.54743 0.81617 0.80446
   1  -1   4 2089.47  171.22   1-0.20422 0.22484-0.97664-0.97118-0.06671-0.07906
   1   1   4 1727.54  147.43   1-0.18638 0.23759-0.98104-0.96414-0.05309-0.11820
   1   1   5   79.23   32.37   1-0.23732 0.27956 0.74381 0.78327 0.62483 0.55527
  -1  -1  -5   90.33   87.19   1 0.12247-0.39285 0.09626 0.05673-0.98779-0.91784
   1  -1   5  178.51   67.21   1-0.28388 0.23694 0.75888 0.78655 0.58609 0.57025
   1   1   5  108.94   55.34   1-0.24714 0.26865 0.78486 0.82357 0.56825 0.49954
   1   1   5  102.85   32.84   1-0.12672 0.38899-0.05750-0.01776 0.99026 0.92106
   1  -1   5   82.16   32.63   1-0.23499 0.28588 0.07556 0.10387 0.96905 0.95261
   1   1   5  122.42   44.62   1-0.35438 0.16193-0.29968-0.25832-0.88577-0.95238
   1  -1   5  106.02   47.86   1-0.26333 0.25788-0.38191-0.35223-0.88588-0.89968
   1   1   5  106.64   52.66   1-0.19756 0.31840-0.97834-0.93889-0.06162-0.13072
   1  -1   5  122.81   51.98   1-0.21138 0.30967-0.97473-0.94671-0.07219-0.08852
   1  -1   612512.32  395.00   1-0.34684 0.26593 0.70889 0.75903 0.61413 0.59425
   1   1   615030.89  470.29   1-0.31363 0.29412 0.73615 0.79733 0.59976 0.52701
   1  -1   613206.34  383.75   1-0.28933 0.32349 0.14492 0.19583 0.94619 0.92574
   1   1   613379.27  342.74   1-0.38473 0.22354-0.27009-0.20588-0.88262-0.95270
   1  -1   613488.31  363.54   1-0.30442 0.30875-0.34596-0.29341-0.88748-0.90475
   1   1   613435.49  432.68   1-0.22209 0.38586-0.97170-0.90969-0.08040-0.15348
   1  -1   611704.91  423.74   1-0.23141 0.38155-0.96890-0.91808-0.08757-0.10739
   1  -1   7  650.55  110.49   1-0.40274 0.30200 0.65818 0.73079 0.63607 0.61215
   1   1   7  742.41   90.74   1-0.37258 0.32713 0.68633 0.76998 0.62460 0.54782
   1   1   7  825.87   83.92   1-0.42264 0.27759-0.23142-0.14435-0.87624-0.94979
   1  -1   7  738.58   85.41   1-0.35050 0.35462-0.30338-0.22797-0.88606-0.90679
   1   1   7  762.82   97.86   1-0.25410 0.44577-0.96145-0.87654-0.10506-0.18152
   1  -1   7  839.85  127.22   1-0.26050 0.44443-0.95918-0.88577-0.11000-0.13372
   1  -1   8  390.91   71.12   1-0.45389 0.34281 0.60586 0.70094 0.65337 0.62541
   1   1   8  240.87   65.80   1-0.42638 0.36530 0.63476 0.74088 0.64441 0.56359
   1   1   8  319.16   50.56   1-0.46595 0.32624-0.18470-0.07477-0.86531-0.94232
   1  -1   8  438.20   64.53   1-0.40032 0.39676-0.25443-0.15617-0.88034-0.90453
   1  -1   8  368.07   72.79   1-0.29558 0.50133-0.94540-0.84940-0.13723-0.16484
   1   1   8  521.80   96.18   1-0.29245 0.49939-0.94672-0.83922-0.13480-0.21516
   1  -1   9   44.28   50.23   1-0.50158 0.38707 0.55120 0.66875 0.66676 0.63477
   1   1   9   13.38   41.60   1-0.47639 0.40725 0.58084 0.70943 0.66005 0.57519
   1  -1   9   -8.18   44.22   1-0.33519 0.55369-0.92700-0.80840-0.16823-0.19974
  -1  -2  10   64.13   50.56   1-0.63410 0.23126 0.35871 0.65197 0.68501 0.72210
  -1   2  10   55.69   49.55   1-0.59042 0.26564 0.43031 0.74519 0.68280 0.61165
  -1  -2  10   -1.30   52.62   1-0.14798 0.71840-0.98869-0.69552-0.02392 0.01172
  -1   2  10   65.95   87.14   1-0.12344 0.73276-0.99233-0.67630-0.00540-0.07526
  -1  -2   9   91.27   42.26   1-0.61075 0.16271 0.39820 0.66895 0.68440 0.72527
  -1   2   9  137.25   41.23   1-0.56198 0.20212 0.47215 0.76456 0.67914 0.61202
  -1  -2   9   70.30   61.99   1-0.08856 0.68584-0.99585-0.72523 0.02079 0.06043
  -1   2   9   34.56   60.87   1-0.05426 0.70995-0.99744-0.70397 0.04638-0.01948
   1  -2  -9   72.20   36.29   1 0.07636-0.68717 0.98685 0.69530 0.14242 0.21055
  -1  -2   8 2567.63  217.46   1-0.58788 0.09430 0.43419 0.68205 0.68254 0.72519
  -1   2   8 3053.52  226.73   1-0.53459 0.13755 0.50951 0.77946 0.67423 0.61116
  -1   2   8 2357.83  166.63   1-0.34422 0.32755-0.30933-0.03602-0.88646-0.94414
  -1  -2   8 2905.40  221.98   1-0.15543 0.52613-0.46809-0.21812-0.86990-0.82195
   1  -2  -8 2065.33  155.81   1 0.00199-0.66966 0.99611 0.72695 0.08803 0.15196
   1   2  -8 2156.15  156.52   1 0.02081-0.66113 0.99458 0.74783 0.10186 0.06028
  -1  -2   7  662.22   94.45   1-0.56983 0.02039 0.46094 0.68633 0.68030 0.72699
  -1   2   7  565.11   86.24   1-0.50905 0.07113 0.54206 0.78954 0.66859 0.60955
  -1   2   7  648.18   87.62   1-0.26503 0.31478-0.38045-0.13000-0.88600-0.94021
  -1  -2   7  604.55   83.53   1-0.06200 0.52774-0.53380-0.30689-0.84332-0.79202
   1   2  -7  517.45   81.76   1-0.04402-0.63409 0.99756 0.77321 0.05399 0.00821
   1  -2  -7  546.23   80.48   1-0.07560-0.65538 0.99667 0.74989 0.03048 0.09020
   1  -2  -6    3.98   17.55   1-0.16951-0.65781 0.97176 0.74533-0.16414-0.10846
   1  -2  -6  -13.86   73.40   1 0.10301-0.38482 0.18647-0.03912-0.97704-0.92216
  -1  -2   6   87.55   45.02   1-0.55715-0.05888 0.47895 0.68187 0.67837 0.72909
  -1   2   6   11.76   42.60   1-0.48662 0.00160 0.56902 0.79402 0.66287 0.60787
  -1   2   6   19.13   21.82   1-0.21428 0.27375 0.04961 0.27560 0.97551 0.92146
  -1   2   6   -5.92   37.27   1-0.18158 0.30627-0.44824-0.22065-0.87527-0.92601
   1   2  -6   10.89   21.66   1 0.03512-0.46305 0.39922 0.19733 0.91618 0.86408
  -1   2   6   -8.83   24.23   1-0.55967-0.07149 0.67877 0.90356 0.47542 0.42243
   1   2  -6   21.60   44.10   1-0.11079-0.60897 0.99383 0.79186 0.00411-0.04586
   1  -2  -5 3534.90  149.51   1-0.21634-0.61260 0.95972 0.75597 0.17925 0.23070
  -1  -2   5 4780.37  184.70   1-0.55333-0.14702 0.48425 0.66470 0.67773 0.73249
  -1   2   5 5114.03  228.89   1-0.46943-0.07316 0.58872 0.79125 0.65805 0.60709
  -1   2   5 3861.58  169.51   1-0.05609 0.33995-0.14101 0.06239 0.98841 0.93836
  -1   2   5 4174.42  180.30   1-0.08926 0.30673-0.51545-0.31084-0.85225-0.89960
   1   2  -5 5625.56  185.61   1-0.08490-0.49115 0.47767 0.29814 0.87442 0.81845
  -1   2   5 4094.83  160.59   1-0.53383-0.13758 0.67408 0.87649 0.51051 0.46134
   1  -2  -4 1142.40   73.49   1-0.23539-0.53999 0.86448 0.68359 0.44413 0.49102
   1   2  -4  727.69  112.25   1-0.05675-0.37134 0.75612 0.59757-0.65195-0.71063
  -1  -2   4 1324.57   87.72   1-0.56478-0.25044 0.46818 0.62616 0.67957 0.73837
  -1   2   4 1271.38   94.66   1-0.46151-0.15720 0.59754 0.77760 0.65570 0.60878
   1   2  -4 1359.79  133.93   1-0.28759-0.60194 0.75612 0.59814 0.58784 0.52904
   1  -2  -4 1179.28  102.63   1-0.19241-0.49682 0.81952 0.63951 0.53977 0.58667
   1   2  -4 1140.30   65.29   1-0.22910-0.54342 0.55910 0.40193 0.79681 0.73698
  -1   2   4 1227.90   85.02   1-0.53032-0.22599 0.67336 0.85338 0.51511 0.46974
   1  -2  -3 4217.98  121.41   1-0.23659-0.44905 0.72104 0.56277 0.65124 0.69399
  -1  -2   3 4457.30  188.49   1-0.60554-0.38347 0.40661 0.54220 0.68408 0.74763
  -1   2   3 4604.21  185.61   1-0.47132-0.25897 0.58660 0.74419 0.65860 0.61571
   1   2  -3 3917.80  152.02   1-0.41392-0.63630 0.64726 0.51174 0.64009 0.57725
   1   2  -3 3746.21  171.99   1 0.03169-0.19068-0.24141-0.37680 0.96990 0.90645
   1   2  -3 4151.28  114.75   1-0.41303-0.63535 0.63977 0.50491 0.64814 0.58428
   1   2  -2  316.80   63.98   1-0.01427-0.14482 0.63133 0.51871-0.77537-0.84259
  -1  -2   2  272.72  100.33   1 0.06955 0.20010 0.32933 0.44195-0.94164-0.87443
  -1  -2   2  252.51   40.20   1-0.69316-0.56299 0.24229 0.35535 0.67883 0.74616
   1   2  -2  318.11   43.81   1-0.59099-0.72142 0.42944 0.31639 0.68286 0.61599
  -1   2   2  376.99   60.29   1-0.51951-0.39912 0.52899 0.66412 0.67102 0.63217
   1  -2  -2  277.65   46.91   1-0.39749-0.51788 0.66322 0.52809 0.63413 0.67298
  -1   2   2  259.95   29.90   1-0.57110-0.45087 0.55049 0.68610 0.60893 0.57094
   1   2  -1 2738.78  143.56   1-0.02828-0.06678 0.67462 0.58412-0.73762-0.80891
  -1  -2   1 2392.74  141.20   1 0.00506 0.04370 0.56824 0.65833-0.82284-0.75146
  -1  -2   1 2430.63  112.56   1-0.80211-0.76382-0.18792-0.09746 0.56682 0.63802
   1   2  -1 2617.97  115.85   1-0.78800-0.82627-0.06635-0.15688 0.61208 0.54097
  -1   2   1 2286.85   85.34   1-0.65975-0.63127 0.31147 0.42420 0.68388 0.64926
   1  -2  -1 2490.38  105.02   1-0.59319-0.62162 0.42605 0.31340 0.68307 0.71789
  -1   2   1 2528.35   96.74   1-0.40250-0.37422 0.29617 0.40916 0.86618 0.83218
   1  -2  -1 2081.25   82.41   1-0.48731-0.51559 0.41779 0.30480 0.76679 0.80078
   1  -2  -1 2484.20  115.11   1-0.59560-0.62368-0.02408-0.13738-0.80291-0.76950
  -1   2   1 2326.32  107.70   1-0.43974-0.41165-0.21332-0.10002-0.87242-0.90583
   1  -2  -1 2622.28  108.52   1-0.79667-0.82486 0.08380-0.02922-0.59857-0.56457
  -1   2   1 2365.62  102.92   1-0.80403-0.77584-0.04298 0.07005-0.59302-0.62702
   1   2   0 1636.85   99.22   1-0.05984-0.00631 0.76444 0.69663-0.64190-0.71739
  -1  -2   0 1593.76  126.74   1-0.03220-0.08573 0.68637 0.75418-0.72653-0.65104
  -1   2   0 1661.51  109.11   1-0.77625-0.83970-0.47911-0.38888 0.40972 0.37902
   1  -2   0 1744.15  143.27   1-0.80176-0.73831-0.31929-0.40952 0.50519 0.53588
  -1   2   0 1569.69   94.57   1-0.23870-0.30237 0.08025 0.17064 0.96776 0.93778
   1  -2   0 1423.49   85.53   1-0.30662-0.24295 0.16739 0.07699 0.93699 0.96697
   1   2   0 1553.42   93.10   1-0.73833-0.68420 0.22045 0.15330-0.63738-0.71299
  -1  -2   0 1572.17   92.93   1-0.69607-0.75021 0.13492 0.20206-0.70517-0.62956
   1  -2   0 1622.00   95.24   1-0.24772-0.18385-0.39510-0.48554-0.88460-0.85466
  -1   2   0 1598.35  101.99   1-0.15384-0.21771-0.46927-0.37883-0.86954-0.89948
   1  -2   0 1432.04   83.83   1 0.03336 0.09673 0.40044 0.30994 0.91571 0.94581
  -1  -2   0 1644.72  106.70   1-0.80383-0.85740-0.07521-0.00765-0.59007-0.51458
   1  -2   0 1776.47   96.33   1-0.68631-0.62264-0.56298-0.65343-0.46046-0.43050
  -1   2   0 1657.14   93.96   1-0.63297-0.69664-0.65487-0.56442-0.41289-0.44285
   1   2   1  471.61   58.67   1-0.10168 0.04388 0.86561 0.82049-0.49026-0.56996
  -1  -2  -1  396.85   54.06   1-0.04675-0.19231 0.72851 0.77363-0.68343-0.60373
   1  -2   1  360.44  149.38   1 0.11852 0.27404 0.11504 0.04726-0.98626-0.96055
  -1   2  -1  460.72   61.70   1-0.10626-0.26187-0.08195-0.01416 0.99095 0.96499
   1  -2   1  356.16   52.76   1-0.22784-0.07222 0.06657-0.00121 0.97141 0.99738
   1   2   1  421.86   61.66   1-0.56560-0.41953-0.06459-0.10886-0.82213-0.90118
  -1  -2  -1  377.48   60.77   1-0.43734-0.58339-0.21589-0.17164-0.87299-0.79384
   1  -2   1  467.72   78.09   1-0.15146 0.00437-0.47105-0.53863-0.86900-0.84252
   1  -2   1  439.56   66.08   1-0.04625 0.10904 0.45344 0.38531 0.89008 0.91632
   1   2   1  421.37   52.20   1-0.51916-0.37364-0.79397-0.83888-0.31633-0.39581
   1  -2   1  428.58   55.33   1-0.43229-0.27666-0.86768-0.93557-0.24545-0.21944
  -1   2  -1  436.99   58.54   1-0.29490-0.45053-0.94569-0.87779-0.13671-0.16273
  -1  -2  -1  598.38   66.59   1-0.25200-0.39752-0.96218-0.91727-0.10343-0.02396
   1   2   2  144.07   31.71   1-0.14661 0.09101 0.94620 0.92363-0.28845-0.37231
  -1  -2  -2  134.76   44.63   1-0.04296-0.28055 0.71774 0.74018-0.69497-0.61107
   1  -2   2  148.08   52.82   1 0.03365 0.28113 0.46784 0.42256-0.88317-0.86162
  -1   2  -2  117.04   33.26   1 0.00388-0.24367-0.21001-0.16483 0.97769 0.95574
   1  -2   2  129.13   30.49   1-0.20794 0.03962 0.04171-0.00347 0.97724 0.99920
   1   2   2  119.03   41.59   1-0.45370-0.21569-0.19821-0.21960-0.86882-0.95144
  -1  -2  -2  139.01   53.12   1-0.20946-0.44746-0.42637-0.40499-0.87995-0.79734
   1  -2   2   78.11   53.37   1-0.13575 0.11203-0.48259-0.52732-0.86525-0.84224
   1  -2   2  115.18   49.87   1-0.11495 0.13228 0.49582 0.45004 0.86078 0.88315
   1  -2   2  150.52   51.89   1-0.29040-0.04280-0.94758-0.99289-0.13320-0.11107
   1   2   2  154.36   52.58   1-0.26397-0.02648-0.95792-0.98023-0.11268-0.19605
  -1   2  -2   99.98   48.12   1-0.05763-0.30527-0.99737-0.95201 0.04388 0.02187
   1  -2   2  184.88   46.87   1 0.04275 0.28993 0.99210 0.94677 0.11793 0.13983
   1   2   2  169.26   44.18   1-0.00999 0.22690 0.99680 0.97390 0.07919-0.00441
   1   2   3 9367.43  285.92   1-0.18862 0.14104 0.98107 0.98118-0.04372-0.13182
  -1  -2  -3 8706.36  373.28   1-0.02413-0.35375 0.66202 0.66177-0.74909-0.66099
   1  -2   3 9807.51  355.37   1-0.14185 0.19771 0.84745 0.82457 0.51155 0.53007
   1   2   310129.03  400.74   1-0.05319 0.27630 0.88742 0.88670 0.45787 0.37068
  -1   2  -3 9711.10  298.59   1 0.10008-0.23941-0.31703-0.29445 0.94311 0.92519
   1   2   3 9484.95  316.79   1 0.07734 0.40662-0.29214-0.29191 0.95323 0.86570
   1  -2   3 7605.24  246.00   1-0.21881 0.12071 0.05526 0.03267 0.97420 0.99214
   1   2   3 7960.73  260.50   1-0.40458-0.07462-0.25009-0.24862-0.87963-0.96572
   1  -2   3 8083.97  282.10   1-0.15146 0.18828-0.47104-0.49291-0.86900-0.84946
   1  -2   3 6949.91  253.66   1-0.17924 0.15991 0.53259 0.50918 0.82716 0.84567
   1  -2   3 8165.19  291.58   1-0.23114 0.10842-0.96898-0.99169-0.08736-0.06913
   1   2   3 9168.07  333.24   1-0.19128 0.13817-0.97988-0.97983-0.05682-0.14432
   1  -2   3 8655.93  273.97   1-0.10396 0.23510 0.99453 0.97159 0.00925 0.02694
   1  -2   4 2334.13  126.27   1-0.23697 0.19550 0.73184 0.73189 0.63893 0.65276
   1  -2   4 2102.82  152.14   1-0.22585 0.20628 0.93174 0.93212 0.28432 0.29762
   1   2   4 1918.96  148.00   1-0.22157 0.20013 0.94672 0.96951 0.23372 0.14138
  -1  -2  -4 1897.34  187.45   1 0.00908-0.41184 0.55465 0.53203-0.83203-0.73981
   1  -2   4 2818.31  183.22   1-0.23440 0.19697 0.79335 0.79304 0.56181 0.57644
   1   2   4 2538.25  160.96   1-0.15252 0.26897 0.84188 0.86360 0.51766 0.42642
   1   2   4 2402.92  120.66   1 0.00269 0.42392-0.20866-0.18582 0.97798 0.88643
   1  -2   4 2311.57  131.86   1-0.24712 0.18434 0.09089 0.09090 0.96471 0.97864
   1   2   4 2259.85  112.21   1-0.39315 0.02876-0.26167-0.23734-0.88145-0.97100
   1  -2   4 2479.08  139.32   1-0.18252 0.24918-0.44752-0.44653-0.87544-0.85936
   1   2   4 2355.87  139.56   1-0.05322 0.36790 0.45788 0.47957 0.88741 0.79664
   1  -2   4 1880.23  156.56   1-0.24119 0.18990 0.56525 0.56420 0.78886 0.80350
   1  -2   4 2295.96  119.95   1-0.21417 0.21743-0.97396-0.97421-0.07433-0.06030
   1   2   4 2460.47  152.48   1-0.17880 0.24263-0.98274-0.96013-0.04732-0.13880
   1   2   5   -0.05   20.72   1-0.23780 0.27652 0.80669 0.85175 0.54100 0.44502
  -1  -2  -5  -29.66   60.14   1 0.06072-0.45212 0.36476 0.31961-0.92911-0.83272
   1  -2   5   37.68   32.34   1-0.30572 0.21760 0.74234 0.76449 0.59619 0.60678
   1   2   5    8.99   53.86   1-0.23197 0.28131 0.79494 0.83918 0.56057 0.46544
   1   2   5   43.18   30.04   1-0.07234 0.44082-0.12202-0.07658 0.98988 0.89431
   1  -2   5   -9.94   27.48   1-0.28636 0.23706 0.14108 0.16369 0.94767 0.95760
   1   2   5  -31.78   35.90   1-0.40372 0.11015-0.25097-0.20378-0.87978-0.97280
   1  -2   5  -16.23   40.21   1-0.22234 0.30131-0.41601-0.39216-0.88175-0.86914
   1  -2   5   19.36   41.11   1-0.21943 0.30416-0.97247-0.95016-0.07837-0.06832
   1   2   5   32.22   45.15   1-0.19207 0.32135-0.97969-0.93453-0.05743-0.15290
   1  -2   6  931.55  122.20   1-0.36611 0.24918 0.69212 0.73675 0.62202 0.62857
   1   2   6 1101.89  146.51   1-0.29953 0.30571 0.74711 0.81381 0.59337 0.49420
   1  -2   6 1023.78  112.86   1-0.33308 0.28229 0.20220 0.24741 0.92095 0.92687
   1   2   6 1153.50  118.65   1-0.42790 0.17793-0.22590-0.15586-0.87513-0.97162
   1  -2   6 1175.37  120.32   1-0.26780 0.34781-0.37809-0.33138-0.88618-0.87704
   1  -2   6  946.89  113.35   1-0.23764 0.37785-0.96695-0.92188-0.09236-0.08581
   1   2   6 1083.60  131.90   1-0.21863 0.38677-0.97270-0.90498-0.07775-0.17721
   1  -2   7  881.66  103.04   1-0.41992 0.28732 0.64128 0.70837 0.64219 0.64470
   1   2   7  918.85  103.25   1-0.35952 0.33768 0.69794 0.78711 0.61936 0.51615
   1   2   7  981.36  104.50   1-0.46108 0.23671-0.19011-0.09720-0.86675-0.96670
   1  -2   7  904.98   96.16   1-0.31723 0.39034-0.33436-0.26480-0.88744-0.88176
   1   2   7 1125.27  135.60   1-0.25238 0.44497-0.96205-0.87139-0.10373-0.20657
   1  -2   7 1108.43  116.49   1-0.26496 0.44250-0.95755-0.88989-0.11346-0.11080
   1  -2   8   34.59   47.93   1-0.46935 0.32986 0.58881 0.67837 0.65802 0.65650
   1   2   8 -102.73   51.89   1-0.41428 0.37489 0.64690 0.75855 0.64021 0.53296
   1   2   8   38.72   29.01   1-0.50061 0.28913-0.14511-0.02934-0.85342-0.95683
   1  -2   8   19.28   38.08   1-0.36973 0.42979-0.28486-0.19243-0.88439-0.88218
   1  -2   8  -54.96   63.21   1-0.29843 0.50100-0.94418-0.85393-0.13946-0.14070
   1   2   8  -27.13   51.47   1-0.29239 0.49693-0.94675-0.83350-0.13475-0.24148
   1  -2   9  -13.35   67.63   1-0.51558 0.37559 0.53394 0.64597 0.67013 0.66456
   1   2   9    1.37   38.44   1-0.46517 0.41596 0.59348 0.72759 0.65680 0.54551
   1  -2   9   -0.80   53.95   1-0.33657 0.55484-0.92630-0.81345-0.16932-0.17445
  -1  -3  10  -19.59   34.86   1-0.64594 0.22187 0.33746 0.62518 0.68474 0.74827
  -1   3  10   10.32   45.74   1-0.58126 0.27229 0.44415 0.76455 0.68180 0.58421
  -1  -3  10   98.71   79.97   1-0.15546 0.71346-0.98739-0.69993-0.02959 0.03243
  -1   3  10   45.36   55.17   1-0.11889 0.73477-0.99290-0.67116-0.00196-0.09821
  -1  -3   9  -12.46   49.46   1-0.62411 0.15180 0.37597 0.64117 0.68492 0.75223
  -1   3   9   18.81   36.64   1-0.55184 0.20975 0.48630 0.78423 0.67747 0.58392
  -1  -3   9  -51.75   80.28   1-0.09831 0.67863-0.99506-0.73016 0.01349 0.07951
   1   3  -9   11.90   36.55   1 0.08897-0.68743 0.98443 0.72091 0.15157 0.08781
   1  -3  -9  -28.79   31.22   1 0.07676-0.68420 0.98678 0.68962 0.14271 0.23722
  -1  -3   8 1123.58  127.61   1-0.60461 0.07939 0.40810 0.65077 0.68401 0.75510
  -1   3   8 1297.47  125.53   1-0.52328 0.14635 0.52419 0.79965 0.67185 0.58235
  -1  -3   8 1137.28  103.23   1-0.12008 0.56408-0.49389-0.24998-0.86119-0.78696
   1   3  -8 1109.51  121.75   1 0.02739-0.65713 0.99391 0.75278 0.10668 0.03873
   1  -3  -8  737.47   76.11   1-0.00043-0.66952 0.99627 0.72150 0.08624 0.17654
   1  -3  -7  172.82   90.82   1 0.07455-0.50261 0.30890 0.05505-0.94816-0.86275
  -1  -3   7  252.08   62.12   1-0.58725 0.00548 0.43514 0.65501 0.68247 0.75559
  -1   3   7  265.08   64.52   1-0.49630 0.08138 0.55757 0.81057 0.66542 0.57995
  -1   3   7  210.68   33.47   1-0.33312 0.24425-0.31973-0.06344-0.88701-0.96763
   1   3  -7  267.68   45.76   1-0.03455-0.62718 0.99753 0.77878 0.06102-0.01112
   1  -3  -7  212.90   47.18   1-0.08156-0.65876 0.99632 0.74394 0.02603 0.11213
   1  -3  -6 1361.54  137.17   1-0.17958-0.66527 0.97833 0.74630-0.10303-0.02093
   1  -3  -6 1860.87  291.88   1 0.14385-0.34127-0.01010-0.24142-0.98954-0.90842
  -1  -3   6 2204.79  168.14   1-0.57749-0.07672 0.44974 0.64714 0.68133 0.75849
  -1   3   6 2439.88  176.88   1-0.47198 0.01373 0.58584 0.81637 0.65879 0.57736
  -1   3   6 2145.09  130.16   1-0.09502 0.39041-0.09529 0.13642 0.99090 0.91047
  -1   3   6 2507.29  166.56   1-0.26122 0.22419-0.38371-0.15028-0.88573-0.96288
   1   3  -6 2627.19  147.51   1-0.01627-0.51695 0.43397 0.23777 0.90077 0.82232
  -1   3   6 1722.03  106.15   1-0.54349-0.05779 0.67596 0.90645 0.49767 0.41833
   1   3  -6 2350.08  154.23   1-0.09766-0.59841 0.99512 0.79875 0.01397-0.06238
  -1  -3   511810.97  386.46   1-0.57760-0.16878 0.44960 0.62453 0.68134 0.76254
  -1   3   513114.87  365.54   1-0.45221-0.05845 0.60768 0.81573 0.65285 0.57546
  -1   3   512357.96  328.18   1 0.08392 0.47742-0.29937-0.09026 0.95043 0.87402
  -1   3   511412.63  336.09   1-0.18596 0.20750-0.44486-0.23429-0.87607-0.94976
   1   3  -512669.92  306.97   1-0.13807-0.54681 0.50937 0.33553 0.84939 0.76707
  -1   3   512235.80  334.56   1-0.50815-0.11438 0.66838 0.87647 0.54318 0.46765
   1  -3  -4 1457.88   84.67   1-0.23333-0.53537 0.88689 0.70041 0.39870 0.47200
   1   3  -4 1065.90   91.17   1-0.12253-0.43973 0.90721 0.75430-0.40241-0.48749
  -1  -3   4 1505.76  129.72   1-0.59613-0.27971 0.42149 0.57406 0.68334 0.76955
  -1   3   4 1668.23  106.52   1-0.44047-0.13867 0.62018 0.80577 0.64911 0.57575
   1   3  -4 1456.53  118.37   1-0.30993-0.62678 0.73906 0.58660 0.59809 0.51286
   1  -3  -4 1503.18  115.04   1-0.16770-0.46959 0.83365 0.64810 0.52620 0.59953
   1   3  -4 1220.84   85.85   1 0.11032-0.20655-0.32815-0.48043 0.93816 0.85236
  -1   3   4 1243.07   95.45   1-0.10123 0.20034-0.50718-0.31956-0.85587-0.92614
   1   3  -4 1717.70   90.91   1-0.28024-0.59705 0.58437 0.43289 0.76155 0.67537
  -1   3   4 1545.43   96.50   1-0.49128-0.18943 0.66412 0.84983 0.56354 0.49182
   1  -3  -3 8989.78  206.67   1-0.23791-0.44782 0.78003 0.61616 0.57873 0.64791
  -1  -3   3 6209.40  382.27   1 0.09751 0.32257 0.21095 0.34041-0.97262-0.88321
  -1  -3   3 7763.79  241.90   1-0.64202-0.41750 0.34458 0.47463 0.68488 0.77486
   1   3  -3 7802.36  223.15   1-0.44581-0.67071 0.61453 0.48454 0.65083 0.56156
  -1   3   3 8037.84  195.59   1-0.44409-0.23424 0.61637 0.77949 0.65028 0.58096
   1  -3  -3 8185.58  277.68   1-0.24447-0.45431 0.78666 0.62355 0.56690 0.63622
   1   3  -3 6469.73  175.91   1-0.29857-0.52352 0.15690 0.02723 0.94139 0.85157
   1   3  -3 8086.23  166.31   1-0.45155-0.67635 0.65265 0.52347 0.60839 0.51819
  -1   3   3 8044.46  189.96   1-0.54571-0.33579 0.67637 0.83970 0.49468 0.42677
   1  -3  -2 3912.33  118.95   1-0.23338-0.35116 0.65867 0.51742 0.71531 0.78035
   1   3  -2 2963.59  181.59   1-0.07021-0.20334 0.79152 0.68398-0.60709-0.70058
  -1  -3   2 3331.88  165.75   1 0.01273 0.14588 0.54213 0.64906-0.84019-0.74661
  -1  -3   2 3574.28  130.60   1-0.73194-0.59933 0.14602 0.25353 0.66552 0.75928
   1   3  -2 3524.52  110.03   1-0.63327-0.76588 0.36017 0.25265 0.68501 0.59125
  -1   3   2 4651.76  156.41   1-0.48116-0.36328 0.57537 0.71602 0.66138 0.59610
   1  -3  -2 3687.09  119.71   1-0.34593-0.46381 0.70967 0.56902 0.61375 0.67903
  -1   3   2 3736.58  156.32   1-0.67879-0.56121 0.10413 0.24610-0.72690-0.79022
  -1   3   2 3821.69  120.61   1-0.77020-0.65261 0.23677 0.37816-0.59222-0.65657
   1   3  -1  865.19   83.18   1-0.07848-0.11957 0.81219 0.72734-0.57808-0.67577
  -1  -3   1  769.17   76.27   1-0.04203-0.00093 0.71509 0.79994-0.69775-0.60006
  -1  -3   1 1154.00   97.94   1-0.80237-0.76161-0.30977-0.22489 0.51013 0.60775
   1   3  -1  880.13   66.30   1-0.80074-0.84150-0.16829-0.25317 0.57487 0.47725
  -1   3   1 1018.63   69.09   1-0.60443-0.57840 0.40839 0.52667 0.68400 0.62294
   1  -3  -1 1054.67   78.97   1-0.51293-0.53885 0.53725 0.41907 0.66951 0.73075
  -1   3   1  897.07   56.39   1-0.48745-0.46172 0.41800 0.53670 0.76658 0.70623
   1  -3  -1  836.59   54.37   1-0.55614-0.58186 0.52536 0.40665 0.64397 0.70431
   1  -3  -1  814.84   67.28   1-0.36651-0.39214-0.28800-0.40713-0.88471-0.82489
  -1   3   1  956.38   79.10   1-0.13580-0.11015-0.48256-0.36343-0.86526-0.92508
   1  -3  -1  822.78   59.56   1-0.18769-0.21376 0.53721 0.41868 0.82229 0.88261
   1  -3  -1 1036.87   73.17   1-0.80406-0.82971-0.05008-0.16882-0.59242-0.53204
  -1   3   1  832.89   61.19   1-0.79555-0.76978-0.19551-0.07670-0.57347-0.63368
   1   3   0 1962.98   96.98   1-0.10064-0.04971 0.86338 0.80121-0.49440-0.59630
  -1  -3   0 2162.73  126.16   1-0.07138-0.12232 0.79450 0.85667-0.60304-0.50114
  -1   3   0 2222.86  102.53   1-0.79968-0.86560-0.34466-0.24884 0.49164 0.43452
   1  -3   0 2429.00  144.92   1-0.79296-0.72710-0.09806-0.19381 0.60132 0.65860
  -1   3   0 2143.41   86.62   1-0.34176-0.40798 0.21372 0.30981 0.91516 0.85881
   1  -3   0 2131.02   98.44   1-0.41074-0.34451 0.30761 0.21151 0.85829 0.91464
  -1  -3   0 1863.73   85.62   1-0.75039-0.80209 0.24882 0.31015-0.61237-0.51034
   1  -3   0 2147.00  109.50   1-0.11680-0.05048-0.49622-0.59252-0.86029-0.80396
  -1   3   0 2209.93   94.43   1-0.01394-0.07980 0.43243 0.52861 0.90155 0.84510
   1  -3   0 2441.48  108.33   1-0.12645-0.06059 0.50261 0.40643 0.85521 0.91167
  -1  -3   0 2029.21  105.64   1-0.77790-0.82893 0.20226 0.26412-0.59493-0.49306
   1  -3   0 1906.17   92.80   1-0.65612-0.58993-0.61786-0.71405-0.43329-0.37696
  -1   3   0 2148.37  106.69   1-0.59068-0.65687-0.71373-0.61749-0.37639-0.43268
   1   3   1 1863.47   82.28   1-0.13117 0.01179 0.92240 0.88293-0.36325-0.46935
  -1  -3  -1 1938.84  123.06   1-0.08077-0.22373 0.81777 0.85725-0.56984-0.46374
  -1   3  -1 1847.83   81.18   1-0.20265-0.36083 0.03514 0.10863 0.97861 0.92628
   1  -3   1 1531.73   84.12   1-0.32350-0.16532 0.18952 0.11603 0.92705 0.97938
   1   3   1 1973.65   91.14   1-0.65323-0.50958 0.06166 0.02320-0.75464-0.86010
  -1  -3  -1 1839.40  115.77   1-0.53103-0.67463-0.10854-0.07014-0.84037-0.73481
   1  -3   1 1562.28   98.97   1-0.06849 0.08980-0.52950-0.60297-0.84553-0.79269
  -1   3  -1 1803.57  100.53   1 0.00065-0.15713 0.42271 0.49653 0.90626 0.85367
   1  -3   1 1630.45   92.42   1-0.14614 0.01164 0.51402 0.44020 0.84523 0.89782
   1   3   1 1508.52   88.28   1-0.58988-0.44689-0.71475-0.75391-0.37571-0.48156
   1  -3   1 1881.84   95.39   1-0.42936-0.27120-0.86979-0.94343-0.24310-0.19071
  -1   3  -1 1911.19  102.12   1-0.29163-0.44979-0.94707-0.87343-0.13416-0.18655
  -1  -3  -1 2005.57  103.04   1-0.20015-0.34307-0.97769-0.93835-0.06360 0.04229
   1   3   2 1709.46   87.87   1-0.16455 0.07047 0.96736 0.95040-0.19265-0.30292
  -1  -3  -2 1780.10  129.61   1-0.07525-0.31025 0.80423 0.82102-0.58953-0.47922
   1  -3   2 1361.64  172.27   1 0.09576 0.34583 0.21865 0.16767-0.97109-0.92319
  -1   3  -2 1692.31   85.98   1-0.07950-0.32961-0.11361-0.06272 0.99033 0.94203
   1  -3   2 1542.02  102.05   1-0.28852-0.03839 0.14387 0.09297 0.94660 0.99492
   1   3   2 1703.87  105.60   1-0.53762-0.30206-0.10037-0.11591-0.83718-0.94621
  -1  -3  -2 1857.94  111.58   1-0.29076-0.52632-0.35811-0.34257-0.88724-0.77822
   1  -3   2 1421.75   98.39   1-0.07432 0.17594-0.52559-0.57623-0.84748-0.79811
  -1   3  -2 1790.27   98.00   1 0.03790-0.21182 0.39729 0.44875 0.91690 0.86818
   1  -3   2 1361.58   91.90   1-0.18520 0.06452 0.53585 0.48439 0.82374 0.87246
   1  -3   2 1977.56  117.69   1-0.30021-0.05007-0.94341-0.99446-0.14084-0.09234
   1   3   2 1887.25  120.54   1-0.26378-0.02882-0.95799-0.97455-0.11254-0.22228
  -1   3  -2 1586.84  111.73   1-0.07454-0.32472-0.99672-0.94565 0.03127-0.01711
   1  -3   2 1974.94  103.53   1 0.04448 0.29424 0.99187 0.94094 0.11920 0.16747
   1   3   2 1775.39   98.26   1-0.04495 0.18936 0.99756 0.98026 0.05330-0.05667
   1   3   338743.23 1695.50   1-0.19650 0.13056 0.98042 0.98614 0.01215-0.10235
  -1  -3  -327187.55  794.87   1-0.05749-0.38451 0.75812 0.75222-0.64957-0.53507
   1  -3   329752.72  890.37   1-0.02533 0.31728 0.66567 0.63769-0.74581-0.70190
   1  -3   339309.87 1764.42   1-0.17604 0.16604 0.82899 0.80056 0.53083 0.57577
   1   3   335063.16 1552.63   1 0.14408 0.47081-0.36445-0.35850 0.92000 0.80610
  -1   3  -336707.72 1601.46   1 0.02961-0.31243-0.23908-0.21079 0.97054 0.92625
   1  -3   332253.60  865.84   1-0.28620 0.05587 0.14087 0.11258 0.94775 0.99207
   1   3   331665.62  807.38   1-0.47546-0.14794-0.17405-0.16674-0.86234-0.97483
   1  -3   329188.63  799.58   1-0.10176 0.24048-0.50681-0.53462-0.85602-0.81014
  -1  -3  -335101.23 1567.79   1-0.09955-0.42710-0.50835-0.51556-0.85537-0.74281
   1  -3   330433.29  832.74   1-0.23166 0.10999 0.56041 0.53131 0.79514 0.84000
   1  -3   327552.93  715.03   1-0.24286 0.09923-0.96525-0.99371-0.09638-0.05178
   1   3   336507.89 1629.75   1-0.18384 0.14306-0.98162-0.97585-0.05115-0.16503
   1  -3   335307.85 1555.97   1-0.09384 0.24779 0.99544 0.96689 0.01683 0.06090
   1   3   4 1808.42  136.22   1-0.22241 0.19669 0.94414 0.97253 0.24315 0.12440
  -1  -3  -4 1703.70  192.99   1-0.02787-0.44693 0.67339 0.64481-0.73875-0.62004
   1  -3   4 2047.43  189.43   1-0.26302 0.17085 0.77390 0.76807 0.57609 0.61714
   1   3   4 1863.37  174.79   1-0.13895 0.28002 0.84894 0.87621 0.50988 0.39222
  -1   3  -4 2070.58  139.84   1 0.12814-0.30585-0.34738-0.34170 0.92892 0.88864
   1   3   4 1957.78  153.49   1 0.06205 0.48072-0.27527-0.24672 0.95936 0.84144
   1  -3   4 1850.85  156.63   1-0.30392 0.13010 0.16387 0.15817 0.93849 0.97880
   1   3   4 2023.31  145.77   1-0.45276-0.03329-0.19924-0.16907-0.86908-0.98504
   1  -3   4 1944.20  169.05   1-0.13976 0.29438-0.47967-0.48451-0.86624-0.82375
   1   3   4 2043.73  163.23   1-0.00091 0.41772 0.42376 0.45115 0.90577 0.78865
   1  -3   4 1715.37  146.78   1-0.28157 0.15200 0.58500 0.57826 0.76057 0.80156
   1  -3   4 1893.75  155.56   1-0.22466 0.20949-0.97094-0.97690-0.08238-0.04196
   1   3   4 2145.82  138.28   1-0.17238 0.24650-0.98411-0.95579-0.04243-0.16030
   1   3   5   26.53   18.37   1-0.23704 0.27472 0.83527 0.88592 0.49611 0.37371
  -1  -3  -5   17.87   36.30   1 0.01572-0.49452 0.53180 0.48095-0.84671-0.72397
   1  -3   5   69.43   36.97   1-0.33008 0.19575 0.72290 0.73953 0.60699 0.64401
   1   3   5  -25.45   58.14   1-0.21875 0.29203 0.80343 0.85319 0.55375 0.43218
   1   3   5   50.82   23.62   1-0.01934 0.49126-0.18349-0.13234 0.98282 0.86089
   1  -3   5   57.32   29.09   1-0.33455 0.19142 0.20414 0.22105 0.91999 0.95629
   1   3   5   56.83   28.42   1-0.45479 0.05664-0.19702-0.14400-0.86852-0.98795
   1  -3   5   61.19   41.12   1-0.18458 0.34152-0.44593-0.42791-0.87582-0.83680
   1   3   5   26.25   37.10   1-0.11666 0.39390 0.49683 0.54657 0.85996 0.73898
   1  -3   5  -26.45   28.61   1-0.22812 0.29802-0.96991-0.95331-0.08503-0.04860
   1   3   5   -7.35   33.59   1-0.18774 0.32313-0.98072-0.92984-0.05413-0.17598
  -1  -3  -6  164.62   99.68   1 0.08385-0.51831 0.27002 0.19663-0.95919-0.83227
   1  -3   6  438.70   94.78   1-0.38725 0.23055 0.67288 0.71198 0.63028 0.66327
   1   3   6  453.87  103.82   1-0.28700 0.31574 0.75657 0.82879 0.58756 0.46195
   1   3   6  303.44   51.48   1-0.47249 0.13089-0.17739-0.10150-0.86329-0.98618
   1  -3   6  360.82   58.76   1-0.23371 0.38435-0.40672-0.36585-0.88314-0.84759
   1  -3   6  504.78   89.57   1-0.24455 0.37346-0.96470-0.92537-0.09769-0.06476
   1   3   6  356.01   64.83   1-0.21634 0.38652-0.97335-0.89992-0.07599-0.20183
   1  -3   7  618.70  107.37   1-0.43856 0.27120 0.62219 0.68376 0.64848 0.67743
   1   3   7  763.50   85.64   1-0.34774 0.34695 0.70812 0.80282 0.61451 0.48486
   1   3   7  732.37   71.04   1-0.50064 0.19470-0.14508-0.04633-0.85340-0.97976
   1  -3   7  795.70   89.43   1-0.28598 0.42403-0.36231-0.29858-0.88709-0.85500
   1   3   7  946.13  122.22   1-0.25181 0.44300-0.96224-0.86584-0.10329-0.23250
   1  -3   7  878.17   97.60   1-0.27015 0.43984-0.95562-0.89370-0.11747-0.08844
   1  -3   8   75.67   52.95   1-0.48596 0.31575 0.56979 0.65382 0.66270 0.68760
   1   3   8  123.79   55.42   1-0.40325 0.38341 0.65770 0.77486 0.63625 0.50257
   1  -3   8  -23.54   42.49   1-0.34078 0.46119-0.31256-0.22597-0.88665-0.85804
   1  -3   8  -62.21   70.25   1-0.30204 0.49992-0.94261-0.85810-0.14227-0.11714
   1   3   8  160.54   55.31   1-0.29347 0.49332-0.94630-0.82730-0.13559-0.26870
   1  -3   9  -27.22   55.19   1-0.53051 0.36316 0.51485 0.62136 0.67340 0.69427
   1   3   9    8.95   42.40   1-0.45486 0.42376 0.60482 0.74445 0.65367 0.51595
   1  -3   9   23.64   60.82   1-0.33873 0.55521-0.92521-0.81810-0.17101-0.14977
  -1  -4  10  227.00   60.15   1-0.65820 0.21206 0.31447 0.59664 0.68401 0.77397
  -1   4  10  144.30   48.34   1-0.57270 0.27834 0.45677 0.78269 0.68070 0.55669
  -1  -4  10  128.31   68.28   1-0.16341 0.70806-0.98591-0.70416-0.03562 0.05279
  -1  -4   9  477.42   73.36   1-0.63799 0.14037 0.35183 0.61147 0.68497 0.77871
  -1   4   9  608.92   89.22   1-0.54240 0.21668 0.49913 0.80258 0.67576 0.55578
  -1  -4   9  531.11  123.75   1-0.10846 0.67102-0.99408-0.73489 0.00586 0.09827
   1   4  -9  515.09   89.89   1 0.09384-0.68512 0.98343 0.72551 0.15510 0.06497
   1  -4  -9  448.22   76.92   1 0.07839-0.68001 0.98648 0.68372 0.14389 0.26477
  -1  -4   8   36.77   33.98   1-0.62042 0.06603 0.38221 0.61933 0.68482 0.78234
  -1   4   8  -14.03   38.73   1-0.51281 0.15432 0.53741 0.81839 0.66948 0.55354
  -1  -4   8   68.48   42.37   1-0.08810 0.59851-0.51624-0.27817-0.85189-0.75126
  -1  -4   8    8.22   63.42   1-0.05440 0.63309-0.99744-0.76081 0.04628 0.14267
   1   4  -8   -7.46   37.82   1 0.03459-0.65250 0.99311 0.75758 0.11196 0.01763
   1  -4  -8  -29.17   35.65   1-0.00175-0.66827 0.99635 0.71598 0.08526 0.20194
   1  -4  -7  394.57  142.82   1 0.12356-0.45087 0.09104-0.16853-0.98815-0.87653
  -1  -4   7  401.77   83.67   1-0.60707-0.01251 0.40415 0.61875 0.68418 0.78548
  -1   4   7  551.76   90.51   1-0.48455 0.09062 0.57144 0.82995 0.66231 0.55041
  -1   4   7  372.60   56.86   1-0.40868 0.16624-0.24589 0.01622-0.87892-0.98594
   1   4  -7  485.02   55.35   1 0.04880-0.54628 0.38968 0.17680 0.91965 0.81872
   1   4  -7  612.02   82.61   1-0.02455-0.61976 0.99735 0.78420 0.06843-0.03010
   1  -4  -7  347.02   63.38   1-0.08656-0.66120 0.99599 0.73800 0.02228 0.13476
  -1  -4   6 1627.74  136.73   1-0.60042-0.09775 0.41477 0.60684 0.68370 0.78878
  -1   4   6 1806.61  146.32   1-0.45859 0.02462 0.60075 0.83679 0.65482 0.54695
  -1   4   6 1420.35  101.97   1 0.01185 0.49473-0.21905 0.01836 0.97564 0.86884
  -1   4   6 1641.91  125.12   1-0.35242 0.13055-0.30155-0.06229-0.88592-0.98948
   1   4  -6 1932.33  114.95   1-0.06083-0.56400 0.46270 0.27219 0.88442 0.77962
  -1   4   6 1356.65  133.44   1-0.52544-0.04222 0.67232 0.90850 0.52142 0.41573
   1   4  -6 1588.90  122.45   1-0.08416-0.58749 0.99616 0.80540 0.02408-0.07865
   1  -4  -5   80.60   22.38   1-0.21525-0.60631 0.96189 0.74694 0.16860 0.27287
  -1  -4   5  161.72   43.01   1-0.60455-0.19379 0.40820 0.57775 0.68401 0.79287
  -1   4   5   97.96   43.57   1-0.43656-0.04531 0.62427 0.83785 0.64783 0.54400
  -1   4   5  111.20   31.62   1-0.30340 0.08761-0.34687-0.13047-0.88748-0.98757
   1   4  -5  154.89   34.70   1-0.18221-0.59345 0.53422 0.36607 0.82546 0.71680
  -1   4   5  146.84   50.18   1-0.47697-0.08568 0.66021 0.87400 0.58017 0.47830
   1   4  -5  172.85   47.55   1-0.14509-0.55653 0.98917 0.82080-0.02173-0.12867
   1  -4  -4 4101.28  120.08   1-0.23122-0.53070 0.90339 0.71131 0.36113 0.46085
   1   4  -4 3583.39  167.78   1-0.16369-0.48349 0.96653 0.81909-0.19749-0.30874
  -1  -4   4 5145.86  224.43   1-0.62658-0.30772 0.37175 0.51877 0.68497 0.79760
  -1   4   4 5425.93  181.85   1-0.42148-0.12219 0.63972 0.83082 0.64273 0.54294
   1   4  -4 3644.18  147.49   1-0.33151-0.65087 0.72173 0.57479 0.60761 0.49595
   1  -4  -4 4609.07  192.64   1-0.14273-0.44210 0.84700 0.65591 0.51206 0.61181
   1   4  -4 5348.47  169.40   1-0.08644-0.40587-0.10543-0.25201 0.99066 0.87849
  -1   4   4 3884.50  161.46   1-0.27156 0.02749-0.37485-0.18131-0.88641-0.98304
  -1   4   4 4531.68  146.32   1-0.43671-0.13734 0.64788 0.83928 0.62412 0.52605
   1  -4  -3 3841.19  137.78   1-0.23750-0.44485 0.82152 0.65206 0.51834 0.61393
  -1  -4   3 2921.62  196.68   1 0.04175 0.26940 0.43785 0.56161-0.89807-0.78231
  -1  -4   3 2853.87  128.18   1-0.67797-0.45101 0.27497 0.39947 0.68171 0.79812
   1   4  -3 2799.62  112.74   1-0.47650-0.70390 0.58072 0.45624 0.66008 0.54438
  -1   4   3 3364.88  135.76   1-0.41965-0.21232 0.64155 0.81019 0.64210 0.54635
   1  -4  -3 4105.97  151.56   1-0.20998-0.41731 0.80891 0.64027 0.54915 0.64490
   1   4  -3 2881.93   90.18   1-0.43435-0.66185 0.34081 0.21684 0.83377 0.71758
  -1   4   3 3398.19  178.59   1-0.32201-0.11490-0.33000-0.15931-0.88735-0.98051
  -1   4   3 3503.03  148.22   1-0.44281-0.23537 0.64987 0.81889 0.61772 0.52346
   1   4  -3 3570.58  100.77   1-0.47851-0.70578 0.66064 0.53716 0.57841 0.46186
  -1   4   3 3817.00  125.29   1-0.74012-0.53314 0.34194 0.51170-0.57903-0.67373
   1  -4  -2 1908.95   76.33   1-0.23695-0.35217 0.73133 0.58448 0.63953 0.73098
   1   4  -2 2310.64  133.00   1-0.11219-0.24792 0.88741 0.78552-0.44710-0.56699
  -1  -4   2 2198.20  130.76   1-0.03210 0.10361 0.68608 0.78797-0.72681-0.60692
  -1  -4   2 2517.47  119.28   1-0.76424-0.62918 0.04247 0.14444 0.64352 0.76371
   1   4  -2 2731.37  102.40   1-0.66926-0.80432 0.29278 0.19081 0.68291 0.56271
  -1   4   2 2579.92  109.90   1-0.44664-0.33127 0.61366 0.75983 0.65109 0.55938
   1  -4  -2 3360.76  146.98   1-0.29464-0.41001 0.75083 0.60466 0.59112 0.68283
  -1   4   2 2640.60  111.41   1-0.79412-0.67907 0.10536 0.25246-0.59855-0.68928
   1   4  -1   22.84   63.87   1-0.11515-0.15884 0.89324 0.81403-0.43457-0.55866
  -1  -4   1   46.11   57.40   1-0.07687-0.03317 0.80823 0.88743-0.58382-0.45973
  -1  -4   1  -13.85   69.64   1-0.78936-0.74614-0.41944-0.34013 0.44829 0.57234
   1   4  -1    9.51   51.30   1-0.80406-0.84728-0.25409-0.33339 0.53751 0.41346
  -1   4   1   19.64   39.74   1-0.54997-0.52656 0.48888 0.61258 0.67714 0.58947
   1  -4  -1   15.86   37.01   1-0.42789-0.45130 0.63322 0.50951 0.64493 0.73260
  -1   4   1   16.68   37.24   1-0.53246-0.50929 0.48708 0.61149 0.69226 0.60555
   1  -4  -1    6.17   43.65   1-0.14302-0.16622-0.47728-0.60224-0.86703-0.78081
  -1   4   1   10.64   40.72   1-0.15798-0.13440 0.52075 0.64497 0.83896 0.75229
   1  -4  -1   13.04   39.56   1-0.39554-0.41913 0.63341 0.50916 0.66508 0.75171
   1  -4  -1   15.13   47.12   1-0.79917-0.82228-0.16081-0.28526-0.57918-0.49241
  -1   4   1   39.98   44.50   1-0.77178-0.74853-0.32883-0.20428-0.54425-0.63083
   1   4   0 1119.32   78.42   1-0.12998-0.08164 0.92039 0.86387-0.36874-0.49703
  -1  -4   0 1143.81   79.07   1-0.09883-0.14717 0.85945 0.91597-0.50156-0.37326
  -1   4   0 1134.40   72.05   1-0.80134-0.86965-0.17623-0.07493 0.57165 0.48794
   1  -4   0 1039.31   80.60   1-0.72064-0.65233 0.17639 0.07509 0.67048 0.75420
  -1   4   0 1147.56   69.54   1-0.41232-0.48110 0.30982 0.41162 0.85673 0.77402
   1  -4   0 1072.63   66.42   1-0.48242-0.41365 0.41052 0.30873 0.77377 0.85649
  -1   4   0 1270.73   83.27   1-0.12657-0.19493 0.50268 0.60455 0.85515 0.77234
   1  -4   0 1136.74   84.85   1-0.25378-0.18543 0.57155 0.46968 0.78033 0.86313
   1  -4   0 1203.59   83.72   1-0.63326-0.56454-0.65443-0.75637-0.41314-0.33043
  -1   4   0 1206.45   87.63   1-0.55264-0.62135-0.75900-0.65702-0.34422-0.42688
   1   4   118520.51  282.20   1-0.15194-0.01154 0.95327 0.91923-0.26109-0.39353
  -1  -4  -118146.82  356.90   1-0.10462-0.24499 0.87188 0.90572-0.47839-0.34589
  -1   4  -119680.20  289.05   1-0.28050-0.44123 0.13352 0.21272 0.95051 0.87181
   1  -4   117108.75  321.87   1-0.40009-0.23937 0.29283 0.21364 0.86842 0.94713
   1   4   117508.93  261.29   1-0.71990-0.57869 0.18096 0.14832-0.67006-0.80194
  -1  -4  -116731.15  331.54   1-0.60750-0.74871-0.00730 0.02532-0.79427-0.66240
   1  -4   117480.90  343.61   1-0.23245-0.07217 0.56082 0.48131 0.79463 0.87357
   1   4   119690.12  360.19   1-0.71329-0.57279-0.50548-0.53888-0.48548-0.61766
   1  -4   118922.05  293.48   1-0.42963-0.26894-0.86960-0.94899-0.24331-0.16455
  -1  -4  -119426.25  343.65   1-0.06877-0.20915-0.99699-0.96336 0.03558 0.16786
   1   4   2  270.77   36.19   1-0.17742 0.05501 0.97721 0.96584-0.11651-0.25319
  -1  -4  -2  178.24   34.02   1-0.09834-0.33074 0.85836 0.86951-0.50352-0.36682
   1  -4   2  165.69  145.19   1 0.14440 0.39700-0.01295-0.06959-0.98943-0.91517
   1  -4   2  303.44   61.84   1-0.09368 0.15892 0.87057 0.81416 0.48303 0.55846
  -1   4  -2  235.97   35.29   1-0.15380-0.40646-0.02482 0.03177 0.98778 0.91311
   1  -4   2  235.35   42.26   1-0.35804-0.10537 0.23551 0.17891 0.90351 0.97820
   1   4   2  220.05   39.81   1-0.61402-0.38087 0.00206-0.00769-0.78928-0.92459
  -1  -4  -2  230.07   53.12   1-0.36958-0.60270-0.28500-0.27529-0.88440-0.74897
  -1   4  -2  205.64   49.94   1-0.02407-0.27628 0.43909 0.49624 0.89811 0.82304
   1  -4   2  207.84   51.73   1-0.24825 0.00395 0.56880 0.51165 0.78411 0.85918
   1  -4   2  254.41   67.64   1-0.31068-0.05802-0.93875-0.99555-0.14902-0.07414
   1   4   2  277.02   55.23   1-0.26913-0.03670-0.95600-0.96682-0.11668-0.25280
  -1   4  -2  248.93   54.28   1-0.08658-0.33931-0.99599-0.93920 0.02227-0.05249
   1  -4   2  316.60   56.36   1 0.04364 0.29596 0.99198 0.93544 0.11858 0.19323
   1   4   2  231.99   36.08   1-0.09802 0.13372 0.99508 0.98339 0.01370-0.12265
   1  -4   318529.48  558.74   1-0.23730 0.10812 0.74286 0.70910 0.62596 0.69676
   1   4   322504.49  572.18   1-0.20238 0.12209 0.97764 0.98896 0.05699-0.08392
  -1  -4  -319426.69  617.40   1-0.08189-0.40632 0.82048 0.80894-0.56577-0.42487
   1  -4   317086.70  630.65   1 0.04490 0.38948 0.42598 0.39183-0.90361-0.83352
  -1   4  -321569.41  558.33   1-0.03702-0.38163-0.16314-0.12915 0.98590 0.91524
   1  -4   320700.98  596.64   1-0.34654-0.00191 0.22009 0.18610 0.91184 0.98252
   1   4   324732.87  675.98   1-0.54454-0.21945-0.09168-0.07857-0.83370-0.97245
  -1  -4  -322155.87  614.02   1-0.16098-0.48605-0.46393-0.47708-0.87111-0.73221
   1  -4   319445.41  574.89   1-0.05745 0.28724-0.53680-0.57045-0.84174-0.76946
  -1   4  -321960.27  560.19   1 0.03234-0.31180 0.40114 0.43593 0.91544 0.84423
   1  -4   320292.90  599.79   1-0.27978 0.06436 0.58415 0.54936 0.76189 0.83310
   1  -4   320462.79  569.73   1-0.25494 0.08968-0.96115-0.99536-0.10571-0.03473
   1   4   323130.32  707.37   1-0.17817 0.14618-0.98288-0.97140-0.04683-0.18709
   1  -4   321497.71  583.19   1-0.08672 0.25748 0.99598 0.96183 0.02217 0.09261
   1   4   4  131.87   28.20   1-0.22333 0.19318 0.94113 0.97513 0.25373 0.10857
  -1  -4  -4  148.88   42.48   1-0.05550-0.47196 0.75274 0.71851-0.65596-0.51086
   1  -4   4  355.06   61.70   1-0.29551 0.14087 0.75017 0.73882 0.59152 0.65901
   1   4   4  125.61   56.84   1-0.12764 0.28882 0.85462 0.88743 0.50330 0.35921
   1   4   4  128.95   27.89   1 0.11723 0.53334-0.33562-0.30137 0.93467 0.79038
  -1   4  -4  148.19   35.73   1 0.07011-0.36642-0.28418-0.27280 0.95620 0.88955
   1  -4   4  142.13   36.11   1-0.35570 0.08087 0.23236 0.22097 0.90525 0.97192
   1   4   4  136.46   29.99   1-0.51275-0.09572-0.13074-0.09473-0.84852-0.99088
   1  -4   4  112.44   47.28   1-0.10158 0.33508-0.50694-0.51775-0.85597-0.78717
   1   4   4  183.19   44.72   1 0.05249 0.46863 0.38709 0.42015 0.92054 0.77707
   1  -4   4  160.28   45.75   1-0.23542 0.20118-0.96765-0.97926-0.09065-0.02356
   1   4   4  221.30   51.16   1-0.16740 0.24893-0.98512-0.95109-0.03865-0.18289
   1   4   5  818.06   87.11   1-0.23629 0.27292 0.85083 0.90708 0.46929 0.32048
  -1  -4  -5  819.57  111.55   1-0.01774-0.52540 0.64226 0.58570-0.76627-0.61716
   1  -4   5  917.09  105.63   1-0.35708 0.17126 0.70007 0.71118 0.61837 0.68182
   1   4   5 1151.32  139.06   1-0.20734 0.30093 0.81053 0.86581 0.54775 0.39975
   1   4   5 1160.38  122.55   1 0.03125 0.53931-0.24092-0.18406 0.97004 0.82174
   1  -4   5  963.58   99.50   1-0.37885 0.14967 0.26368 0.27489 0.88709 0.94975
   1   4   5 1251.49  124.60   1-0.50666 0.00232-0.13798-0.07912-0.85102-0.99686
   1  -4   5 1084.69  116.85   1-0.15006 0.37849-0.47208-0.45991-0.86868-0.80326
   1   4   5 1036.40  117.70   1-0.07508 0.43298 0.47161 0.52704 0.87860 0.73126
   1  -4   5  891.66  107.56   1-0.23709 0.29148-0.96712-0.95614-0.09194-0.02875
   1   4   5 1185.08  138.97   1-0.18480 0.32353-0.98140-0.92481-0.05188-0.20012
   1   4   6  268.40   52.82   1-0.23410 0.36724 0.67031 0.74918 0.70418 0.55123
  -1  -4  -6  217.19   77.62   1 0.03712-0.56244 0.45510 0.37600-0.88966-0.73638
   1  -4   6  398.73   74.91   1-0.41032 0.20998 0.65081 0.68439 0.63881 0.69822
   1   4   6  407.26  108.46   1-0.27595 0.32428 0.76468 0.84242 0.58233 0.43029
   1   4   6  370.11   56.34   1-0.51789 0.08304-0.12456-0.04284-0.84632-0.99562
   1  -4   6  357.83   54.44   1-0.20218 0.41832-0.43216-0.39712-0.87883-0.81688
   1  -4   6  477.39   73.57   1-0.25207 0.36847-0.96215-0.92858-0.10349-0.04419
   1   4   6  360.55   62.70   1-0.21539 0.38492-0.97362-0.89447-0.07527-0.22749
   1  -4   7 3446.25  264.76   1-0.45867 0.25360 0.60066 0.65671 0.65484 0.71021
   1   4   7 3331.53  250.61   1-0.33720 0.35499 0.71702 0.81723 0.61005 0.45398
   1   4   7 4377.64  281.73   1-0.54086 0.15203-0.09631 0.00826-0.83557-0.98834
   1  -4   7 4144.67  264.53   1-0.25681 0.45565-0.38745-0.32955-0.88539-0.82690
   1  -4   7 4089.36  297.39   1-0.27599 0.43653-0.95338-0.89721-0.12200-0.06660
   1   4   7 3787.54  289.97   1-0.25256 0.43972-0.96198-0.85983-0.10387-0.25946
   1  -4   8  350.65  102.76   1-0.50374 0.30049 0.54858 0.62710 0.66730 0.71864
   1   4   8  356.64   74.22   1-0.39325 0.39090 0.66724 0.78993 0.63255 0.47244
   1  -4   8  364.39   69.62   1-0.31353 0.49088-0.33773-0.25697-0.88748-0.83245
   1  -4   8  482.71   82.97   1-0.30633 0.49816-0.94071-0.86195-0.14562-0.09411
   1   4   8  399.10   74.89   1-0.29587 0.48840-0.94528-0.82054-0.13746-0.29694
   1  -4   9  236.24   65.26   1-0.54637 0.34981 0.49377 0.59476 0.67650 0.72380
   1   4   9  195.00   62.47   1-0.44542 0.43069 0.61495 0.76010 0.65071 0.48655
   1  -4   9  170.54   69.51   1-0.34159 0.55488-0.92373-0.82238-0.17327-0.12565
  -1  -5  10  -28.69   41.62   1-0.67082 0.20189 0.28964 0.56626 0.68271 0.79911
  -1   5  10  -86.80   51.17   1-0.56474 0.28379 0.46823 0.79968 0.67956 0.52912
  -1  -5   9  300.51   63.33   1-0.65231 0.12849 0.32564 0.57974 0.68442 0.80460
  -1   5   9  465.29   69.93   1-0.53368 0.22290 0.51072 0.81969 0.67405 0.52764
  -1  -5   9  392.11   69.22   1-0.14997 0.63088-0.47215-0.21683-0.86866-0.74496
  -1  -5   9  678.98   98.63   1-0.11898 0.66304-0.99289-0.73941-0.00204 0.11673
   1   5  -9  457.47   70.56   1 0.09937-0.68217 0.98224 0.72994 0.15909 0.04259
   1  -5  -9  275.63   74.96   1 0.08138-0.67444 0.98592 0.67755 0.14606 0.29332
  -1  -5   8   10.71   30.48   1-0.63677 0.05214 0.35400 0.58557 0.68498 0.80893
  -1   5   8   26.05   47.09   1-0.50317 0.16144 0.54927 0.83577 0.66716 0.52479
  -1  -5   8   12.86   44.82   1-0.05962 0.62945-0.53538-0.30314-0.84250-0.71546
   1   5  -8   -5.97   57.14   1 0.04236-0.64730 0.99215 0.76222 0.11764-0.00305
   1  -5  -8  -10.44   35.17   1-0.00182-0.66577 0.99636 0.71038 0.08521 0.22827
  -1  -5   7  159.74   57.82   1-0.62590-0.02889 0.37292 0.58197 0.68496 0.81269
  -1   5   7  125.05   54.59   1-0.47380 0.09885 0.58378 0.84782 0.65931 0.52098
  -1   5   7  136.31   34.03   1-0.49116 0.08132-0.15611 0.11184-0.85696-0.99039
   1   5  -7  200.81   42.61   1 0.01030-0.58728 0.41622 0.20903 0.90920 0.78192
   1   5  -7  115.27   60.19   1-0.01408-0.61186 0.99699 0.78945 0.07617-0.04873
   1  -5  -7  143.28   31.07   1-0.09050-0.66256 0.99570 0.73211 0.01934 0.15819
   1  -5  -6   -5.92   13.27   1-0.18846-0.66896 0.98105 0.73781-0.04486 0.09005
  -1  -5   6  -18.36   36.08   1-0.62236-0.11725 0.37894 0.56546 0.68488 0.81639
  -1   5   6    9.58   42.73   1-0.44642 0.03427 0.61389 0.85545 0.65103 0.51673
  -1   5   6   11.94   24.99   1 0.10298 0.58331-0.32018-0.07706 0.94173 0.80857
  -1   5   6  -13.20   23.43   1-0.45472 0.02580-0.19710 0.04799-0.86854-0.99851
   1   5  -6  -12.33   36.10   1-0.09933-0.60499 0.48646 0.30164 0.86803 0.73688
  -1   5   6   -6.79   25.24   1-0.50496-0.02422 0.66760 0.90947 0.54709 0.41505
   1   5  -6  -27.45   47.22   1-0.07034-0.57624 0.99692 0.81177 0.03441-0.09470
   1  -5  -5  680.92   68.74   1-0.21436-0.60282 0.96353 0.74298 0.16013 0.29081
  -1  -5   5  910.29   97.35   1-0.63046-0.21725 0.36506 0.52906 0.68501 0.82030
  -1   5   5  900.32  101.20   1-0.42245-0.03371 0.63873 0.85783 0.64307 0.51281
   1   5  -5  644.33  101.52   1-0.23503-0.64887 0.79293 0.62904 0.56214 0.42808
   1   5  -5  849.45   87.12   1 0.05295-0.36096-0.26517-0.42864 0.96274 0.82822
  -1   5   5  677.44   78.65   1-0.44122-0.05265-0.21173 0.01050-0.87205-0.99855
   1   5  -5 1150.91   95.49   1-0.21885-0.63258 0.55380 0.39133 0.80336 0.66834
  -1   5   5  971.49   90.14   1-0.43815-0.04933 0.64835 0.86783 0.62262 0.49439
   1   5  -5 1330.08  130.23   1-0.12691-0.54092 0.99188 0.82911-0.00801-0.14133
   1  -5  -413019.55  249.74   1-0.22914-0.52606 0.91613 0.71846 0.32891 0.45505
  -1  -5   411215.63  633.47   1 0.09318 0.41534 0.22994 0.37053-0.96873-0.83077
  -1  -5   414114.88  408.75   1-0.65724-0.33593 0.31629 0.45776 0.68409 0.82316
   1   5  -412985.23  359.49   1-0.35224-0.67412 0.70426 0.56284 0.61638 0.47828
   1   5  -414586.82  288.07   1-0.22380-0.54580 0.06150-0.07936 0.97269 0.83414
  -1   5   411667.72  306.65   1-0.49165-0.19504-0.15554 0.04383-0.85678-0.97981
  -1   5   415034.95  315.33   1-0.35705-0.06016 0.61835 0.81545 0.70010 0.57568
   1  -5  -3  397.64   37.82   1-0.23623-0.44102 0.85191 0.67685 0.46737 0.58938
   1   5  -3  288.50   37.60   1-0.15518-0.38554 0.95727 0.83810-0.24401-0.38591
  -1  -5   3  285.02   55.99   1-0.00517 0.22507 0.60212 0.72018-0.79838-0.65626
  -1  -5   3  416.14   52.51   1-0.71209-0.48268 0.19798 0.31692 0.67359 0.81644
   1   5  -3  430.92   47.50   1-0.50573-0.73564 0.54615 0.42720 0.66779 0.52566
  -1   5   3  349.70   52.06   1-0.39801-0.19319 0.66272 0.83688 0.63433 0.51214
   1  -5  -3  403.51   51.08   1-0.17575-0.38062 0.82915 0.65496 0.53067 0.65280
   1   5  -3  299.53   31.65   1-0.49861-0.72866 0.43477 0.31650 0.74990 0.60734
  -1   5   3  344.60   49.95   1-0.17736 0.02758 0.53156 0.70619 0.82823 0.70748
   1   5  -3  425.98   47.88   1-0.49763-0.72738 0.66577 0.54798 0.55597 0.41306
  -1   5   3  413.88   42.12   1-0.76954-0.56510 0.23953 0.41499-0.59197-0.71305
   1  -5  -2  338.93   37.08   1-0.23793-0.35059 0.78332 0.63087 0.57428 0.69215
   1   5  -2  331.60   48.42   1-0.14155-0.27988 0.93891 0.84267-0.31367-0.45997
  -1  -5   2  293.70   56.41   1-0.06601 0.07231 0.78069 0.87694-0.62141-0.47512
  -1  -5   2  293.26   44.84   1-0.78784-0.65033-0.06542 0.03099 0.61238 0.75901
   1   5  -2  325.44   39.31   1-0.70012-0.83763 0.22650 0.13008 0.67714 0.53051
  -1   5   2  331.18   52.15   1-0.41621-0.30335 0.64499 0.79668 0.64089 0.52275
   1  -5  -2  412.96   57.08   1-0.24414-0.35700 0.78689 0.63519 0.56674 0.68488
  -1   5   2  317.46   45.97   1-0.41523-0.30219 0.64055 0.79288 0.64596 0.52916
   1  -5  -2  469.60   54.64   1-0.76125-0.87375 0.27201 0.11921-0.58864-0.47152
  -1   5   2  332.62   49.73   1-0.80381-0.69130-0.02638 0.12642-0.59429-0.71141
   1  -5  -114601.42  258.68   1-0.23665-0.25718 0.72271 0.59288 0.64936 0.76311
  -1  -5   112786.49  255.07   1-0.10127-0.05498 0.86475 0.93831-0.49187-0.34138
   1   5  -114521.56  309.88   1-0.80140-0.84709-0.32440-0.39813 0.50250 0.35203
  -1   5   114377.08  275.14   1-0.50032-0.47942 0.55273 0.68195 0.66645 0.55234
   1  -5  -114808.75  283.16   1-0.34236-0.36327 0.71269 0.58346 0.61225 0.72636
  -1   5   113767.41  214.09   1-0.55806-0.53744 0.52854 0.65865 0.63969 0.52661
  -1   5   112779.13  232.37   1-0.28847-0.26738 0.58825 0.71816 0.75547 0.64245
   1  -5  -112503.90  257.26   1-0.51015-0.53126 0.66885 0.53891 0.54071 0.65369
   1  -5  -111628.48  223.43   1-0.78819-0.80891-0.24741-0.37770-0.56350-0.45054
  -1   5   113789.46  263.70   1-0.73879-0.71807-0.44046-0.31017-0.51006-0.62302
   1  -5   0 1257.04   69.17   1-0.23484-0.16324 0.68341 0.57620 0.69122 0.80083
   1   5   0 1164.28   67.56   1-0.15084-0.10508 0.95186 0.90074-0.26683-0.42145
  -1  -5   0 1588.97   95.08   1-0.11788-0.16362 0.89851 0.94938-0.42282-0.26812
  -1   5   0 1595.32   94.03   1-0.77263-0.84339 0.00909 0.11594 0.63478 0.52464
   1  -5   0 1473.97  100.84   1-0.57525-0.50419 0.45306 0.34630 0.68104 0.79111
  -1   5   0 1476.74   81.85   1-0.45995-0.53128 0.37755 0.48505 0.80367 0.69459
   1  -5   0 1435.31   75.37   1-0.53118-0.45984 0.48505 0.37755 0.69466 0.80374
  -1   5   0 1312.55   75.35   1-0.21053-0.28137 0.54944 0.65699 0.80857 0.69941
   1  -5   0 1522.87   93.40   1-0.35166-0.28081 0.61613 0.50858 0.70477 0.81393
   1  -5   0 1493.70   88.52   1-0.61650-0.54526-0.67901-0.78669-0.39857-0.28948
  -1   5   0 1732.40  103.95   1-0.51831-0.58955-0.79481-0.68708-0.31563-0.42466
   1  -5   1 6129.80  191.20   1-0.23462-0.07089 0.67935 0.59476 0.69529 0.80076
   1   5   1 6711.60  162.52   1-0.16729-0.02949 0.96988 0.94144-0.17703-0.33588
  -1  -5  -1 5642.80  175.04   1-0.12139-0.25916 0.90510 0.93329-0.40748-0.24858
  -1   5  -1 5951.36  135.52   1-0.34105-0.50433 0.21278 0.29768 0.91564 0.81057
   1  -5   1 5070.41  145.25   1-0.45933-0.29606 0.37665 0.29175 0.80445 0.90952
   1   5   1 6152.18  155.93   1-0.76485-0.62608 0.28668 0.25986-0.57689-0.73518
  -1  -5  -1 5468.10  191.92   1-0.66656-0.80533 0.08339 0.11021-0.74077-0.58248
  -1   5  -1 5193.28  136.19   1-0.14236-0.30513 0.51185 0.59704 0.84719 0.74190
   1  -5   1 6212.17  223.68   1-0.30580-0.14303 0.59623 0.51103 0.74228 0.84757
   1  -5   1 5108.63  151.69   1-0.43222-0.26901-0.86772-0.95286-0.24540-0.14026
  -1   5  -1 6838.29  197.48   1-0.27895-0.44217-0.95222-0.86708-0.12430-0.22944
   1  -5   215877.26  316.52   1-0.23670 0.01915 0.72410 0.66212 0.64779 0.74914
   1   5   218789.26  287.32   1-0.18702 0.04282 0.98083 0.97507-0.05460-0.21769
  -1  -5  -218611.72  405.16   1-0.11492-0.34472 0.89279 0.89829-0.43556-0.27245
   1  -5   217748.96  386.10   1-0.16047 0.09464 0.83761 0.77566 0.52215 0.62400
  -1   5  -216791.17  249.88   1-0.21755-0.47278 0.05369 0.11599 0.97456 0.87351
   1   5   216564.87  303.44   1-0.67935-0.44863 0.10508 0.10114-0.72624-0.88797
  -1  -5  -215408.84  315.65   1-0.44293-0.67360-0.20989-0.20601-0.87163-0.70979
  -1   5  -216655.51  253.51   1-0.07745-0.33215 0.47307 0.53591 0.87760 0.77618
   1  -5   217616.28  397.33   1-0.30437-0.04967 0.59558 0.53274 0.74339 0.84481
   1  -5   217651.29  316.59   1-0.32165-0.06645-0.93365-0.99619-0.15760-0.05635
   1   5   215043.23  367.85   1-0.28398-0.05407-0.95021-0.95528-0.12820-0.29070
  -1   5  -215033.50  337.92   1-0.09477-0.35005-0.99536-0.93286 0.01614-0.08500
   1  -5   3 7290.99  277.78   1-0.23726 0.11072 0.82943 0.79007 0.50571 0.60293
   1   5   3 8127.67  256.05   1-0.20698 0.11489 0.97377 0.99069 0.09442-0.07290
  -1  -5  -3 6956.95  261.93   1-0.09983-0.42166 0.86163 0.84444-0.49762-0.33031
   1  -5   3 6125.79  380.66   1 0.10343 0.45060 0.18457 0.14472-0.97736-0.88091
   1  -5   3 9313.32  354.79   1-0.26480 0.08213 0.77265 0.73330 0.57695 0.67491
  -1   5  -3 8326.62  245.97   1-0.09803-0.44519-0.09172-0.05203 0.99094 0.89392
   1  -5   3 6960.61  242.04   1-0.39910-0.05192 0.29146 0.25176 0.86934 0.96639
   1   5   3 8623.08  268.83   1-0.60965-0.28698-0.00424 0.01468-0.79265-0.95782
  -1  -5  -3 9463.81  323.35   1-0.22319-0.54581-0.41532-0.43430-0.88186-0.71656
  -1   5  -3 9704.30  299.52   1-0.01383-0.36047 0.43236 0.47284 0.90159 0.80403
   1  -5   3 7162.41  277.85   1-0.32375 0.02288 0.60423 0.56375 0.72806 0.82562
   1  -5   3 7011.40  241.15   1-0.26730 0.07985-0.95669-0.99664-0.11527-0.01791
   1   5   3 7145.92  289.01   1-0.17493 0.14688-0.98357-0.96638-0.04437-0.21100
   1  -5   3 8759.52  295.07   1-0.08211 0.26467 0.99629 0.95653 0.02561 0.12244
   1   5   4  267.44   36.82   1-0.22420 0.19031 0.93808 0.97731 0.26407 0.09296
  -1  -5  -4  233.54   56.97   1-0.07621-0.49008 0.80662 0.76674-0.58613-0.41462
   1  -5   4  380.48   67.75   1-0.07641 0.36343 0.80710 0.79052-0.58544-0.49293
   1  -5   4  314.66   47.24   1-0.33217 0.10672 0.72119 0.70431 0.60790 0.70182
   1   5   4  394.89   57.00   1-0.11838 0.29556 0.85913 0.89749 0.49785 0.32734
  -1   5  -4  341.73   41.79   1 0.01458-0.42451-0.22214-0.20504 0.97490 0.88189
   1  -5   4  269.53   44.91   1-0.40189 0.03723 0.29532 0.27822 0.86675 0.95979
   1   5   4  309.94   39.52   1-0.57092-0.15632-0.05758-0.01578-0.81897-0.98758
   1  -5   4  338.48   58.11   1-0.06709 0.37202-0.53043-0.54708-0.84506-0.74986
  -1   5  -4  364.76   46.91   1 0.04926-0.38929 0.38935 0.40747 0.91976 0.82608
   1  -5   4  347.28   63.61   1-0.24680 0.19233-0.96395-0.98131-0.09942-0.00596
   1   5   4  398.84   71.79   1-0.16424 0.24956-0.98575-0.94600-0.03624-0.20687
   1   5   5  752.13   83.77   1-0.23573 0.27092 0.85984 0.92169 0.45287 0.27764
  -1  -5  -5  605.57   86.87   1-0.04287-0.54876 0.71749 0.65493-0.69524-0.51953
   1  -5   5 1023.28  137.75   1-0.38684 0.14401 0.67325 0.67884 0.63013 0.72001
   1   5   5  960.77  157.25   1-0.19763 0.30831 0.81642 0.87721 0.54258 0.36801
  -1   5  -5 1085.48  104.37   1 0.12013-0.41090-0.33876-0.34427 0.93316 0.84417
   1   5   5 1051.49  113.29   1 0.07871 0.58421-0.29365-0.23109 0.95266 0.77800
   1  -5   5  842.04   98.70   1-0.41885 0.11222 0.31895 0.32445 0.85019 0.93922
   1   5   5 1049.09  108.94   1-0.55781-0.05126-0.07474-0.01007-0.82659-0.99863
   1  -5   5 1040.41  110.03   1-0.11907 0.41202-0.49461-0.48844-0.86091-0.76919
   1   5   5  898.50  100.60   1-0.03255 0.47302 0.44462 0.50573 0.89512 0.72144
   1  -5   5 1093.21  132.59   1-0.24686 0.28424-0.96393-0.95870-0.09946-0.00990
   1   5   5  900.79  123.21   1-0.18351 0.32227-0.98169-0.91939-0.05090-0.22552
   1   5   6  109.26   28.43   1-0.23638 0.36239 0.71587 0.80033 0.65699 0.47763
   1  -5   6  132.50   61.99   1-0.43537 0.18744 0.62551 0.65357 0.64744 0.73328
   1   5   6  213.35   48.54   1-0.26630 0.33142 0.77159 0.85485 0.57768 0.39921
   1   5   6  154.71   33.73   1-0.56291 0.03557-0.06811 0.01943-0.82370-0.99917
   1  -5   6  188.35   44.24   1-0.17319 0.44976-0.45469-0.42548-0.87364-0.78528
   1  -5   6  193.23   64.65   1-0.26012 0.36295-0.95932-0.93149-0.10971-0.02404
   1   5   6  170.51   47.26   1-0.21603 0.38174-0.97344-0.88857-0.07576-0.25436
   1  -5   7  297.89   71.98   1-0.48027 0.23451 0.57639 0.62692 0.66113 0.74294
   1   5   7  222.02   60.42   1-0.32783 0.36184 0.72474 0.83047 0.60602 0.42351
   1   5   7  307.91   51.35   1-0.58076 0.10967-0.04443 0.06599-0.81285-0.99177
   1  -5   7  334.85   50.71   1-0.22971 0.48519-0.41000-0.35794-0.88268-0.79778
   1  -5   7  353.23   58.48   1-0.28241 0.43264-0.95085-0.90043-0.12699-0.04521
   1   5   7  269.74   61.96   1-0.25482 0.43494-0.96120-0.85330-0.10561-0.28758
   1  -5   8  170.96   48.60   1-0.52267 0.28406 0.52496 0.59796 0.67172 0.74949
   1   5   8  274.17   51.84   1-0.38426 0.39738 0.67565 0.80385 0.62914 0.44260
   1  -5   8  142.35   56.99   1-0.28801 0.51885-0.36054-0.28562-0.88716-0.80573
   1  -5   8  216.55   66.06   1-0.31124 0.49578-0.93850-0.86549-0.14946-0.07157
   1  -5   9   65.76   43.37   1-0.56315 0.33554 0.47049 0.56596 0.67932 0.75305
   1   5   9   57.50   53.05   1-0.43685 0.43675 0.62397 0.77464 0.64792 0.45734
   1  -5   9   33.04   45.96   1-0.34797 0.55085-0.30578-0.20800-0.88623-0.80826
   1  -5   9  105.52   49.68   1-0.34510 0.55390-0.92190-0.82630-0.17603-0.10204
  -1  -6   9  176.96   62.95   1-0.66700 0.11625 0.29729 0.54584 0.68317 0.82978
  -1   6   9  105.34   71.83   1-0.52566 0.22841 0.52114 0.83563 0.67237 0.49953
  -1  -6   9  214.08   62.02   1-0.12460 0.65889-0.49066-0.24143-0.86239-0.71243
  -1  -6   9  330.98  136.04   1-0.12985 0.65473-0.99148-0.74371-0.01022 0.13493
   1   6  -9  188.14   49.83   1 0.10548-0.67863 0.98088 0.73418 0.16351 0.02063
  -1  -6   8  767.81   79.62   1-0.65354 0.03781 0.32332 0.54934 0.68435 0.83473
  -1   6   8  962.33  143.86   1-0.49438 0.16773 0.55986 0.85189 0.66493 0.49613
  -1  -6   8 1012.18  129.50   1-0.08072 0.61186-0.99637-0.77117 0.02665 0.17580
   1   6  -8 1049.46  115.10   1 0.05066-0.64157 0.99102 0.76670 0.12371-0.02337
   1  -6  -8  623.27   73.09   1-0.00049-0.66186 0.99627 0.70469 0.08620 0.25563
  -1  -6   7 1123.55  117.28   1-0.64521-0.04575 0.33879 0.54229 0.68477 0.83894
  -1   6   7 1805.56  139.26   1-0.46406 0.10608 0.59471 0.86427 0.65647 0.49170
  -1   6   7 1236.35   88.07   1-0.57861-0.00862-0.04732 0.22647-0.81422-0.97397
   1   6  -7 1734.31  108.57   1-0.02380-0.62388 0.43892 0.23743 0.89820 0.74457
   1   6  -7 1585.91  135.04   1-0.00318-0.60353 0.99644 0.79451 0.08421-0.06706
   1  -6  -7 1299.98   99.73   1-0.09321-0.66270 0.99549 0.72629 0.01730 0.18253
   1  -6  -6  379.68   53.50   1-0.19045-0.66835 0.98120 0.73236-0.03117 0.13016
  -1  -6   6  448.45   74.78   1-0.64478-0.13723 0.33956 0.52054 0.68479 0.84273
  -1   6   6  722.77  101.84   1-0.43547 0.04271 0.62541 0.87249 0.64747 0.48674
  -1   6   6  402.77   72.53   1-0.56510-0.08705-0.06525 0.18567-0.82243-0.97874
   1   6  -6  697.13   70.25   1-0.13251-0.64066 0.50615 0.32701 0.85220 0.69470
  -1   6   6  599.99   71.58   1-0.48130-0.00303 0.66142 0.90898 0.57520 0.41681
   1   6  -6  677.78   88.69   1-0.05623-0.56470 0.99740 0.81785 0.04492-0.11056
   1   6  -5 1698.98  139.61   1-0.23669-0.65390 0.84319 0.68446 0.48269 0.32236
   1  -6  -5 1508.27  124.17   1-0.21333-0.59920 0.96532 0.73916 0.15046 0.30755
  -1  -6   5 2037.05  176.57   1-0.65666-0.24101 0.31740 0.47585 0.68413 0.84585
  -1   6   5 2410.02  129.68   1-0.40987-0.02363 0.65125 0.87587 0.63864 0.48195
   1   6  -5 1385.86  153.89   1-0.24829-0.66463 0.78408 0.62571 0.56882 0.40833
   1   6  -5 2062.99  149.12   1-0.06208-0.47856-0.13403-0.29180 0.98903 0.82814
  -1   6   5 1799.58  157.69   1-0.59285-0.20674-0.02791 0.20013-0.80482-0.95770
   1   6  -5 2567.46  115.65   1-0.24926-0.66548 0.56930 0.41252 0.78342 0.62205
  -1   6   5 1957.05  152.45   1-0.38871-0.00237 0.63084 0.85601 0.67151 0.51694
   1   6  -5 2496.08  136.90   1-0.10867-0.52525 0.99406 0.83689 0.00571-0.15397
   1  -6  -4 9216.92  230.65   1-0.22709-0.52145 0.92636 0.72309 0.30045 0.45301
  -1  -6   4 8041.17  359.75   1 0.04257 0.36732 0.43478 0.56967-0.89952-0.73521
  -1  -6   4 9513.09  334.78   1-0.68739-0.36363 0.25497 0.39089 0.68005 0.84555
   1   6  -4 7617.83  215.66   1-0.37204-0.69642 0.68682 0.55091 0.62438 0.45986
   1   6  -4 9056.50  201.18   1-0.31582-0.64037 0.17943 0.04426 0.93169 0.76678
  -1   6   4 8683.47  239.19   1-0.23822 0.05616 0.56375 0.76643 0.79083 0.63986
   1   6  -410449.14  236.05   1-0.37616-0.70031 0.62600 0.49152 0.68309 0.51764
  -1   6   4 8511.15  204.41   1-0.75743-0.46359 0.28585 0.48968-0.58700-0.73843
   1  -6  -326260.63  664.85   1-0.23453-0.43676 0.87499 0.69433 0.42352 0.57195
  -1  -6   324874.87  684.67   1-0.03968 0.19326 0.70833 0.82162-0.70476-0.53627
  -1  -6   325907.79  713.95   1-0.74289-0.51103 0.11420 0.22760 0.65959 0.82888
   1   6  -328079.70  729.76   1-0.53328-0.76570 0.51124 0.39781 0.67397 0.50540
   1  -6  -330914.33  853.82   1-0.14174-0.34409 0.84751 0.66778 0.51149 0.66004
   1   6  -328773.79  737.78   1-0.53319-0.76579 0.48824 0.37568 0.69088 0.52194
  -1   6   323276.26  608.23   1-0.79058-0.58868 0.13107 0.31224-0.59816-0.74562
   1  -6  -2 3747.44  136.78   1-0.23749-0.34759 0.82170 0.66366 0.51806 0.66236
   1   6  -2 3020.49  109.39   1-0.16178-0.30269 0.96461 0.87373-0.20819-0.38074
  -1  -6   2 2698.51  146.05   1-0.09024 0.05067 0.84017 0.93077-0.53475-0.36206
  -1  -6   2 3250.97  157.60   1-0.80119-0.66115-0.17414-0.08345 0.57250 0.74558
   1   6  -2 2536.89   95.48   1-0.72576-0.86572 0.16292 0.07205 0.66837 0.49531
  -1   6   2 3674.90  147.43   1-0.38989-0.27954 0.67041 0.82762 0.63129 0.48671
   1  -6  -2 3956.22  168.21   1-0.19515-0.30550 0.81790 0.66062 0.54124 0.68574
  -1   6   2 3064.63  119.26   1-0.50310-0.39254 0.66714 0.82516 0.54936 0.40621
   1  -6  -2 3371.47  125.15   1-0.78140-0.89136 0.18483 0.02632-0.59602-0.45252
  -1   6   2 3641.59  123.55   1-0.79986-0.68990-0.15288 0.00562-0.58037-0.72387
   1  -6  -1 5691.94  147.76   1-0.23789-0.25586 0.77667 0.64124 0.58325 0.72341
   1   6  -1 4604.90  136.19   1-0.15985-0.20872 0.96257 0.89437-0.21884-0.39563
  -1  -6   1 5485.37  167.49   1-0.11834-0.06945 0.89938 0.96730-0.42083-0.24394
   1   6  -1 4759.31  151.35   1-0.79550-0.84365-0.38079-0.44893 0.47135 0.29446
  -1   6   1 4266.70  133.95   1-0.45671-0.43832 0.60280 0.73754 0.65424 0.51370
   1  -6  -1 5785.02  187.22   1-0.25947-0.27786 0.77639 0.64164 0.57435 0.71489
  -1   6   1 4888.89  110.13   1-0.57349-0.55543 0.55460 0.69042 0.60292 0.46348
  -1   6   1 4740.00  137.07   1-0.36495-0.34632 0.62156 0.75719 0.69315 0.55382
   1  -6  -1 4509.18  159.07   1-0.77466-0.79286-0.31651-0.45254-0.54745-0.40812
  -1   6   1 5480.40  166.00   1-0.70118-0.68298-0.53245-0.39642-0.47415-0.61349
   1  -6   014301.42  278.42   1-0.23749-0.16333 0.75044 0.63763 0.61679 0.75282
   1   6   012086.81  213.83   1-0.16643-0.12326 0.96911 0.92359-0.18199-0.36301
  -1  -6   011821.29  236.19   1-0.13122-0.17436 0.92250 0.96773-0.36299-0.18189
  -1   6   013292.41  292.43   1-0.71651-0.78971 0.18696 0.29936 0.67205 0.53547
   1  -6   015004.29  311.69   1-0.38335-0.30978 0.67649 0.56422 0.62879 0.76529
  -1   6   012483.85  204.36   1-0.49240-0.56628 0.42541 0.53862 0.75931 0.62386
   1  -6   012218.03  232.64   1-0.56480-0.49091 0.53981 0.42660 0.62417 0.75961
   1  -6   013523.94  269.57   1-0.42670-0.35341 0.64452 0.53128 0.63443 0.76996
   1  -6   011872.56  212.71   1-0.60479-0.53102-0.69520-0.80868-0.38847-0.25306
  -1   6   013701.50  266.78   1-0.48696-0.56073-0.82392-0.71044-0.28983-0.42524
   1  -6   139045.78  501.18   1-0.23756-0.07127 0.75344 0.66325 0.61309 0.74498
  -1  -6  -140393.78  522.51   1-0.13331-0.26849 0.92598 0.94853-0.35323-0.16792
  -1   6  -141595.87  439.01   1-0.38729-0.55312 0.27522 0.36582 0.87991 0.74848
   1  -6   138010.21  456.41   1-0.50444-0.33860 0.44361 0.35301 0.74076 0.87219
  -1  -6  -137816.50  553.74   1-0.70966-0.84600 0.16060 0.18160-0.68598-0.50128
  -1   6  -139494.85  431.63   1-0.19438-0.35964 0.54083 0.63171 0.81835 0.68672
   1  -6   138517.44  511.21   1-0.36802-0.20280 0.62278 0.53192 0.69042 0.82214
  -1  -6  -234082.10  455.62   1-0.12697-0.35418 0.91518 0.91504-0.38250-0.19299
  -1   6  -236158.22  387.98   1-0.27078-0.52857 0.12104 0.18904 0.95499 0.82757
   1  -6   231193.58  473.51   1-0.46347-0.20569 0.38266 0.31466 0.79922 0.92664
  -1  -6  -236867.08  540.85   1-0.50844-0.73666-0.13587-0.13783-0.85030-0.66206
  -1   6  -235781.43  447.59   1-0.12290-0.38010 0.50052 0.56905 0.85695 0.72917
  -1   6  -235889.50  571.74   1-0.09986-0.35768-0.99492-0.92670 0.01232-0.11520
   1  -6   237160.12  480.28   1 0.03613 0.29360 0.99292 0.92517 0.11309 0.24049
   1  -6   3  998.05   76.90   1-0.23421 0.11633 0.87842 0.83346 0.41655 0.54018
   1   6   3 1207.42   61.19   1-0.21071 0.10856 0.96930 0.99182 0.12669-0.06705
  -1  -6  -3 1421.41   97.48   1-0.11318-0.43241 0.88936 0.86653-0.44296-0.24925
   1  -6   3 1271.97   98.59   1-0.32049 0.02895 0.73068 0.68581 0.60280 0.72719
  -1   6  -3 1298.85   62.68   1-0.15245-0.50216-0.02645 0.01894 0.98795 0.86456
   1  -6   3 1033.28   77.82   1-0.44396-0.09423 0.35450 0.30910 0.82293 0.94634
   1   6   3 1475.57   79.81   1-0.66749-0.34726 0.08494 0.10969-0.73975-0.93132
  -1  -6  -3 1496.07  103.21   1-0.28450-0.60467-0.36362-0.38843-0.88703-0.69532
  -1   6  -3 1486.14   79.37   1-0.05450-0.40363 0.45870 0.50487 0.88691 0.76301
   1  -6   3 1147.77   84.89   1-0.36424-0.01517 0.62127 0.57518 0.69378 0.81788
   1  -6   3 1004.55   66.45   1-0.27988 0.06980-0.95185-0.99756-0.12502-0.00129
   1   6   3 1343.00  121.00   1-0.17515 0.14411-0.98353-0.96062-0.04454-0.23756
   1  -6   3 1059.63   71.57   1-0.07964 0.26971 0.99644 0.95108 0.02746 0.15066
   1   6   4 7058.04  215.08   1-0.22517 0.18678 0.93444 0.97926 0.27587 0.07835
  -1  -6  -4 6249.29  263.26   1-0.09191-0.50318 0.84399 0.79848-0.52841-0.33049
   1  -6   4 4946.90  255.21   1 0.01908 0.46077 0.52007 0.49706-0.85390-0.73527
   1  -6   4 7136.19  297.51   1-0.37325 0.06815 0.68573 0.66333 0.62486 0.74521
   1   6   4 7722.39  302.24   1-0.11100 0.30043 0.86264 0.90653 0.49347 0.29653
  -1   6  -4 8116.56  221.10   1-0.03735-0.47900-0.16277-0.13997 0.98595 0.86658
   1  -6   4 5701.28  191.46   1-0.44235-0.00067 0.35221 0.32940 0.82478 0.94418
   1   6   4 7691.06  227.30   1-0.62607-0.21390 0.01976 0.06738-0.77951-0.97452
  -1  -6  -4 7968.99  278.05   1-0.08916-0.50134-0.51552-0.56307-0.85222-0.65696
  -1   6  -4 8301.11  240.14   1 0.01229-0.42876 0.41487 0.43868 0.90979 0.78975
   1  -6   4 8313.78  295.13   1-0.25849 0.18317-0.95990-0.98301-0.10845 0.01138
   1   6   4 7464.33  294.47   1-0.16338 0.24787-0.98591-0.94045-0.03560-0.23260
   1   6   5  877.55   97.17   1-0.23535 0.26873 0.86501 0.93245 0.44312 0.24147
  -1  -6  -5  603.13   94.72   1-0.06222-0.56552 0.77076 0.70256-0.63407-0.43195
   1  -6   5  893.04  110.10   1-0.41946 0.11391 0.64175 0.64182 0.64203 0.75834
   1   6   5 1143.32  121.72   1-0.18953 0.31389 0.82121 0.88755 0.53821 0.33721
  -1   6  -5  991.17   92.98   1 0.07266-0.46093-0.28698-0.28679 0.95517 0.83981
   1  -6   5  760.89   85.13   1-0.45442 0.07921 0.36953 0.36933 0.81051 0.92591
   1   6   5 1000.75  106.85   1-0.60768-0.10357-0.00705 0.06344-0.79414-0.99259
   1  -6   5 1046.93  107.60   1-0.09073 0.44280-0.51444-0.51411-0.85270-0.73458
   1   6   5  971.68  103.88   1 0.01055 0.51363 0.41605 0.48285 0.90927 0.70924
   1  -6   5 1195.08  122.36   1-0.25702 0.27661-0.96042-0.96094-0.10731 0.00862
   1   6   5 1023.75  138.50   1-0.18424 0.31900-0.98153-0.91351-0.05146-0.25245
   1   6   6  726.56   86.93   1-0.23733 0.35888 0.74419 0.83425 0.62437 0.41858
   1  -6   6  994.73  132.82   1-0.46243 0.16290 0.59653 0.61906 0.65598 0.76825
   1   6   6  849.80  115.23   1-0.25799 0.33722 0.77742 0.86620 0.57362 0.36872
   1   6   6 1062.04  109.17   1-0.60741-0.01136-0.00743 0.08593-0.79434-0.99623
   1  -6   6  982.62  102.14   1-0.14666 0.47874-0.47460-0.45123-0.86789-0.75312
   1  -6   6 1071.27  118.79   1-0.26865 0.35695-0.95618-0.93411-0.11631-0.00426
   1   6   6  928.64  116.31   1-0.21853 0.37670-0.97273-0.88215-0.07767-0.28265
   1  -6   7  297.71   58.42   1-0.50335 0.21393 0.54905 0.59406 0.66720 0.77544
   1   6   7  295.78   52.02   1-0.31960 0.36757 0.73139 0.84265 0.60241 0.39347
   1   6   7  214.34   31.81   1-0.62041 0.06758 0.01139 0.12764-0.78418-0.98951
   1  -6   7  284.59   54.37   1-0.20466 0.51269-0.43019-0.38397-0.87922-0.76792
   1   6   7  363.00   73.94   1-0.25883 0.42840-0.95978-0.84613-0.10871-0.31705
   1  -6   8 1056.84  119.24   1-0.54274 0.26650 0.49867 0.56615 0.67582 0.78002
   1   6   8  738.08  118.57   1-0.37625 0.40288 0.68301 0.81673 0.62604 0.41306
   1  -6   8 1142.22  126.89   1-0.26420 0.54511-0.38117-0.31208-0.88594-0.77810
   1  -6   8 1537.72  155.07   1-0.31672 0.49283-0.93597-0.86871-0.15374-0.04948
   1   6   9  274.78   52.35   1-0.42912 0.44197 0.63195 0.78815 0.64534 0.42833
   1  -6   9  293.48   56.66   1-0.32526 0.57601-0.32701-0.23507-0.88728-0.78290
   1  -6   9  315.26   68.48   1-0.34920 0.55232-0.91974-0.82988-0.17926-0.07890
  -1  -7   9 1588.69  174.55   1-0.68194 0.10375 0.26664 0.50965 0.68106 0.85410
  -1   7   9 1659.05  169.69   1-0.51835 0.23321 0.53046 0.85047 0.67076 0.47149
  -1  -7   9 1824.40  168.17   1-0.10134 0.68460-0.50710-0.26371-0.85590-0.67953
  -1  -7   9 2570.49  248.14   1-0.14102 0.64610-0.98983-0.74778-0.01866 0.15287
   1   7  -9 1554.92  165.95   1 0.11215-0.67454 0.97933 0.73823 0.16833-0.00092
  -1  -7   8  525.20   70.51   1-0.67063 0.02317 0.29002 0.51050 0.68274 0.85956
  -1   7   8  596.25   75.07   1-0.48641 0.17318 0.56926 0.86681 0.66282 0.46759
   1   7  -8  458.00   51.72   1 0.04811-0.64639 0.39016 0.17200 0.91948 0.74336
  -1  -7   8  558.72  105.04   1-0.09425 0.60088-0.99541-0.77591 0.01653 0.19206
   1   7  -8  527.75   80.37   1 0.05945-0.63535 0.98971 0.77100 0.13012-0.04333
   1  -7  -8  367.85   55.01   1 0.00245-0.65634 0.99608 0.69889 0.08836 0.28417
  -1  -7   7  167.95   57.41   1-0.66483-0.06292 0.30158 0.49953 0.68340 0.86400
  -1   7   7  257.15   47.75   1-0.45530 0.11233 0.60433 0.87941 0.65381 0.46261
  -1   7   7  127.47   35.93   1-0.66785-0.10029 0.08555 0.36517-0.73935-0.92552
   1   7  -7  275.24   46.12   1-0.05394-0.65651 0.45834 0.26253 0.88713 0.70714
  -1  -7   7   84.22   45.24   1-0.04958 0.55356-0.99752-0.80058 0.04987 0.22938
   1   7  -7  112.51   38.07   1 0.00811-0.59480 0.99567 0.79934 0.09253-0.08512
   1  -7  -7  167.77   36.19   1-0.09455-0.66146 0.99538 0.72057 0.01631 0.20791
   1  -7  -6  836.36   84.42   1-0.19159-0.66690 0.98119 0.72675-0.02322 0.16451
  -1  -7   6 1234.60  166.54   1-0.66743-0.15742 0.29643 0.47186 0.68312 0.86750
  -1   7   6 1430.33  128.34   1-0.42571 0.04996 0.63543 0.88804 0.64419 0.45703
   1   7  -6 1321.86   93.41   1 0.07500-0.43597-0.28957-0.46424 0.95421 0.77097
  -1   7   6 1049.19  108.02   1-0.67666-0.20104 0.10046 0.35720-0.72940-0.91213
   1   7  -6 1432.61   84.40   1-0.16106-0.67170 0.52248 0.34903 0.83729 0.65344
  -1   7   6 1174.61   99.78   1-0.45339 0.02238 0.65322 0.90647 0.60640 0.42166
   1   7  -6 1678.92  125.35   1-0.04185-0.55289 0.99757 0.82363 0.05561-0.12625
   1   7  -5  247.43   38.49   1-0.23571-0.65547 0.86003 0.70690 0.45251 0.26576
   1  -7  -5  230.71   34.06   1-0.21219-0.59546 0.96715 0.73539 0.13994 0.32345
  -1  -7   5  204.66   90.25   1 0.11826 0.53741 0.11624 0.26794-0.98615-0.79962
  -1  -7   5  400.90   67.27   1-0.68270-0.26460 0.26504 0.41794 0.68092 0.86908
  -1   7   5  351.96   59.04   1-0.39876-0.01504 0.66201 0.89214 0.63460 0.45148
   1   7  -5  192.20   52.72   1-0.26057-0.67942 0.77562 0.62277 0.57489 0.38797
   1   7  -5  318.97   38.44   1-0.15323-0.57226-0.02551-0.17758 0.98786 0.80061
  -1   7   5  200.10   44.76   1-0.73625-0.35257 0.21577 0.44964-0.64138-0.82067
   1   7  -5  329.05   48.56   1-0.27449-0.69319 0.58163 0.43054 0.76573 0.57801
  -1   7   5  288.73   42.31   1-0.32315 0.06066 0.60398 0.83470 0.72854 0.54735
  -1   7   5  239.58   33.12   1-0.75717-0.37394 0.28675 0.51894-0.58689-0.76867
   1   7  -5  352.94   49.18   1-0.09038-0.50953 0.99571 0.84415 0.01943-0.16663
   1  -7  -4  146.32   29.47   1-0.22508-0.51688 0.93480 0.72593 0.27473 0.45370
   1   7  -4  109.88   22.64   1-0.20952-0.53711 0.97087 0.84023 0.11619-0.07428
  -1  -7   4  130.88   46.55   1 0.00193 0.32928 0.57870 0.70789-0.81553-0.62486
  -1  -7   4  202.56   47.10   1-0.71618-0.38997 0.18779 0.31817 0.67217 0.86410
   1   7  -4  110.91   33.43   1-0.39080-0.71769 0.66956 0.53918 0.63163 0.44067
  -1   7   4  164.66   49.12   1-0.37645-0.08469 0.68282 0.89049 0.62612 0.44704
   1   7  -4  170.27   28.20   1-0.37795-0.70506 0.26245 0.13299 0.88784 0.69656
  -1   7   4  126.07   30.54   1-0.08169 0.21019 0.47570 0.68406 0.87580 0.69847
   1   7  -4  164.53   29.96   1-0.39534-0.72197 0.63334 0.50455 0.66526 0.47347
  -1   7   4  223.00   35.34   1-0.77930-0.48800 0.19546 0.40498-0.59538-0.77319
   1   7  -4  249.50   61.88   1-0.13727-0.46454 0.99040 0.86123-0.01583-0.20610
   1  -7  -3 3421.58  139.05   1-0.23261-0.43228 0.89308 0.70683 0.38508 0.55992
  -1  -7   3 2813.43  180.89   1-0.06614 0.16940 0.78104 0.88868-0.62096-0.42607
  -1  -7   3 3278.24  199.95   1-0.76883-0.53452 0.02472 0.13257 0.63897 0.83469
   1   7  -3 3334.66  145.32   1-0.55895-0.79388 0.47643 0.36852 0.67866 0.48366
  -1   7   3 3674.56  174.80   1-0.36284-0.16304 0.69502 0.88022 0.62071 0.44566
   1  -7  -3 3517.34  167.33   1-0.10807-0.30790 0.86401 0.67874 0.49172 0.66670
   1   7  -3 3380.85  128.04   1-0.55348-0.78863 0.52098 0.41411 0.64979 0.45449
   1   7  -3 3598.88  141.29   1-0.52083-0.75553 0.67131 0.56491 0.52731 0.33171
  -1   7   3 3749.74  146.72   1-0.80202-0.60267 0.01961 0.20648-0.59696-0.77081
  -1   7   2 4363.88  144.05   1-0.23445-0.12691 0.67634 0.83998 0.69827 0.52756
   1  -7  -2 3189.59   97.69   1-0.23628-0.34383 0.85092 0.68728 0.46914 0.63985
   1   7  -2 3811.88  124.02   1-0.17657-0.32008 0.97672 0.89144-0.12177-0.32073
  -1  -7   2 4092.51  137.78   1-0.10753 0.03598 0.87794 0.96290-0.46652-0.26742
  -1  -7   2 4195.44  201.87   1-0.80365-0.66115-0.28047-0.19536 0.52486 0.72436
   1   7  -2 4556.00  130.70   1-0.74640-0.88881 0.10338 0.01805 0.65741 0.45791
  -1   7   2 3771.18  146.08   1-0.36753-0.25969 0.69086 0.85359 0.62259 0.45158
   1  -7  -2 3475.70  132.63   1-0.14727-0.25510 0.84464 0.68182 0.51466 0.68559
  -1   7   2 3331.88  118.04   1-0.53565-0.42757 0.67445 0.83816 0.50812 0.33862
   1  -7  -2 4250.43  163.80   1-0.79412-0.90153 0.10535-0.05886-0.59855-0.42867
  -1   7   2 3719.88  136.31   1-0.78463-0.67699-0.26789-0.10351-0.55908-0.72867
  -1   7   1 2206.37   98.40   1-0.23456-0.21915 0.67836 0.81938 0.69627 0.52969
   1  -7  -1 2095.19  101.95   1-0.23762-0.25303 0.81676 0.67574 0.52576 0.69234
   1   7  -1 2365.25  107.94   1-0.17382-0.22529 0.97498 0.91238-0.13856-0.34176
  -1  -7   1 1834.42   95.18   1-0.13040-0.07891 0.92110 0.98337-0.36682-0.16352
   1   7  -1 1867.86  104.29   1-0.78828-0.83890-0.42527-0.48783 0.44469 0.24137
  -1   7   1 1641.84  102.42   1-0.41971-0.40383 0.64149 0.78175 0.64212 0.47515
   1  -7  -1 2303.21  123.80   1-0.18191-0.19775 0.82564 0.68526 0.53406 0.70092
  -1   7   1 1829.25   93.53   1-0.41203-0.39588 0.63942 0.78074 0.64912 0.48343
   1  -7  -1 1901.64   81.97   1-0.76111-0.77679-0.36995-0.51172-0.53276-0.36704
  -1   7   1 1681.00  101.07   1-0.66194-0.64626-0.60792-0.46615-0.43847-0.60418
   1  -7   0  658.81   59.78   1-0.23789-0.16117 0.79902 0.68061 0.55224 0.71468
   1   7   0  514.17   51.11   1-0.17823-0.13766 0.97765 0.93773-0.11146-0.31889
  -1  -7   0  400.79   43.16   1-0.14070-0.18124 0.93764 0.97722-0.31785-0.11035
  -1   7   0  453.50   42.99   1-0.64704-0.72269 0.33543 0.45337 0.68470 0.52169
   1  -7   0  343.52   48.15   1-0.19619-0.12003 0.81727 0.69935 0.54181 0.70462
  -1   7   0  536.65   48.40   1-0.51486-0.59130 0.45958 0.57850 0.72366 0.56186
  -1   7   0  606.83   62.77   1-0.31750-0.39332 0.60148 0.72041 0.73308 0.57122
   1  -7   0  485.98   56.13   1-0.48475-0.40898 0.66237 0.54343 0.57120 0.73308
   1  -7   0  437.92   53.93   1-0.59675-0.52045-0.70588-0.82511-0.38158-0.21980
  -1   7   0  419.57   62.04   1-0.45799-0.53429-0.84814-0.72892-0.26623-0.42801
   1  -7   1  448.09   51.15   1-0.23782-0.06897 0.80547 0.70969 0.54281 0.70112
   1   7   1  481.83   49.69   1-0.18778-0.05517 0.98096 0.96372-0.04944-0.26111
  -1  -7  -1  423.21   50.22   1-0.14191-0.27449 0.93945 0.95635-0.31189-0.10019
  -1   7  -1  448.75   46.96   1-0.42240-0.59078 0.32393 0.42024 0.84654 0.68874
   1  -7   1  381.18   40.43   1-0.53874-0.37034 0.49709 0.40078 0.68018 0.83798
  -1  -7  -1  418.61   58.62   1-0.74002-0.87392 0.22428 0.23946-0.63408-0.42297
  -1   7  -1  415.26   55.64   1-0.23611-0.40387 0.56268 0.65926 0.79223 0.63423
   1  -7   1  372.00   44.83   1-0.42035-0.25266 0.64234 0.54579 0.64085 0.79892
   1  -7   1  445.87   62.29   1-0.44221-0.27394-0.86035-0.95698-0.25346-0.09557
  -1   7  -1  524.60   76.97   1-0.26110-0.42937-0.95896-0.86233-0.11046-0.26835
   1  -7   2 5604.47  199.65   1-0.23675 0.02421 0.84188 0.76871 0.48495 0.63913
   1   7   2 8512.60  260.79   1-0.20035 0.02429 0.97886 0.98430 0.04112-0.17479
  -1  -7  -2 6781.21  248.62   1-0.13585-0.36045 0.93010 0.92431-0.34125-0.12534
   1  -7   2 5575.94  244.47   1-0.35975-0.09975 0.69774 0.62488 0.61945 0.77431
  -1   7  -2 7929.19  233.24   1-0.31451-0.57484 0.17771 0.25142 0.93246 0.77867
   1  -7   2 5895.05  223.03   1-0.50173-0.24140 0.43949 0.36579 0.74505 0.89884
   1   7   2 7120.67  227.93   1-0.76709-0.54124 0.29302 0.30071-0.57070-0.78525
  -1  -7  -2 6200.09  237.02   1-0.56444-0.79029-0.06612-0.07381-0.82282-0.60826
  -1   7  -2 6934.02  211.60   1-0.16131-0.42100 0.52262 0.59684 0.83716 0.68303
   1  -7   2 6213.95  229.35   1-0.39847-0.13885 0.63450 0.56033 0.66229 0.81654
   1   7   2 7453.92  261.06   1-0.79233-0.56759 0.11887 0.12514-0.59839-0.81374
   1   7   2 6274.78  304.33   1-0.40125-0.17641-0.88901-0.88257-0.22057-0.43581
   1  -7   2 6225.89  211.48   1-0.34463-0.08438-0.92215-0.99619-0.17566-0.02166
  -1   7  -2 7013.86  269.00   1-0.10242-0.36278-0.99468-0.92075 0.01040-0.14350
   1  -7   3 1789.86  100.19   1-0.23049 0.12260 0.90818 0.85763 0.34938 0.49943
   1   7   3 2461.01   96.99   1-0.21384 0.10283 0.96445 0.99257 0.15524-0.06490
  -1  -7  -3 2090.06  124.07   1-0.12322-0.43985 0.90846 0.87999-0.39938-0.17927
   1  -7   3 2041.06  139.49   1-0.38497-0.03301 0.67499 0.62460 0.62942 0.78024
  -1   7  -3 2426.48   86.83   1-0.20004-0.55232 0.03189 0.08300 0.97926 0.82948
   1  -7   3 1856.23   95.79   1-0.48170-0.12942 0.40946 0.35835 0.77478 0.92457
   1   7   3 2558.36  109.68   1-0.71583-0.39803 0.17274 0.20330-0.67656-0.89455
  -1  -7  -3 2314.81  120.27   1-0.34345-0.66118-0.31005-0.34071-0.88651-0.66839
  -1   7  -3 2411.21   95.19   1-0.09005-0.44167 0.48083 0.53268 0.87217 0.72191
   1  -7   3 1711.85  106.92   1-0.40070-0.04916 0.63532 0.58353 0.66014 0.81059
   1  -7   3 2629.78  115.73   1-0.29262 0.05959-0.94665-0.99810-0.13493 0.01516
   1   7   3 1915.76  134.22   1-0.18058 0.13614-0.98235-0.95373-0.04867-0.26807
   1   7   4 1648.12  132.89   1-0.22614 0.18326 0.93055 0.98097 0.28798 0.06404
   1  -7   4  974.35  104.55   1-0.20070 0.24437 0.97866 0.95103 0.04386 0.18922
  -1  -7  -4 1416.42  135.84   1-0.10395-0.51262 0.87046 0.81930-0.48112-0.25680
   1  -7   4 1338.31  193.25   1 0.08376 0.52803 0.27039 0.24168-0.95909-0.81410
   1  -7   4 1444.29  138.45   1-0.41893 0.02498 0.64227 0.61435 0.64185 0.78863
   1   7   4 2067.26  167.15   1-0.10534 0.30357 0.86528 0.91471 0.49008 0.26671
  -1   7  -4 2122.26  145.46   1-0.08496-0.52917-0.10718-0.07868 0.99060 0.84485
   1  -7   4 1515.54  131.56   1-0.47732-0.03309 0.40297 0.37446 0.78087 0.92664
   1   7   4 1972.63  141.32   1-0.67580-0.26607 0.09899 0.15242-0.73040-0.95182
  -1  -7  -4 2031.93  161.81   1-0.13696-0.54665-0.48171-0.53522-0.86555-0.64397
  -1   7  -4 2072.94  138.83   1-0.02081-0.46436 0.43696 0.46645 0.89923 0.75284
   1  -7   4 1706.44  143.60   1-0.27043 0.17376-0.95551-0.98437-0.11769 0.02851
   1   7   4 1612.23  166.72   1-0.16556 0.24314-0.98549-0.93431-0.03725-0.26063
   1   7   5  768.47   78.40   1-0.23515 0.26638 0.86769 0.94073 0.43795 0.20988
  -1  -7  -5  728.73  106.99   1-0.07724-0.57794 0.80915 0.73530-0.58249-0.35397
   1  -7   5  879.34  109.36   1-0.45495 0.08092 0.60471 0.59926 0.65370 0.79645
   1   7   5 1194.28  137.07   1-0.18291 0.31800 0.82506 0.89694 0.53460 0.30718
  -1   7  -5  905.14   86.76   1 0.02750-0.50864-0.23671-0.23082 0.97118 0.82946
   1  -7   5  781.50   90.81   1-0.48565 0.05053 0.41532 0.40941 0.76918 0.91094
   1   7   5  936.10   94.96   1-0.65442-0.15274 0.06357 0.13988-0.75345-0.97831
   1  -7   5 1035.60  108.67   1-0.06526 0.47073-0.53165-0.53715-0.84444-0.69991
  -1   7  -5 1169.34  106.38   1 0.04728-0.48819 0.39074 0.39788 0.91928 0.77675
   1   7   5  932.81  108.45   1 0.05378 0.55438 0.38617 0.45866 0.92085 0.69446
   1  -7   5  948.94  101.05   1-0.26753 0.26862-0.95660-0.96287-0.11545 0.02686
   1   7   5 1093.81  134.66   1-0.18745 0.31325-0.98079-0.90705-0.05390-0.28127
   1   7   6  325.51   49.55   1-0.23773 0.35593 0.76292 0.85858 0.60118 0.36898
   1  -7   6  508.88   93.13   1-0.49147 0.13636 0.56331 0.58033 0.66417 0.80287
   1   7   6  594.55   86.46   1-0.25094 0.34176 0.78227 0.87658 0.57014 0.33881
  -1   7  -6  701.89   71.38   1 0.13612-0.49197-0.35594-0.37264 0.92454 0.78682
   1   7   6  556.74   69.92   1-0.64990-0.05628 0.05637 0.15555-0.75792-0.98622
   1  -7   6  606.65   80.02   1-0.12289 0.50507-0.49189-0.47456-0.86194-0.72089
   1  -7   6  653.28   89.35   1-0.27760 0.35053-0.95275-0.93642-0.12325 0.01516
   1   7   6  496.18   78.44   1-0.22324 0.36944-0.97136-0.87507-0.08129-0.31265
   1  -7   7 1263.89  158.44   1-0.52789 0.19190 0.51825 0.55774 0.67285 0.80752
   1   7   7 1494.56  161.49   1-0.31246 0.37220 0.73707 0.85385 0.59923 0.36386
   1   7   7 1593.35  132.45   1-0.65858 0.02698 0.07029 0.19235-0.74921-0.98095
   1  -7   7 1604.66  140.87   1-0.18160 0.53820-0.44823-0.40784-0.87527-0.73756
   1  -7   7 1511.55  141.92   1-0.29678 0.42332-0.94489-0.90597-0.13817-0.00365
   1   7   7 1352.06  147.81   1-0.26488 0.41982-0.95758-0.83819-0.11339-0.34810
   1  -7   8   26.96   36.70   1-0.56392 0.24784 0.46941 0.53137 0.67944 0.81007
   1   7   8   17.86   39.57   1-0.36917 0.40745 0.68939 0.82864 0.62325 0.38384
   1  -7   8  161.95   37.71   1-0.24209 0.56966-0.39979-0.33654-0.88405-0.74980
   1  -7   8  149.09   55.28   1-0.32270 0.48937-0.93314-0.87162-0.15843-0.02780
   1   7   9  619.07   88.28   1-0.42221 0.44637 0.63898 0.80069 0.64298 0.39954
   1  -7   9  715.21   86.72   1-0.30399 0.59972-0.34634-0.26023-0.88748-0.75670
   1  -7   9  842.38  113.53   1-0.35384 0.55021-0.91724-0.83313-0.18292-0.05619
  -1  -8   9  251.49   67.74   1-0.69703 0.09111 0.23357 0.47102 0.67792 0.87739
  -1   8   9  335.61   59.35   1-0.51174 0.23730 0.53873 0.86426 0.66923 0.44353
  -1  -8   9  396.90   67.27   1-0.08046 0.70793-0.52145-0.28390-0.84947-0.64670
  -1  -8   9  402.06  118.72   1-0.15248 0.63718-0.98792-0.75159-0.02733 0.17058
   1   8  -9  356.14   66.66   1 0.11932-0.66993 0.97757 0.74208 0.17350-0.02212
  -1  -8   8  421.55   82.90   1-0.68786 0.00839 0.25396 0.46889 0.67996 0.88321
  -1   8   8  413.71   72.36   1-0.47927 0.17782 0.57754 0.88061 0.66086 0.43919
   1   8  -8  416.95   54.57   1 0.02054-0.67644 0.40925 0.19677 0.91218 0.70971
  -1  -8   8  618.38  112.17   1-0.10799 0.58968-0.99413-0.78035 0.00622 0.20813
   1   8  -8  562.53   95.24   1 0.06869-0.62868 0.98820 0.77510 0.13684-0.06298
   1  -8  -8  248.88   53.48   1 0.00724-0.64898 0.99574 0.69294 0.09189 0.31407
  -1  -8   7 1196.78   97.32   1-0.68454-0.08019 0.26111 0.45352 0.68059 0.88762
  -1   8   7 1663.00  147.97   1-0.44751 0.11761 0.61272 0.89332 0.65137 0.43375
   1   8  -7 1596.24  107.70   1-0.08049-0.68555 0.47496 0.28484 0.87631 0.66997
  -1  -8   7 1271.38  147.09   1-0.06602 0.53966-0.99710-0.80588 0.03763 0.24352
   1   8  -7 1455.29  114.61   1 0.01978-0.58571 0.99467 0.80395 0.10111-0.10292
   1  -8  -7 1037.32  113.28   1-0.09429-0.65863 0.99540 0.71499 0.01650 0.23448
  -1  -8   6 4523.54  280.30   1-0.68995-0.17750 0.24938 0.41925 0.67953 0.89034
  -1   8   6 4497.40  236.48   1-0.41712 0.05605 0.64408 0.90221 0.64121 0.42762
   1   8  -6 4024.42  180.67   1-0.00837-0.52190-0.19605-0.36502 0.98055 0.77095
   1   8  -6 4337.91  192.55   1-0.18557-0.69870 0.53605 0.36829 0.82353 0.61332
  -1   8   6 4091.90  185.24   1-0.41983 0.05346 0.64216 0.90111 0.64137 0.43027
   1   8  -5    2.93   14.39   1-0.23539-0.65770 0.86458 0.71705 0.44394 0.23077
   1  -8  -5   11.16   13.67   1-0.21095-0.59162 0.96897 0.73161 0.12879 0.33870
  -1  -8   5    3.34   55.74   1 0.06801 0.48987 0.33558 0.48160-0.93955-0.72669
  -1  -8   5    8.88   35.49   1-0.70803-0.28748 0.20785 0.35520 0.67489 0.88948
  -1   8   5   83.08   46.44   1-0.38909-0.00787 0.67116 0.90682 0.63098 0.42143
   1   8  -5    0.12   46.68   1-0.27181-0.69317 0.76766 0.62033 0.58034 0.36699
   1   8  -5    7.97   21.81   1-0.22393-0.64553 0.06166-0.08468 0.97265 0.75901
  -1   8   5   13.46   21.73   1-0.24219 0.13914 0.56576 0.80217 0.78819 0.58065
   1   8  -5   20.14   27.04   1-0.29539-0.71660 0.59147 0.44606 0.75026 0.53619
  -1   8   5   -2.47   23.50   1-0.77668-0.39599 0.20805 0.44594-0.59453-0.80269
   1   8  -5   51.47   49.29   1-0.07205-0.49378 0.99685 0.85089 0.03313-0.17930
   1  -8  -4  233.25   34.69   1-0.22319-0.51183 0.94158 0.72690 0.25218 0.45786
   1   8  -4  225.94   33.12   1-0.21530-0.54549 0.96179 0.83675 0.16910-0.04778
  -1  -8   4  248.35   55.21   1-0.02752 0.30265 0.67233 0.79702-0.73973-0.52263
  -1  -8   4  227.17   48.50   1-0.74262-0.41397 0.11500 0.23983 0.65975 0.87812
   1   8  -4  209.64   36.16   1-0.40842-0.73782 0.65267 0.52781 0.63812 0.42074
  -1   8   4  363.82   55.34   1-0.36521-0.07596 0.69292 0.90611 0.62166 0.41615
   1   8  -4  242.50   32.61   1-0.42085-0.75050 0.32175 0.19799 0.84815 0.63050
   1   8  -4  269.18   34.67   1-0.41040-0.73951 0.63883 0.51574 0.65073 0.43258
  -1   8   4  321.22   42.23   1-0.79476-0.50601 0.10019 0.31542-0.59858-0.80277
   1   8  -4  337.07   58.19   1-0.11406-0.44390 0.99347 0.86990 0.00166-0.21498
  -1   8   3  299.10   47.51   1-0.23428-0.03717 0.67346 0.86531 0.70111 0.49984
   1  -8  -3  298.37   35.45   1-0.23058-0.42769 0.90763 0.71578 0.35076 0.55202
   1   8  -3  179.21   29.47   1-0.19782-0.43596 0.97999 0.87763 0.02191-0.19922
  -1  -8   3  319.99   49.96   1-0.08552 0.15261 0.82915 0.93115-0.55242-0.33113
  -1  -8   3  267.53   48.99   1-0.78844-0.55168-0.06894 0.03335 0.61123 0.83338
   1   8  -3  224.81   29.83   1-0.58258-0.82003 0.44218 0.33979 0.68195 0.46053
  -1   8   3  252.84   51.81   1-0.34906-0.15177 0.70700 0.89772 0.61505 0.41358
   1  -8  -3  281.99   62.53   1-0.07481-0.27213 0.87871 0.68790 0.47144 0.67285
   1   8  -3  251.62   30.39   1-0.56611-0.80381 0.54201 0.44086 0.62107 0.39940
   1   8  -3  249.07   45.14   1-0.52740-0.76459 0.67275 0.57203 0.51888 0.29693
  -1   8   3  316.00   39.12   1-0.80341-0.60660-0.09158 0.10099-0.58833-0.78856
  -1   8   2  532.25   49.30   1-0.23568-0.13069 0.69975 0.86899 0.67438 0.47725
   1  -8  -2  418.14   37.25   1-0.23464-0.33962 0.87376 0.70453 0.42599 0.62312
   1   8  -2  564.42   52.55   1-0.18754-0.33364 0.98092 0.90125-0.05107-0.27645
  -1  -8   2  334.87   42.28   1-0.11997 0.02614 0.90246 0.98177-0.41371-0.18821
  -1  -8   2  425.37   68.71   1-0.79544-0.65047-0.38123-0.30170 0.47110 0.69703
   1   8  -2  305.54   35.43   1-0.76252-0.90737 0.04888-0.03089 0.64511 0.41918
  -1   8   2  470.58   57.57   1-0.34889-0.24356 0.70714 0.87540 0.61499 0.41755
   1  -8  -2  560.75   70.86   1-0.10095-0.20626 0.86729 0.69893 0.48744 0.68479
  -1   8   2  416.49   41.05   1-0.55003-0.44443 0.67715 0.84656 0.48879 0.29294
   1  -8  -2  500.94   54.35   1-0.80105-0.90592 0.03484-0.13507-0.59757-0.40131
  -1   8   2  540.51   50.86   1-0.76019-0.65507-0.37324-0.20311-0.53178-0.72775
  -1   8   1 1324.44   75.96   1-0.23583-0.22297 0.70298 0.84960 0.67096 0.47796
   1  -8  -1 1383.67   82.08   1-0.23648-0.24933 0.84739 0.70077 0.47538 0.66838
   1   8  -1 1419.26   78.22   1-0.18445-0.23852 0.98022 0.92322-0.07164-0.30125
  -1  -8   1 1409.12   84.63   1-0.13903-0.08494 0.93509 0.99172-0.32598-0.09628
   1   8  -1 1312.19  104.43   1-0.78099-0.83407-0.45987-0.51685 0.42257 0.19283
  -1   8   1 1331.40   95.08   1-0.38921-0.37583 0.67105 0.81683 0.63103 0.43763
   1  -8  -1 1269.67   97.93   1-0.10894-0.12225 0.86361 0.71770 0.49224 0.68553
  -1   8   1 1194.55   72.92   1-0.44197-0.42829 0.64960 0.79661 0.61861 0.42657
   1  -8  -1  870.45   58.07   1-0.74876-0.76192-0.41099-0.55850-0.52002-0.32793
  -1   8   1 1390.25   85.08   1-0.62279-0.60963-0.66999-0.52248-0.40402-0.59611
  -1   8   0 3105.35  102.47   1-0.23458-0.31386 0.67875 0.80275 0.69588 0.50701
   1  -8   0 2983.64  108.94   1-0.23704-0.15777 0.83526 0.71126 0.49612 0.68498
   1   8   0 2969.71  113.98   1-0.18742-0.14945 0.98090 0.94659-0.05184-0.28569
  -1  -8   0 2024.26   80.61   1-0.14722-0.18519 0.94703 0.98134-0.28539-0.05154
  -1   8   0 2211.34  101.09   1-0.58099-0.65958 0.44456 0.56788 0.68176 0.49240
  -1   8   0 2766.79  104.05   1-0.53072-0.60972 0.48434 0.60896 0.69551 0.50734
  -1   8   0 3003.82   97.18   1-0.35090-0.42921 0.61582 0.74044 0.70542 0.51722
   1  -8   0 2611.89  126.00   1-0.53056-0.45231 0.67341 0.54878 0.51480 0.70303
   1  -8   0 2022.93   82.86   1-0.59177-0.51294-0.71234-0.83732-0.37732-0.18916
  -1   8   0 2163.42  108.89   1-0.43092-0.50975-0.86867-0.74370-0.24435-0.43250
  -1  -8   0 2138.99  143.73   1-0.11596-0.15418-0.99325-0.95992 0.00022 0.23404
   1  -8   1 2616.58  105.68   1-0.23669-0.06529 0.84320 0.74182 0.48267 0.66740
  -1  -8  -1 2235.27   84.18   1-0.14790-0.27791 0.94796 0.95960-0.28191-0.04382
  -1   8  -1 2639.67   78.33   1-0.44909-0.62003 0.36187 0.46388 0.81691 0.63274
   1  -8   1 2420.15  106.74   1-0.56493-0.39398 0.54003 0.43802 0.62386 0.80803
  -1  -8  -1 2751.94  139.96   1-0.76088-0.89235 0.27578 0.28515-0.58736-0.34984
  -1   8  -1 2797.37   94.63   1-0.26947-0.43972 0.57922 0.68148 0.76933 0.58499
   1  -8   1 2358.71  127.11   1-0.46479-0.29462 0.65668 0.55444 0.59390 0.77832
   1  -8   1 2720.66  100.45   1-0.44889-0.27809-0.85527-0.95765-0.25885-0.07459
  -1   8  -1 3533.87  173.57   1-0.25086-0.42167-0.96257-0.86018-0.10256-0.28682
   1   8   1 2476.64  135.39   1 0.10760 0.23718 0.98039 0.96874 0.16505-0.07260
   1   8   2 3676.23  143.07   1-0.20519 0.01685 0.97547 0.98652 0.07959-0.16272
  -1  -8  -2 3455.04  153.91   1-0.14244-0.36445 0.94024 0.92880-0.30928-0.06697
   1  -8   2 3660.34  200.05   1-0.50128-0.23877 0.55156 0.47319 0.66669 0.84798
  -1   8  -2 4183.31  149.02   1-0.35009-0.61297 0.22484 0.30425 0.90933 0.72917
   1  -8   2 3291.84  138.73   1-0.53245-0.26954 0.48706 0.40766 0.69228 0.87244
  -1  -8  -2 3304.77  154.24   1-0.61134-0.83476-0.00180-0.01530-0.79135-0.55039
  -1   8  -2 3401.35  133.23   1-0.19358-0.45576 0.54040 0.62030 0.81883 0.63836
   1  -8   2 2716.53  149.29   1-0.43747-0.17538 0.64813 0.56827 0.62332 0.80393
   1  -8   2 4078.87  163.94   1-0.35648-0.09371-0.91579-0.99558-0.18501-0.00464
  -1   8  -2 3333.87  166.82   1-0.10287-0.36578-0.99464-0.91499 0.01006-0.17022
   1  -8   2 2983.10  129.26   1 0.02301 0.28563 0.99436 0.91540 0.10347 0.28363
   1  -8   3  728.82   65.84   1-0.22681 0.12884 0.92764 0.87148 0.29671 0.47318
   1   8   3  936.49   61.62   1-0.21653 0.09755 0.95934 0.99307 0.18104-0.06551
  -1  -8  -3  910.40   66.89   1-0.13084-0.44488 0.92186 0.88774-0.36475-0.11823
   1  -8   3  927.67   93.33   1-0.45867-0.10420 0.60066 0.54475 0.65484 0.83209
  -1   8  -3 1065.54   55.28   1-0.24101-0.59585 0.08316 0.13997 0.96695 0.79080
   1  -8   3  816.95   79.04   1-0.51318-0.15831 0.45699 0.40019 0.72650 0.90265
   1   8   3  829.86   64.50   1-0.75337-0.43802 0.25625 0.29263-0.60560-0.85000
  -1  -8  -3  861.02   85.81   1-0.39875-0.71404-0.25602-0.29251-0.88059-0.63606
  -1   8  -3  997.87   57.48   1-0.12094-0.47505 0.49937 0.55691 0.85790 0.68129
   1   8   3  772.25   65.09   1-0.74583-0.43170 0.32448 0.35911-0.58175-0.82744
   1  -8   3 1304.22   85.03   1-0.30549 0.04924-0.94109-0.99829-0.14497 0.03150
   1   8   3  665.32   84.27   1-0.19441 0.11976-0.97913-0.94479-0.05922-0.30499
   1   8   4 2807.62  135.15   1-0.22708 0.17976 0.92642 0.98244 0.30029 0.04993
  -1  -8  -4 2701.57  144.42   1-0.11327-0.51934 0.88955 0.83275-0.44255-0.19184
   1  -8   4 2177.21  254.88   1 0.12743 0.57417 0.07231 0.03793-0.98920-0.81785
   1  -8   4 2798.39  188.00   1-0.46925-0.02282 0.58892 0.55548 0.65800 0.83121
   1   8   4 3410.04  183.09   1-0.10126 0.30514 0.86715 0.92213 0.48762 0.23783
  -1   8  -4 3078.58  110.05   1-0.12791-0.57467-0.05608-0.02187 0.99019 0.81808
   1  -8   4 2444.73  130.57   1-0.50725-0.06043 0.44790 0.41371 0.73625 0.90839
   1   8   4 3262.37  125.55   1-0.71842-0.31112 0.17797 0.23722-0.67244-0.92028
  -1  -8  -4 3272.77  160.68   1-0.18499-0.59223-0.44561-0.50496-0.87590-0.62790
  -1   8  -4 3498.49  128.14   1-0.05028-0.49632 0.45601 0.49120 0.88854 0.71580
   1  -8   4 2888.86  127.01   1-0.28257 0.16414-0.95078-0.98538-0.12712 0.04546
   1   8   4 2440.41  178.44   1-0.17183 0.23433-0.98422-0.92733-0.04202-0.29178
   1   8   5  578.30   65.86   1-0.23507 0.26390 0.86866 0.94730 0.43607 0.18158
  -1  -8  -5  417.88   76.05   1-0.08903-0.58713 0.83736 0.75787-0.53934-0.28442
   1  -8   5  633.46  109.63   1-0.49330 0.04508 0.56115 0.55018 0.66465 0.83382
   1   8   5  742.17  110.15   1-0.17766 0.32073 0.82807 0.90549 0.53172 0.27787
  -1   8  -5  750.14   77.84   1-0.01475-0.55345-0.18876-0.17716 0.98191 0.81381
   1   8   5  810.95   89.54   1-0.69655-0.19730 0.13579 0.21792-0.70453-0.95581
  -1   8  -5  837.55   80.79   1 0.01920-0.51877 0.41017 0.42300 0.91180 0.74293
   1  -8   5  752.08   86.60   1-0.27835 0.26034-0.95246-0.96447-0.12383 0.04485
   1   8   5  735.31   96.03   1-0.19377 0.30437-0.97928-0.89983-0.05873-0.31248
   1   8   6 2165.24  142.90   1-0.23788 0.35321 0.77565 0.87690 0.58461 0.32599
   1  -8   6 2730.20  201.66   1-0.52245 0.10789 0.52525 0.53674 0.67167 0.83681
   1   8   6 3079.90  209.74   1-0.24509 0.34510 0.78625 0.88607 0.56722 0.30945
  -1   8  -6 3222.91  170.59   1 0.09640-0.53424-0.31301-0.32402 0.94484 0.78076
   1   8   6 3098.51  178.87   1-0.68922-0.09803 0.12247 0.22748-0.71412-0.96883
   1  -8   6 2761.19  191.07   1-0.10098 0.52942-0.50735-0.49586-0.85579-0.68834
   1  -8   6 3281.86  221.10   1-0.28693 0.34373-0.94902-0.93844-0.13050 0.03429
   1   8   6 2196.15  170.43   1-0.23064 0.35950-0.96914-0.86713-0.08697-0.34471
   1  -8   7  881.76   89.96   1-0.55383 0.16847 0.48356 0.51752 0.67781 0.83891
   1   8   7  945.51   86.41   1-0.30635 0.37580 0.74185 0.86415 0.59648 0.33468
   1   8   7  950.65  119.38   1-0.69432-0.01119 0.13171 0.25959-0.70750-0.96565
   1  -8   7 1145.99  100.39   1-0.16046 0.56178-0.46432-0.42977-0.87100-0.70688
   1  -8   7 1042.43  110.51   1-0.30464 0.41799-0.94147-0.90829-0.14430 0.01659
   1   8   7  768.48   98.44   1-0.27336 0.40882-0.95440-0.82925-0.11996-0.38104
   1  -8   8  314.06   71.39   1-0.58613 0.22813 0.43684 0.49328 0.68235 0.83941
   1   8   8  266.43   63.42   1-0.36300 0.41111 0.69488 0.83964 0.62077 0.35494
   1  -8   8  189.75   52.44   1-0.22164 0.59256-0.41658-0.35916-0.88166-0.72101
   1  -8   8  399.65   77.10   1-0.32916 0.48544-0.93000-0.87424-0.16350-0.00649
   1   8   9   -9.35   45.67   1-0.41610 0.44997 0.64510 0.81233 0.64086 0.37098
   1  -8   9   29.20   48.72   1-0.28417 0.62199-0.36391-0.28364-0.88702-0.72983
   1  -8   9   29.18   51.08   1-0.35899 0.54759-0.91441-0.83605-0.18699-0.03388
  -1  -9   9 1232.76  126.81   1-0.71211 0.07848 0.19792 0.42983 0.67358 0.89949
  -1   9   9 1375.03  148.05   1-0.50584 0.24070 0.54602 0.87707 0.66781 0.41568
  -1  -9   9 1393.19  148.30   1-0.06176 0.72908-0.53396-0.30225-0.84324-0.61406
  -1  -9   9 1875.97  183.73   1-0.16421 0.62800-0.98575-0.75514-0.03622 0.18807
   1   9  -9  982.97  131.91   1 0.12698-0.66485 0.97561 0.74573 0.17901-0.04299
  -1  -9   8   51.15   45.83   1-0.70505-0.00635 0.21498 0.42436 0.67578 0.90547
  -1   9   8   96.41   55.23   1-0.47293 0.18165 0.58477 0.89336 0.65906 0.41096
   1   9  -8   41.15   34.82   1-0.00414-0.70363 0.42593 0.21914 0.90474 0.67592
  -1  -9   8  117.78   77.84   1-0.12193 0.57829-0.99252-0.78446-0.00426 0.22402
   1   9  -8   48.23   47.72   1 0.07834-0.62160 0.98649 0.77899 0.14386-0.08234
   1  -9  -8   66.07   34.83   1 0.01418-0.63947 0.99518 0.68677 0.09699 0.34555
  -1  -9   7  -10.98   46.31   1-0.70409-0.09729 0.21724 0.40410 0.67606 0.90952
  -1   9   7   -7.52   41.49   1-0.44067 0.12194 0.61997 0.90609 0.64918 0.40512
   1   9  -7   14.60   24.19   1 0.12887-0.47915-0.34817-0.53403 0.92852 0.69657
   1   9  -7  -34.51   33.00   1-0.10383-0.71138 0.48917 0.30474 0.86598 0.63329
  -1  -9   7  -10.23   64.22   1-0.08256 0.52567-0.99626-0.81075 0.02528 0.25756
   1   9  -7   15.03   54.48   1 0.03178-0.57628 0.99343 0.80831 0.10990-0.12050
   1  -9  -7   27.80   22.67   1-0.09217-0.65394 0.99557 0.70955 0.01808 0.26244
   1  -9  -6  184.25   37.39   1-0.19225-0.66237 0.98117 0.71552-0.01854 0.22201
  -1  -9   6  282.89   55.42   1-0.71198-0.19708 0.19825 0.36258 0.67362 0.91087
  -1   9   6  456.81   59.21   1-0.40965 0.06100 0.65146 0.91511 0.63857 0.39855
   1   9  -6  297.54   40.26   1-0.07875-0.59484-0.11449-0.27775 0.99029 0.75432
   1   9  -6  333.43   47.13   1-0.20656-0.72219 0.54734 0.38527 0.81101 0.57445
  -1   9   6  257.50   64.41   1-0.37885 0.09197 0.62705 0.89169 0.68063 0.44319
  -1  -9   6  265.50   48.02   1-0.04680 0.46944-0.99755-0.83460 0.05193 0.28819
   1   9  -6  380.60   86.88   1-0.01241-0.52859 0.99692 0.83419 0.07740-0.15720
   1   9  -5  681.12   64.77   1-0.23538-0.66025 0.86469 0.72276 0.44372 0.20413
   1  -9  -5  491.82   55.39   1-0.20963-0.58771 0.97073 0.72776 0.11715 0.35347
  -1  -9   5  605.97  112.72   1 0.02856 0.45301 0.48636 0.62668-0.87329-0.63407
  -1  -9   5  842.47   76.97   1-0.73201-0.30902 0.14582 0.28763 0.66549 0.90651
  -1   9   5  957.40   76.79   1-0.38079-0.00209 0.67885 0.92003 0.62781 0.39183
   1   9  -5  753.35   96.67   1-0.28191-0.70578 0.76033 0.61852 0.58516 0.34538
   1   9  -5  980.08   63.16   1-0.27848-0.70264 0.13092-0.00972 0.95147 0.71147
  -1   9   5  675.34   71.15   1-0.14446 0.23438 0.51305 0.75515 0.84611 0.61221
   1   9  -5 1136.63   75.16   1-0.31268-0.73638 0.59933 0.45962 0.73689 0.49647
  -1   9   5  847.01   61.15   1-0.79154-0.41339 0.12447 0.36806-0.59830-0.83284
   1   9  -5  968.31   93.95   1-0.05370-0.47800 0.99745 0.85711 0.04680-0.19201
   1  -9  -4 1344.91  103.56   1-0.22123-0.50727 0.94770 0.72742 0.23000 0.46208
   1   9  -4  932.11   80.86   1-0.21948-0.55227 0.95248 0.83304 0.21118-0.03211
  -1  -9   4 1257.37  127.97   1-0.05092 0.28185 0.74015 0.85919-0.67050-0.42701
  -1  -9   4 1866.17  187.59   1-0.76567-0.43457 0.03705 0.15633 0.64216 0.88696
   1   9  -4 1282.34  125.64   1-0.42482-0.75673 0.63634 0.51700 0.64388 0.40006
  -1   9   4 1837.84  149.79   1-0.35572-0.06898 0.70125 0.91997 0.61781 0.38586
   1   9  -4 1688.72  127.71   1-0.45118-0.78338 0.36486 0.24681 0.81443 0.57042
   1   9  -4 1762.65  130.64   1-0.42214-0.75373 0.64296 0.52556 0.63905 0.39455
  -1   9   4 2090.42  151.69   1-0.80291-0.51670 0.00185 0.22279-0.59608-0.82666
   1   9  -4 1618.05  128.78   1-0.09114-0.42356 0.99565 0.87769 0.01886-0.22416
  -1   9   3   31.30   32.59   1-0.23532-0.04076 0.69245 0.88990 0.68200 0.45432
   1  -9  -3   79.10   27.09   1-0.22849-0.42304 0.91957 0.72212 0.31964 0.54732
   1   9  -3   84.50   25.45   1-0.20496-0.44570 0.97567 0.87892 0.07772-0.16982
  -1  -9   3   37.95   33.39   1-0.09980 0.14093 0.86157 0.95792-0.49772-0.25003
  -1  -9   3   56.18   30.54   1-0.80044-0.56113-0.16456-0.06806 0.57637 0.82492
   1   9  -3   92.46   29.07   1-0.60650-0.84570 0.40508 0.30833 0.68414 0.43556
  -1   9   3   42.15   43.12   1-0.33761-0.14283 0.71667 0.91292 0.61023 0.38232
   1   9  -3   70.68   18.76   1-0.57423-0.81449 0.55587 0.46042 0.60104 0.35300
   1  -9  -3   73.29   42.37   1-0.52641-0.72129-0.11421-0.31408-0.84252-0.61732
   1   9  -3   80.56   26.72   1-0.53166-0.77132 0.67364 0.57862 0.51336 0.26505
  -1   9   3   48.99   24.96   1-0.79535-0.60079-0.19715 0.00133-0.57318-0.79940
   1   9  -3  105.40   59.30   1-0.12291-0.36344 0.99240 0.89682-0.00499-0.25222
  -1   9   2   -5.56   25.89   1-0.23642-0.13400 0.71685 0.89168 0.65591 0.43236
   1  -9  -2    0.84   27.80   1-0.23274-0.33516 0.89204 0.71721 0.38740 0.61095
   1   9  -2   -0.23   25.49   1-0.19593-0.34463 0.98058 0.90651 0.00793-0.24385
  -1  -9   2   11.77   36.15   1-0.12902 0.01968 0.91876 0.99242-0.37313-0.12123
  -1  -9   2  -11.74   58.60   1-0.77753-0.63010-0.47412-0.40017 0.41309 0.66545
  -1   9   2  -17.88   28.94   1-0.33369-0.23087 0.71993 0.89370 0.60855 0.38468
   1  -9  -2   58.02   58.50   1-0.05625-0.15905 0.88623 0.71233 0.45980 0.68358
  -1   9   2    7.23   28.98   1-0.55616-0.45304 0.67820 0.85330 0.48032 0.25812
   1  -9  -2   18.43   27.97   1-0.80381-0.90613-0.02633-0.20195-0.59430-0.37166
  -1   9   2   14.09   37.06   1-0.72933-0.62674-0.46609-0.29022-0.50081-0.72316
   1   9  -2   -6.28   43.45   1-0.14519-0.29384 0.98916 0.91596-0.02181-0.27324
  -1   9   112222.29  214.76   1-0.23657-0.22628 0.72070 0.87292 0.65162 0.43220
   1  -9  -111782.54  234.78   1-0.23484-0.24514 0.87138 0.71916 0.43073 0.65015
  -1  -9   111180.07  215.76   1-0.14495-0.08829 0.94386 0.99525-0.29682-0.04080
   1   9  -112313.72  341.25   1-0.77433-0.82988-0.48638-0.53778 0.40476 0.14860
  -1   9   111060.80  275.22   1-0.36471-0.35384 0.69337 0.84467 0.62146 0.40163
  -1   9   111993.43  235.86   1-0.46138-0.45018 0.65566 0.80837 0.59768 0.37929
  -1   9   110896.09  241.43   1-0.58477-0.57416-0.72119-0.56787-0.37136-0.58978
   1   9  -1 9536.75  249.93   1-0.14855-0.20531 0.98860 0.93779-0.02435-0.27998
  -1   9   0 1828.90   88.24   1-0.23571-0.31755 0.70056 0.83016 0.67353 0.45824
   1  -9   0 1696.34   94.98   1-0.23550-0.15367 0.86304 0.73345 0.44685 0.66214
   1   9   0 2025.56   90.02   1-0.19476-0.15939 0.98084 0.95213-0.00056-0.26082
  -1  -9   0 1495.16   86.54   1-0.15215-0.18753 0.95354 0.98225-0.25999 0.00026
  -1   9   0 1610.58   95.86   1-0.52221-0.60330 0.52556 0.65439 0.67162 0.45583
  -1   9   0 1777.00   85.20   1-0.54206-0.62361 0.50241 0.63274 0.67360 0.45906
  -1   9   0 1697.16   81.04   1-0.37571-0.45644 0.62583 0.75615 0.68349 0.46891
   1  -9   0 1632.21   83.30   1-0.58920-0.50784-0.71561-0.84634-0.37513-0.16060
  -1   9   0 1859.37  105.27   1-0.40535-0.48671-0.88633-0.75560-0.22384-0.43837
  -1  -9   0 1152.60  107.10   1-0.19028-0.22595-0.98012-0.95251-0.05606 0.20412
   1   9   0 1145.38   94.13   1-0.10120-0.06608 0.99480 0.96637 0.01132-0.24851
   1  -9   1 5699.64  174.06   1-0.23484-0.06088 0.87142 0.76444 0.43065 0.64180
   1   9   1 6274.71  154.67   1-0.20072-0.07330 0.97865 0.97262 0.04399-0.22049
  -1  -9  -1 5005.87  147.02   1-0.15249-0.27991 0.95397 0.96000-0.25821 0.00627
  -1   9  -1 6085.81  136.59   1-0.46948-0.64296 0.39144 0.49915 0.79142 0.58089
  -1   9  -1 5649.47  143.81   1-0.29607-0.46881 0.59178 0.69972 0.74975 0.53906
   1  -9   1 4944.08  169.60   1-0.50279-0.33013 0.66706 0.55913 0.54974 0.76051
  -1  -9  -1 4585.24  236.09   1-0.74517-0.87305-0.42193-0.41723-0.51641-0.25235
  -1   9  -1 5216.87  185.25   1-0.23996-0.41329-0.96620-0.85807-0.09415-0.30478
   1  -9   1 4992.44  166.86   1 0.13170 0.30501 0.97435 0.86741 0.18241 0.39314
   1  -9   2 5349.55  207.62   1-0.23190 0.03418 0.89856 0.81420 0.37255 0.57957
   1   9   2 5937.37  200.88   1-0.20924 0.01020 0.97122 0.98786 0.11378-0.15494
   1  -9   2 4486.17  255.83   1-0.67686-0.41251 0.27728 0.19330 0.68188 0.89020
  -1   9  -2 6618.54  202.63   1-0.37890-0.64433 0.26374 0.34886 0.88705 0.68052
   1  -9   2 4955.02  182.61   1-0.55710-0.29164 0.52695 0.44184 0.64183 0.84836
  -1  -9  -2 6037.80  283.82   1-0.64940-0.87038 0.05558 0.03626-0.75840-0.49103
  -1   9  -2 6774.66  225.20   1-0.22057-0.48524 0.55469 0.64028 0.80228 0.59545
   1  -9   2 4787.13  205.75   1-0.47214-0.20757 0.65883 0.57328 0.58566 0.79262
  -1   9  -2 6068.58  295.18   1-0.10157-0.36702-0.99476-0.90940 0.01104-0.19562
   1  -9   2 6611.17  223.73   1 0.01488 0.28007 0.99512 0.91055 0.09751 0.30404
   1  -9   3  268.74   40.71   1-0.22333 0.13490 0.94114 0.87962 0.25372 0.45613
   1   9   3  404.47   45.46   1-0.21887 0.09262 0.95402 0.99336 0.20474-0.06822
  -1  -9  -3  318.17   48.52   1-0.13667-0.44811 0.93141 0.89165-0.33732-0.06440
   1  -9   3  340.32   57.45   1-0.54112-0.18414 0.50085 0.43942 0.67552 0.87920
  -1   9  -3  438.42   47.51   1-0.27595-0.63334 0.12767 0.19018 0.95265 0.75013
   1  -9   3  307.07   47.38   1-0.53927-0.18186 0.49794 0.43544 0.67913 0.88165
  -1  -9  -3  399.60   59.65   1-0.44938-0.76222-0.20292-0.24524-0.86998-0.59905
  -1   9  -3  336.40   40.05   1-0.14765-0.50425 0.51488 0.57811 0.84444 0.64148
   1   9   3  285.82   40.28   1-0.80175-0.49016 0.02418 0.06452-0.59716-0.86923
   1  -9   3  514.92   68.87   1-0.31846 0.03881-0.93515-0.99810-0.15511 0.04773
   1   9   3  289.95   52.80   1-0.22372 0.08790-0.97122-0.93117-0.08166-0.35382
   1   9   4  831.69   71.59   1-0.22800 0.17628 0.92206 0.98368 0.31275 0.03597
   1  -9   4  558.71   68.29   1-0.19879 0.25148 0.97960 0.94076 0.02921 0.22739
  -1  -9  -4  676.49   70.76   1-0.12054-0.52402 0.90353 0.84108-0.41121-0.13409
   1  -9   4  863.14  111.02   1-0.52398-0.07504 0.52329 0.48433 0.67201 0.87165
   1   9   4 1079.83  122.93   1-0.09862 0.30525 0.86835 0.92886 0.48603 0.20981
  -1   9  -4  818.12   64.58   1-0.16616-0.61548-0.00976 0.03014 0.98604 0.78757
   1  -9   4  849.00   63.27   1-0.53266-0.08329 0.48741 0.44752 0.69187 0.89038
   1   9   4  687.22   61.09   1-0.75272-0.34785 0.25459 0.31966-0.60711-0.88136
  -1  -9  -4  975.36   85.58   1-0.23220-0.63699-0.40797-0.47315-0.88297-0.60857
  -1   9  -4 1021.42   62.61   1-0.07638-0.52491 0.47241 0.51329 0.87805 0.67896
   1   9   4  718.17   68.44   1-0.74911-0.34559 0.31401 0.37700-0.58328-0.85931
   1  -9   4  894.14   64.39   1-0.29489 0.15435-0.94569-0.98605-0.13670 0.06225
   1   9   4  734.13  101.12   1-0.18390 0.21972-0.98161-0.91900-0.05120-0.32734
   1   9   5  122.47   27.69   1-0.23509 0.26132 0.86837 0.95260 0.43664 0.15574
   1  -9   5  196.40   46.05   1-0.09338 0.44892 0.84731 0.83084-0.52281-0.32888
  -1  -9  -5  111.70   31.04   1-0.09837-0.59387 0.85843 0.77329-0.50340-0.22208
   1  -9   5  140.42   68.02   1 0.01165 0.55306 0.54587 0.52828-0.83778-0.64423
   1  -9   5  128.36   43.77   1-0.53433 0.00656 0.50986 0.49337 0.67418 0.86979
  -1   9  -5  176.19   30.12   1-0.05377-0.59503-0.14372-0.12641 0.98815 0.79369
   1   9   5  175.02   32.95   1-0.73276-0.23595 0.20807 0.29602-0.64789-0.92558
  -1   9  -5  193.63   36.14   1-0.00613-0.54659 0.42725 0.44577 0.90411 0.70888
   1  -9   5  134.31   57.06   1-0.28942 0.25179-0.94799-0.96575-0.13244 0.06261
   1   9   5  125.46   41.24   1-0.20413 0.29147-0.97667-0.89150-0.06665-0.34678
   1   9   6   27.68   21.33   1-0.23793 0.35061 0.78433 0.89118 0.57289 0.28785
   1  -9   6   79.56   36.76   1-0.55524 0.07761 0.48160 0.48757 0.67805 0.86962
   1   9   6   80.31   44.12   1-0.24036 0.34732 0.78941 0.89476 0.56484 0.28064
  -1   9  -6   76.33   31.26   1 0.05859-0.57460-0.27143-0.27673 0.96067 0.77022
   1   9   6  107.91   28.01   1-0.72420-0.13545 0.18983 0.30065-0.66293-0.94406
   1  -9   6   79.62   50.05   1-0.08121 0.55165-0.52094-0.51529-0.84971-0.65585
  -1   9  -6   12.86   29.91   1 0.06353-0.56886 0.37927 0.37542 0.92310 0.73174
   1  -9   6   25.14   41.91   1-0.29659 0.33660-0.94497-0.94014-0.13802 0.05314
   1   9   6   48.73   34.63   1-0.23933 0.34834-0.96640-0.85810-0.09366-0.37723
   1  -9   7 2406.08  194.39   1-0.58106 0.14375 0.44445 0.47290 0.68177 0.86930
   1   9   7 3064.96  237.60   1-0.30124 0.37840 0.74580 0.87362 0.59415 0.30592
   1  -9   7 3208.52  235.45   1-0.14116 0.58353-0.47864-0.44992-0.86658-0.67605
   1  -9   7 3811.28  277.41   1-0.31288 0.41227-0.93774-0.91032-0.15074 0.03652
   1   9   8   77.19   42.15   1-0.35771 0.41389 0.69952 0.84981 0.61862 0.32635
   1  -9   8  -15.77   37.96   1-0.20279 0.61386-0.43168-0.38010-0.87893-0.69187
   1  -9   8  -22.06   57.41   1-0.33605 0.48108-0.92657-0.87655-0.16891 0.01446
  -1 -10   9   14.18   51.81   1-0.72701 0.06603 0.15956 0.38592 0.66782 0.92016
  -1  10   9  103.56   40.35   1-0.50062 0.24341 0.55237 0.88895 0.66652 0.38796
  -1 -10   9  140.56   61.04   1-0.17618 0.61858-0.98331-0.75840-0.04532 0.20535
  -1 -10   8  -73.82   48.43   1-0.72197-0.02083 0.17292 0.37676 0.66995 0.92607
  -1  10   8  -35.03   35.78   1-0.46738 0.18469 0.59101 0.90512 0.65745 0.38292
   1  10  -8    2.12   32.46   1-0.02621-0.72819 0.44049 0.23939 0.89736 0.64219
   1  10  -8  -42.46   41.33   1 0.08839-0.61413 0.98455 0.78265 0.15115-0.10143
  -1 -10   7  201.16   58.02   1-0.72316-0.11391 0.16981 0.35112 0.66947 0.92937
  -1  10   7  107.94   43.59   1-0.43475 0.12535 0.62615 0.91779 0.64723 0.37674
   1  10  -7  131.24   33.39   1 0.06167-0.54891-0.27484-0.45500 0.95950 0.70118
   1  10  -7  205.38   40.41   1-0.12428-0.73432 0.50133 0.32259 0.85628 0.59724
  -1 -10   7   92.95   67.88   1-0.09917 0.51161-0.99498-0.81519 0.01284 0.27150
   1  10  -7  166.59   58.86   1 0.04409-0.56654 0.99192 0.81241 0.11891-0.13787
   1 -10  -7  119.54   32.35   1-0.08787-0.64707 0.99590 0.70427 0.02131 0.29204
  -1 -10   6 1613.06  258.48   1 0.12733 0.64615 0.07281 0.22994-0.98918-0.72774
  -1 -10   6 2679.76  211.72   1-0.73303-0.21569 0.14296 0.30174 0.66499 0.92866
  -1  10   6 2470.42  166.08   1-0.40328 0.06487 0.65766 0.92683 0.63626 0.36981
   1  10  -6 2403.19  126.47   1-0.13730-0.65594-0.04477-0.20232 0.98951 0.72718
   1  10  -6 2587.45  144.04   1-0.22450-0.74262 0.55673 0.40035 0.79977 0.53686
  -1  10   6 1697.90  105.64   1-0.32628 0.14199 0.60534 0.87549 0.72600 0.46189
  -1 -10   6 2452.52  189.22   1-0.06641 0.45238-0.99709-0.83985 0.03734 0.29998
   1  10  -6 2688.38  172.67   1 0.00261-0.51614 0.99607 0.83894 0.08848-0.17250
   1  10  -5  199.45   32.22   1-0.23553-0.66297 0.86259 0.72625 0.44771 0.18171
   1 -10  -5   99.10   22.85   1-0.20824-0.58372 0.97241 0.72384 0.10512 0.36785
  -1 -10   5  237.00   57.27   1-0.00165 0.42538 0.59060 0.72522-0.80695-0.54138
  -1 -10   5  206.05   43.26   1-0.75392-0.32847 0.07905 0.21530 0.65218 0.91964
  -1  10   5  153.81   47.99   1-0.37382 0.00236 0.68520 0.93191 0.62509 0.36267
   1  10  -5  181.50   47.64   1-0.29079-0.71718 0.75373 0.61745 0.58933 0.32312
   1  10  -5  244.13   32.30   1-0.32071-0.74742 0.18585 0.05090 0.92876 0.66239
  -1  10   5  171.92   36.30   1-0.03541 0.34093 0.44647 0.69425 0.89409 0.63384
   1  10  -5  311.27   48.42   1-0.32692-0.75310 0.60562 0.47159 0.72549 0.45872
  -1  10   5  217.53   36.97   1-0.80090-0.42530 0.03700 0.28630-0.59764-0.85857
   1  10  -5  253.83   48.43   1-0.03534-0.46221 0.99754 0.86280 0.06044-0.20475
  -1  10   4 1357.40  126.41   1-0.23382 0.05029 0.66578 0.89144 0.70855 0.45032
   1 -10  -4  940.77   86.44   1-0.21928-0.50272 0.95301 0.72712 0.20901 0.46750
  -1 -10   4 1404.50  130.36   1-0.06857 0.26679 0.78732 0.90071-0.61271-0.34282
  -1 -10   4 1380.90  149.35   1-0.78421-0.45067-0.04531 0.06842 0.61882 0.89006
   1  10  -4 1022.96  106.76   1-0.43990-0.77433 0.62078 0.50696 0.64892 0.37867
  -1  10   4 1409.93  124.08   1-0.34788-0.06365 0.70800 0.93224 0.61457 0.35619
   1  10  -4 1441.49  116.03   1-0.47307-0.80783 0.39671 0.28436 0.78664 0.51626
   1  10  -4 1253.20   99.74   1-0.43118-0.76525 0.64604 0.53433 0.62984 0.35899
  -1  10   4 1178.90  105.68   1-0.80320-0.51954-0.09749 0.12914-0.58767-0.84462
   1  10  -4 1478.71  138.65   1-0.06851-0.40350 0.99700 0.88464 0.03577-0.23362
  -1  10   3   95.93   28.16   1-0.23599-0.04400 0.70664 0.90968 0.66705 0.41295
   1 -10  -3   92.70   26.99   1-0.22637-0.41837 0.92954 0.72650 0.29102 0.54512
   1  10  -3   45.65   19.05   1-0.21047-0.45381 0.96963 0.87848 0.12454-0.14941
  -1 -10   3  121.15   44.57   1-0.11042 0.13291 0.88385 0.97456-0.45454-0.18044
  -1 -10   3   61.61   37.10   1-0.80402-0.56224-0.26076-0.16984 0.53436 0.80933
   1  10  -3   85.76   26.85   1-0.62582-0.86746 0.37306 0.28186 0.68495 0.40994
  -1  10   3  168.00   45.78   1-0.32835-0.13607 0.72432 0.92609 0.60624 0.35190
   1  10  -3   74.88   14.93   1-0.57951-0.82231 0.56503 0.47528 0.58728 0.31288
   1 -10  -3   47.39   27.96   1-0.69537-0.88786 0.13363-0.07193-0.70610-0.45445
   1  10  -3   88.22   27.28   1-0.53408-0.77622 0.67413 0.58480 0.51019 0.23553
   1 -10  -3  104.60   35.71   1-0.74469-0.93641 0.32805 0.12407-0.58121-0.32822
  -1  10   3   88.70   26.02   1-0.77849-0.58645-0.29907-0.09485-0.55181-0.80440
   1  10  -3   98.93   46.83   1-0.09457-0.33767 0.99538 0.90540 0.01629-0.25730
  -1  10   232340.01  805.34   1-0.23688-0.13702 0.72932 0.90975 0.64184 0.39187
   1 -10  -236639.80 1608.25   1-0.23069-0.33055 0.90695 0.72652 0.35243 0.60240
  -1 -10   239147.17 1716.88   1-0.13567 0.01563 0.92981 0.99783-0.34209-0.06379
  -1 -10   234743.10 1624.97   1-0.75136-0.60146-0.55772-0.48935 0.35269 0.63147
  -1  10   234343.18  918.75   1-0.32163-0.22132 0.72977 0.90906 0.60331 0.35301
  -1  10   239466.78 1724.46   1-0.55781-0.45717 0.67847 0.85926 0.47802 0.22947
   1 -10  -230992.22  808.11   1-0.80376-0.90355-0.07849-0.25982-0.58973-0.34071
  -1  10   238587.24 1691.79   1-0.69435-0.59428-0.54679-0.36519-0.46784-0.71656
   1  10  -241555.74 1844.60   1-0.10877-0.25999 0.99405 0.92646 0.00563-0.27216
  -1  10   1   -4.11   39.04   1-0.23702-0.22928 0.73345 0.89126 0.63707 0.39123
   1 -10  -1    1.41   20.77   1-0.23291-0.24065 0.89057 0.73276 0.39067 0.63651
   1  10  -1    7.45   38.48   1-0.19945-0.25871 0.97930 0.93352 0.03421-0.24821
  -1 -10   1    7.56   30.74   1-0.14949-0.09022 0.95009 0.99588-0.27381 0.00861
  -1  10   1  -18.10   23.27   1-0.34558-0.33723 0.70996 0.86679 0.61360 0.36734
  -1  10   1  -42.07   35.53   1-0.47393-0.46521 0.65935 0.81775 0.58364 0.33890
   1 -10  -1  -48.46   43.36   1-0.72940-0.73751-0.46591-0.62490-0.50088-0.25604
  -1  10   1   -7.60   44.75   1-0.54803-0.53995-0.76406-0.60500-0.34036-0.58516
  -1 -10   1    6.55   44.30   1-0.08496-0.02610-0.99610-0.95164 0.02349 0.30607
   1  10  -1  -30.21   41.23   1-0.09980-0.15913 0.99493 0.94972 0.01237-0.26963
  -1  10   016901.89  263.18   1-0.23640-0.32079 0.71625 0.85145 0.65657 0.41486
   1 -10   016798.19  287.12   1-0.23356-0.14916 0.88485 0.74965 0.40309 0.64479
   1  10   015390.17  261.24   1-0.20076-0.16798 0.97863 0.95552 0.04429-0.24237
  -1 -10   015320.89  279.05   1-0.15572-0.18850 0.95790 0.98101-0.24116 0.04550
  -1  10   014702.73  216.68   1-0.55022-0.63432 0.51563 0.65167 0.65679 0.41588
  -1  10   016619.24  273.22   1-0.39399-0.47719 0.63283 0.76884 0.66655 0.42562
   1 -10   017226.50  271.20   1-0.58858-0.50469-0.71640-0.85288-0.37460-0.13369
   1  10   013476.74  362.97   1-0.03238 0.00017 0.99751 0.97468 0.06263-0.22357
  -1  10  -1    9.63   24.69   1-0.23416-0.41068 0.67135 0.78393 0.70316 0.46559
   1 -10   1   -9.24   26.91   1-0.23261-0.05609 0.89311 0.78053 0.38501 0.62259
   1  10   1   -9.76   31.29   1-0.20555-0.08074 0.97515 0.97472 0.08259-0.20830
  -1 -10  -1  -14.50   29.92   1-0.15584-0.28066 0.95805 0.95848-0.24051 0.05039
  -1  10  -1  -28.18   32.90   1-0.48512-0.66116 0.41453 0.52795 0.76994 0.53304
  -1  10  -1  -29.85   49.59   1-0.31721-0.49244 0.60135 0.71499 0.73331 0.49626
   1 -10   1  -22.93   38.32   1-0.53554-0.36041 0.67442 0.56079 0.50827 0.74539
  -1 -10  -1   -0.66   26.59   1-0.70644-0.83180-0.52100-0.52204-0.47905-0.18862
   1 -10   1  -24.87   49.51   1-0.46447-0.28861-0.84294-0.95682-0.27149-0.03448
  -1  10  -1    8.23   36.12   1-0.22776-0.40377-0.97001-0.85639-0.08476-0.32180
   1 -10   1  -42.52   53.83   1 0.11396 0.28984 0.97889 0.86633 0.16964 0.40675
   1 -10   2  759.92   61.35   1-0.22909 0.03955 0.91641 0.82645 0.32817 0.56161
   1  10   2 1190.88   60.14   1-0.21270 0.00415 0.96635 0.98860 0.14465-0.15049
  -1 -10  -2  927.77   57.53   1-0.15079-0.36764 0.95179 0.92954-0.26710 0.02803
   1 -10   2  543.44  102.76   1-0.80032-0.53334-0.33774-0.42753 0.49539 0.72990
  -1  10  -2 1369.16   68.01   1-0.40219-0.67018 0.29574 0.38656 0.86647 0.63357
   1 -10   2  937.93   70.75   1-0.57691-0.30890 0.56051 0.46970 0.59412 0.82701
  -1 -10  -2 1219.12  107.39   1-0.67970-0.89824 0.10569 0.08055-0.72583-0.43204
  -1  10  -2 1161.59   61.92   1-0.24305-0.51021 0.56619 0.65747 0.78762 0.55444
   1 -10   2 1007.83   85.58   1-0.50306-0.23601 0.66713 0.57589 0.54940 0.78271
  -1  10  -2 1116.24  100.47   1-0.09876-0.36676-0.99502-0.90395 0.01315-0.21990
   1 -10   2  911.22   62.99   1 0.00591 0.27368 0.99584 0.90566 0.09091 0.32382
   1 -10   3  210.12   34.87   1-0.22005 0.14077 0.95099 0.88388 0.21719 0.44602
   1  10   3  263.51   27.78   1-0.22094 0.08794 0.94854 0.99347 0.22681-0.07256
  -1 -10  -3  247.32   34.73   1-0.14113-0.44998 0.93829 0.89288-0.31572-0.01641
   1 -10   3  153.35   41.66   1-0.63403-0.27534 0.35882 0.29181 0.68501 0.91598
  -1  10  -3  286.56   38.02   1-0.30554-0.66548 0.16598 0.23420 0.93759 0.70871
   1 -10   3  189.01   40.85   1-0.56087-0.20090 0.53321 0.46501 0.63332 0.86220
  -1 -10  -3  341.00   62.28   1-0.49473-0.80513-0.15198-0.20013-0.85565-0.55831
  -1  10  -3  293.77   44.06   1-0.17063-0.52972 0.52783 0.59675 0.83202 0.60271
   1  10   3  205.20   30.39   1-0.76288-0.45359-0.36356-0.31729-0.53462-0.83281
   1 -10   3  183.43   42.41   1-0.33149 0.02831-0.92886-0.99755-0.16532 0.06389
   1  10   3  199.96   44.28   1-0.29070 0.01838-0.94746-0.90169-0.13344-0.43198
   1  10   410020.62  254.23   1-0.22889 0.17283 0.91748 0.98470 0.32530 0.02211
  -1 -10  -4 8227.40  308.36   1-0.12624-0.52711 0.91389 0.84579-0.38583-0.08231
   1 -10   4 8005.35  332.87   1-0.58242-0.13098 0.44242 0.39794 0.68193 0.90801
   1  10   412172.79  454.74   1-0.09732 0.30404 0.86894 0.93499 0.48525 0.18260
   1  10   410049.26  368.18   1-0.20471 0.19636-0.97652-0.90819-0.06709-0.36961
   1  10   5   35.86   20.42   1-0.23519 0.25866 0.86710 0.95693 0.43910 0.13177
   1 -10   5   25.54   22.62   1-0.12874 0.41611 0.91827 0.89615-0.37443-0.15411
   1 -10   5   -5.81   56.62   1 0.08182 0.62580 0.27858 0.25529-0.95692-0.73701
   1 -10   5   26.14   32.99   1-0.57771-0.03430 0.44943 0.42742 0.68136 0.90340
   1  10   5    1.72   52.97   1-0.17093 0.32243 0.83186 0.92036 0.52800 0.22130
  -1  10  -5  -21.27   29.83   1-0.08940-0.63321-0.10194-0.07893 0.99076 0.76993
   1  10   5    9.73   21.02   1-0.76200-0.26763 0.27881 0.37257-0.58447-0.88857
  -1 -10  -5   24.63   40.85   1-0.07140-0.56575-0.52755-0.62129-0.84651-0.54214
  -1  10  -5    0.30   40.53   1-0.02888-0.57184 0.44223 0.46643 0.89643 0.67485
   1  10   5   26.74   19.62   1-0.76484-0.27192 0.25840 0.34976-0.59012-0.89650
   1 -10   5   73.59   63.32   1-0.30072 0.24302-0.94319-0.96670-0.14125 0.08018
   1  10   5   33.02   30.20   1-0.21991 0.27315-0.97233-0.88145-0.07873-0.38524
   1  10   6 2349.32  162.68   1-0.23793 0.34805 0.79012 0.90257 0.56488 0.25342
   1 -10   6 2220.79  167.24   1-0.58964 0.04572 0.43151 0.43196 0.68272 0.90072
   1  10   6 3395.69  222.61   1-0.23671 0.34846 0.79183 0.90270 0.56299 0.25236
  -1  10  -6 3039.86  157.58   1 0.02304-0.61271-0.23168-0.23128 0.97251 0.75570
   1  10   6 2400.49  145.10   1-0.75376-0.16744 0.25723 0.37386-0.60470-0.91224
   1 -10   6 2864.29  181.26   1-0.06344 0.57187-0.53285-0.53304-0.84382-0.62355
  -1  10  -6 3410.76  184.76   1 0.04121-0.59367 0.39499 0.39683 0.91776 0.70005
   1 -10   6 3180.00  186.63   1-0.30654 0.32917-0.94062-0.94153-0.14579 0.07174
   1  10   6 2090.51  180.80   1-0.25396 0.33118-0.96150-0.84745-0.10495-0.41488
   1 -10   7  788.39   86.36   1-0.61162 0.11466 0.39678 0.41987 0.68445 0.90030
   1  10   7 1010.56  115.67   1-0.29708 0.38005 0.74898 0.88232 0.59224 0.27758
  -1  10  -7 1243.75   87.74   1 0.13572-0.59197-0.35551-0.37770 0.92476 0.71196
   1 -10   7 1207.56  118.68   1-0.12401 0.60327-0.49108-0.46844-0.86223-0.64545
   1 -10   7 1284.44  102.38   1-0.32148 0.40621-0.93372-0.91205-0.15747 0.05616
   1  10   8  771.13  100.57   1-0.35326 0.41583 0.70338 0.85919 0.61680 0.29810
   1 -10   8  978.10  119.81   1-0.18548 0.63361-0.44523-0.39949-0.87599-0.66252
   1 -10   8  971.76  107.23   1-0.34333 0.47633-0.92283-0.87856-0.17464 0.03511
  -1  11   9  360.23   74.73   1-0.49608 0.24544 0.55783 0.89993 0.66537 0.36037
   1  11  -9  438.48   60.20   1 0.04923-0.74716 0.38937 0.17160 0.91976 0.64210
  -1 -11   9  756.68   95.16   1-0.18837 0.60893-0.98057-0.76138-0.05460 0.22245
  -1 -11   8 2144.74  214.72   1-0.73837-0.03478 0.12765 0.32594 0.66219 0.94474
  -1  11   8 2469.45  205.48   1-0.46261 0.18695 0.59632 0.91595 0.65603 0.35507
   1  11  -8 2454.39  190.42   1-0.04588-0.75035 0.45320 0.25779 0.89022 0.60870
  -1 -11   8 3385.97  301.20   1-0.15030 0.55501-0.98830-0.79167-0.02568 0.25536
   1  11  -8 2486.50  226.70   1 0.09879-0.60630 0.98237 0.78608 0.15868-0.12028
  -1 -11   7  258.94   58.25   1-0.74139-0.12970 0.11871 0.29447 0.66048 0.94681
  -1  11   7  183.90   44.79   1-0.42973 0.12787 0.63133 0.92849 0.64555 0.34863
   1  11  -7   90.91   29.66   1 0.00281-0.61032-0.20880-0.38325 0.97795 0.69326
   1  11  -7   88.06   38.38   1-0.14214-0.75468 0.51172 0.33866 0.84730 0.56191
  -1 -11   7  188.50   72.25   1-0.11583 0.49749-0.99326-0.81918 0.00032 0.28536
   1  11  -7   80.23   63.81   1 0.05669-0.55652 0.99013 0.81623 0.12810-0.15505
   1 -11  -7   71.63   32.55   1-0.08093-0.63756 0.99636 0.69913 0.02650 0.32361
  -1 -11   6  613.73  159.78   1 0.07823 0.59978 0.29362 0.44508-0.95271-0.66494
  -1 -11   6  889.08  106.95   1-0.75259-0.23280 0.08346 0.23670 0.65316 0.94327
  -1  11   6 1206.01  129.35   1-0.39796 0.06768 0.66277 0.93746 0.63431 0.34142
   1  11  -6  963.88   92.25   1-0.18568-0.70687 0.01416-0.13768 0.98250 0.69380
   1  11  -6 1204.98  116.54   1-0.23977-0.76038 0.56454 0.41384 0.78981 0.50055
  -1  11   6  774.67   90.22   1-0.26543 0.20036 0.57726 0.85310 0.77220 0.48174
  -1 -11   6 1231.28  156.36   1-0.08593 0.43540-0.99604-0.84451 0.02276 0.31178
   1  11  -6 1144.30  128.12   1 0.01780-0.50352 0.99486 0.84334 0.09965-0.18771
  -1 -11   5 2832.80  195.26   1-0.02311 0.40689 0.65888 0.78931-0.75189-0.45979
  -1 -11   5 3046.68  231.80   1-0.77294-0.34505 0.00776 0.13847 0.63441 0.92830
  -1  11   5 3527.71  192.11   1-0.36812 0.00556 0.69033 0.94256 0.62282 0.33398
   1  11  -5 1745.77  159.88   1-0.29835-0.72724 0.74802 0.61725 0.59283 0.30018
   1  11  -5 3277.79  153.03   1-0.35359-0.78285 0.22953 0.10028 0.90679 0.61406
   1  11  -5 3536.10  171.28   1-0.33856-0.76723 0.61063 0.48230 0.71588 0.42276
  -1  11   5 3342.97  191.30   1-0.80406-0.43100-0.05310 0.20189-0.59216-0.87947
  -1 -11   5 2248.45  156.12   1-0.06214 0.36721-0.99724-0.86827 0.04052 0.33353
  -1  11   4 4398.52  186.45   1-0.23462 0.04694 0.67930 0.91056 0.69533 0.41068
  -1 -11   4 3121.55  184.72   1-0.08198 0.25598 0.82070 0.92845-0.56543-0.26913
  -1 -11   4 3133.14  169.18   1-0.79712-0.46100-0.13060-0.02272 0.58952 0.88710
   1  11  -4 3506.61  115.65   1-0.48914-0.82645 0.42053 0.31388 0.76412 0.46737
   1  11  -4 3897.70  136.42   1-0.43800-0.77454 0.64830 0.54228 0.62277 0.32557
  -1  11   4 3692.82  144.57   1-0.79580-0.51432-0.19335 0.03922-0.57385-0.85669
  -1  11   3   94.71   27.12   1-0.23644-0.04700 0.71717 0.92581 0.65556 0.37504
   1 -11  -3   80.82   20.71   1-0.22423-0.41367 0.93798 0.72933 0.26440 0.54492
   1  11  -3  101.68   29.06   1-0.21485-0.46079 0.96264 0.87709 0.16479-0.13557
  -1 -11   3   77.55   32.98   1-0.11838 0.12755 0.89946 0.98452-0.42065-0.12016
  -1 -11   3   63.62   45.73   1-0.79863-0.55439-0.35499-0.26966 0.48595 0.78735
   1  11  -3   89.87   26.08   1-0.64291-0.88701 0.34297 0.25731 0.68485 0.38340
  -1  11   3   58.23   37.35   1-0.32111-0.13134 0.73019 0.93747 0.60307 0.32230
   1 -11  -3   21.50   24.57   1-0.75446-0.94450 0.25899 0.04761-0.60308-0.32501
   1  11  -3   77.96   26.13   1-0.53502-0.77964 0.67432 0.59068 0.50895 0.20794
   1 -11  -3  125.66   39.74   1-0.75955-0.94873 0.27825 0.06856-0.58792-0.30854
  -1  11   3   97.10   29.11   1-0.75427-0.56475-0.39341-0.18345-0.52563-0.80460
   1  11  -3   62.83   45.98   1-0.06700-0.31267 0.99707 0.91270 0.03690-0.26307
  -1  11   233295.15  863.09   1-0.23717-0.13986 0.73832 0.92435 0.63136 0.35498
   1 -11  -227172.15  711.18   1-0.22854-0.32585 0.91930 0.73328 0.32036 0.59675
   1  11  -231305.42  789.91   1-0.20786-0.36176 0.97283 0.90996 0.10189-0.20270
   1  11  -233223.58  853.67   1-0.79021-0.94240-0.07980-0.14293 0.60761 0.30238
  -1  11   234210.74  961.05   1-0.31242-0.21462 0.73710 0.92192 0.59921 0.32248
  -1  11   230686.76  785.54   1-0.55672-0.45856 0.67830 0.86478 0.47954 0.20463
   1 -11  -232518.20  868.84   1-0.80202-0.89925-0.12234-0.30937-0.58463-0.30922
  -1  11   228289.75  750.39   1-0.65702-0.55947-0.61633-0.42899-0.43409-0.70919
   1  11  -228152.17  763.12   1-0.07408-0.22787 0.99675 0.93476 0.03162-0.27255
  -1  11   126711.80  678.51   1-0.23729-0.23211 0.74252 0.90593 0.62637 0.35412
   1 -11  -130244.48  774.63   1-0.23080-0.23598 0.90619 0.74278 0.35430 0.62655
   1  11  -121205.47  554.27   1-0.20491-0.26677 0.97572 0.93553 0.07730-0.23153
  -1 -11   129316.28  744.85   1-0.15276-0.09090 0.95431 0.99449-0.25681 0.05203
  -1  11   125479.52  701.61   1-0.33118-0.32534 0.72200 0.88434 0.60747 0.33478
   1  11  -129823.03  805.22   1-0.05493-0.11684 0.99743 0.95783 0.04588-0.26249
  -1  11   031983.09  811.89   1-0.23682-0.32377 0.72749 0.86829 0.64394 0.37582
   1 -11   029137.33  752.56   1-0.23138-0.14443 0.90231 0.76151 0.36372 0.63184
   1  11   034909.85 1523.71   1-0.20574-0.17556 0.97498 0.95747 0.08413-0.22894
  -1 -11   032155.88  830.73   1-0.15826-0.18844 0.96083 0.97834-0.22747 0.08561
  -1  11   027255.50  672.38   1-0.55607-0.64273 0.52526 0.66700 0.64410 0.37683
  -1  11   030280.76  759.27   1-0.40740-0.49308 0.63775 0.77946 0.65367 0.38639
  -1 -11   027948.79  813.30   1-0.29953-0.33032-0.94370-0.92794-0.14032 0.17262
   1  11   025651.58  738.03   1 0.02643 0.05641 0.99401 0.97679 0.10599-0.20659
  -1  11  -1 7082.35  219.09   1-0.23508-0.41417 0.68795 0.80612 0.68662 0.42263
   1  11   1 6499.92  211.02   1-0.20965-0.08743 0.97071 0.97588 0.11731-0.20000
  -1 -11  -1 5949.84  214.23   1-0.15825-0.28047 0.96082 0.95565-0.22752 0.08979
  -1  11  -1 6007.71  182.18   1-0.49716-0.67575 0.43257 0.55170 0.75213 0.48886
  -1  11  -1 6908.17  218.70   1-0.33393-0.51165 0.60865 0.72798 0.71973 0.45634
   1 -11   1 5526.01  208.61   1-0.56400-0.38639 0.67945 0.56013 0.46929 0.73277
  -1 -11  -1 4788.35  231.89   1-0.68625-0.80909-0.56308-0.56986-0.46041-0.14361
   1 -11   1 6801.01  218.44   1-0.47307-0.29469-0.83584-0.95547-0.27849-0.01511
  -1  11  -1 5219.52  229.29   1-0.21575-0.39431-0.97351-0.85417-0.07554-0.33896
   1 -11   213323.65  309.55   1-0.22623 0.04497 0.93017 0.83460 0.28914 0.54900
   1  11   216888.25  306.03   1-0.21569-0.00143 0.96103 0.98888 0.17289-0.14866
  -1  11  -217478.64  308.91   1-0.42102-0.69156 0.32199 0.41851 0.84797 0.58871
  -1 -11  -215732.67  467.40   1-0.70349-0.91960 0.14876 0.11781-0.69495-0.37475
   1  11   3 1389.13  107.98   1-0.22280 0.08349 0.94289 0.99343 0.24759-0.07820
   1 -11   3 1177.37  107.61   1-0.21695 0.14647 0.95843 0.88571 0.18528 0.44051
  -1 -11  -3 1325.52  113.42   1-0.14454-0.45079 0.94327 0.89222-0.29888 0.02683
   1 -11   3  775.67  114.01   1-0.72249-0.36135 0.17157 0.09901 0.66974 0.92715
  -1  11  -3 1700.90  125.50   1-0.33049-0.69298 0.19876 0.27268 0.92264 0.66738
   1 -11   3  786.53   68.89   1-0.57871-0.21620 0.56365 0.48974 0.58938 0.84463
  -1 -11  -3 1367.07  121.72   1-0.53455-0.84250-0.10418-0.15817-0.83868-0.51493
  -1  11  -3 1457.96  110.46   1-0.19031-0.55189 0.53863 0.61324 0.82076 0.56510
   1 -11   3 1308.37  110.23   1-0.34455 0.01777-0.92219-0.99663-0.17560 0.07999
   1  11   4   13.76   26.68   1-0.22975 0.16941 0.91269 0.98550 0.33793 0.00831
   1 -11   4    8.16   18.77   1-0.19582 0.25964 0.98061 0.93057 0.00710 0.25810
   1 -11   4    9.41   24.38   1-0.64644-0.19340 0.33653 0.28650 0.68472 0.93835
   1  11   4   69.36   65.75   1-0.09725 0.30159 0.86897 0.94056 0.48521 0.15613
  -1  11  -4   28.35   22.75   1-0.22944-0.68389 0.06859 0.11991 0.97090 0.71966
  -1 -11  -4   17.60   23.88   1-0.32133-0.72123-0.33062-0.40747-0.88737-0.56015
  -1  11  -4  -30.41   28.98   1-0.11957-0.57309 0.49856 0.55081 0.85856 0.60677
   1  11   4    3.54   15.80   1-0.80215-0.40371-0.11990-0.04550-0.58494-0.91375
   1 -11   4  -33.57   38.79   1-0.31992 0.13438-0.93447-0.98632-0.15625 0.09545
   1  11   4   -6.24   27.64   1-0.24032 0.15820-0.96608-0.89205-0.09443-0.42333
   1  11   5  644.72   73.16   1-0.23535 0.25594 0.86506 0.96049 0.44302 0.10927
   1 -11   5  355.23   62.46   1-0.14200 0.40545 0.93957 0.91181-0.31149-0.06477
   1 -11   5  567.46  142.83   1 0.12095 0.66736 0.10352 0.07456-0.98724-0.74098
   1 -11   5  503.94   98.94   1-0.62563-0.08069 0.37338 0.34587 0.68495 0.93480
   1  11   5  771.07   98.54   1-0.16929 0.32155 0.83277 0.92681 0.52709 0.19396
  -1  11  -5  702.12   58.94   1-0.12163-0.66800-0.06360-0.03489 0.99053 0.74334
  -1 -11  -5  617.44   77.67   1-0.10783-0.59974-0.50256-0.60214-0.85778-0.52700
  -1  11  -5  913.60   78.02   1-0.04922-0.59467 0.45534 0.48523 0.88895 0.64102
   1  11   5  480.92   64.19   1-0.79436-0.30398 0.10344 0.20050-0.59856-0.93133
   1 -11   5  968.73  113.93   1-0.31222 0.23405-0.93805-0.96731-0.15022 0.09758
   1  11   5  407.78   65.94   1-0.23989 0.25075-0.96622-0.86902-0.09409-0.42651
   1  11   6  205.44   37.86   1-0.23792 0.34550 0.79376 0.91180 0.55976 0.22188
   1 -11   6  196.08   49.57   1-0.62775 0.00907 0.36974 0.36476 0.68498 0.93105
   1  11   6  246.91   69.11   1-0.23407 0.34860 0.79357 0.90996 0.56164 0.22459
  -1  11  -6  211.66   42.16   1-0.01005-0.64836-0.19413-0.18802 0.98092 0.73774
   1 -11   6  212.92   50.43   1-0.04754 0.59021-0.54327-0.54929-0.83820-0.59153
  -1  11  -6  186.08   32.95   1 0.02096-0.61641 0.40897 0.41650 0.91230 0.66824
   1 -11   6  431.90   80.73   1-0.31677 0.32148-0.93595-0.94261-0.15378 0.09013
   1  11   6  194.42   52.38   1-0.27408 0.30853-0.95412-0.83432-0.12052-0.45684
   1 -11   7  412.29   90.35   1-0.64092 0.08781 0.34658 0.36412 0.68491 0.92720
   1  11   7  829.41  104.58   1-0.29382 0.38080 0.75145 0.89031 0.59074 0.24964
  -1  11  -7  769.94   68.78   1 0.10334-0.62690-0.32058-0.33707 0.94156 0.70240
   1 -11   7  802.40   93.39   1-0.10812 0.62161-0.50236-0.48555-0.85786-0.61468
   1 -11   7  748.12   80.10   1-0.33039 0.39982-0.92940-0.91347-0.16447 0.07555
   1  11   8  390.91   66.62   1-0.34963 0.41696 0.70651 0.86784 0.61529 0.27016
   1 -11   8  256.21   69.05   1-0.16966 0.65188-0.45737-0.41746-0.87293-0.63306
   1 -11   8  377.83   77.17   1-0.35097 0.47122-0.91878-0.88026-0.18066 0.05546
  -1  12   9  -34.74   46.52   1-0.49220 0.24681 0.56245 0.91007 0.66436 0.33293
   1  12  -9   -8.28   31.77   1 0.03043-0.76845 0.40246 0.19038 0.91492 0.61092
  -1 -12   9  -45.60   55.99   1-0.20076 0.59908-0.97754-0.76406-0.06407 0.23937
  -1 -12   8 1237.34  143.17   1-0.75392-0.04788 0.07903 0.27177 0.65218 0.96116
  -1  12   8 1579.92  164.30   1-0.45860 0.18845 0.60074 0.92588 0.65482 0.32743
   1  12  -8 1998.55  153.69   1-0.06334-0.77030 0.46428 0.27455 0.88342 0.57554
  -1 -12   8 2242.29  218.10   1-0.16469 0.54316-0.98566-0.79474-0.03659 0.27083
   1  12  -8 1771.57  179.67   1 0.10953-0.59813 0.97994 0.78926 0.16644-0.13889
  -1 -12   7  425.57   67.73   1-0.75836-0.14421 0.06384 0.23405 0.64870 0.96146
  -1  12   7  571.19   90.74   1-0.42558 0.12951 0.63557 0.93825 0.64414 0.32079
   1  12  -7  562.77   64.80   1-0.04815-0.66384-0.15025-0.31900 0.98747 0.67642
   1  12  -7  629.36   73.75   1-0.15769-0.77272 0.52059 0.35322 0.83911 0.52737
  -1 -12   7  936.60  100.77   1-0.13254 0.48333-0.99110-0.82273-0.01225 0.29915
   1  12  -7  804.40  112.90   1 0.06954-0.54623 0.98806 0.81976 0.13746-0.17207
   1 -12  -7  373.96   63.51   1-0.07075-0.62481 0.99690 0.69407 0.03410 0.35758
   1  12  -6  605.91   75.22   1-0.23402-0.75870 0.66897 0.52121 0.70548 0.39077
  -1 -12   6  964.83  126.08   1-0.77004-0.24781 0.01980 0.16749 0.63767 0.95422
  -1  12   6  972.97  106.27   1-0.39366 0.06947 0.66686 0.94707 0.63270 0.31339
   1  12  -6 1104.90  109.85   1-0.22555-0.74932 0.06370-0.08244 0.97214 0.65705
   1  12  -6 1140.58  115.13   1-0.25269-0.77579 0.57101 0.42600 0.78108 0.46547
  -1 -12   6 1029.39  113.14   1-0.10535 0.41853-0.99440-0.84859 0.00820 0.32361
   1  12  -6 1024.35  122.27   1 0.03315-0.49074 0.99327 0.84736 0.11091-0.20283
   1  12  -5 1017.27   98.38   1-0.23605-0.66860 0.85482 0.72968 0.46211 0.14327
  -1 -12   5  825.15  115.96   1-0.04101 0.39158 0.71216 0.83695-0.70081-0.38231
  -1 -12   5  873.17  114.43   1-0.78821-0.35787-0.06761 0.05754 0.61167 0.93199
  -1  12   5 1170.62  135.22   1-0.36362 0.00755 0.69433 0.95208 0.62102 0.30574
   1  12  -5  624.07   83.23   1-0.30446-0.73586 0.74332 0.61807 0.59562 0.27655
   1  12  -5 1142.44  101.09   1-0.37937-0.81119 0.26439 0.14085 0.88665 0.56755
   1  12  -5 1221.08  109.86   1-0.34798-0.77915 0.61461 0.49195 0.70792 0.38845
  -1  12   5  657.48   76.23   1-0.80053-0.43002-0.14444 0.11625-0.58161-0.89530
  -1 -12   5 1588.55  127.05   1-0.08481 0.34708-0.99611-0.87286 0.02359 0.34299
   1  12  -5 1199.01  129.31   1 0.00137-0.43064 0.99615 0.87262 0.08757-0.23037
  -1  12   4 5420.59  199.21   1-0.23517 0.04383 0.68957 0.92643 0.68496 0.37389
   1  12  -4 6568.96  208.11   1-0.22728-0.56770 0.92551 0.82299 0.30292-0.02004
  -1 -12   4 6237.71  224.62   1-0.09225 0.24831 0.84475 0.94685-0.52714-0.20445
  -1 -12   4 6272.71  312.27   1-0.80353-0.46495-0.21862-0.11632 0.55365 0.87766
  -1  12   4 6451.56  257.72   1-0.33681-0.05759 0.71734 0.95262 0.60989 0.29865
   1  12  -4 5954.68  181.57   1-0.50105-0.84091 0.43846 0.33752 0.74611 0.42300
   1  12  -4 6393.36  183.25   1-0.44296-0.78198 0.64991 0.54959 0.61756 0.29401
  -1  12   4 5778.11  203.40   1-0.78067-0.50171-0.28851-0.05019-0.55435-0.86357
  -1 -12   4 5968.02  241.33   1-0.07373 0.26617-0.99676-0.89607 0.03187 0.35525
   1  12  -4 6040.98  225.69   1-0.02407-0.36420 0.99734 0.89619 0.06878-0.25336
  -1  12   3 5524.18  187.91   1-0.23673-0.04985 0.72486 0.93910 0.64694 0.34000
   1  12  -3 5466.50  161.21   1-0.21842-0.46695 0.95511 0.87516 0.20013-0.12664
  -1 -12   3 4806.73  167.38   1-0.12437 0.12416 0.91055 0.98997-0.39423-0.06733
  -1 -12   3 5572.83  284.96   1-0.78426-0.53755-0.44523-0.36547 0.43208 0.75990
   1  12  -3 4146.27  167.62   1-0.65783-0.90437 0.31517 0.23506 0.68404 0.35616
  -1  12   3 6101.95  247.47   1-0.31574-0.12849 0.73447 0.94728 0.60070 0.29350
   1  12  -3 4823.07  133.74   1-0.53475-0.78184 0.67426 0.59632 0.50931 0.18195
   1 -12  -3 4698.71  154.55   1-0.77119-0.95782 0.23259 0.01720-0.59258-0.28683
  -1  12   3 4917.85  173.84   1-0.72422-0.53722-0.47916-0.26346-0.49588-0.80123
   1  12  -3 6528.16  231.18   1-0.04014-0.28839 0.99757 0.91881 0.05687-0.26947
  -1  12   2 9685.07  231.57   1-0.23735-0.14260 0.74465 0.93627 0.62382 0.32102
   1 -12  -2 7547.12  199.64   1-0.22634-0.32109 0.92967 0.73804 0.29064 0.59344
   1  12  -2 8685.12  196.51   1-0.21225-0.36874 0.96706 0.90979 0.14049-0.19051
  -1  12   2 8947.86  269.47   1-0.30578-0.21049 0.74229 0.93263 0.59622 0.29306
  -1  12   2 7783.20  190.94   1-0.55381-0.45812 0.67781 0.86998 0.48358 0.18233
  -1  12   2 8132.18  250.29   1-0.61863-0.52360-0.67598-0.48290-0.40041-0.70188
   1  12  -210240.51  292.49   1-0.04094-0.19730 0.99757 0.94119 0.05628-0.27426
  -1  12   1  736.15   57.94   1-0.23745-0.23483 0.74880 0.91780 0.61879 0.32012
   1 -12  -1  659.36   53.72   1-0.22858-0.23120 0.91910 0.75010 0.32091 0.61958
   1  12  -1  718.60   57.44   1-0.20947-0.27392 0.97094 0.93635 0.11571-0.21953
  -1 -12   1  677.09   53.32   1-0.15509-0.09063 0.95715 0.99174-0.24453 0.09072
   1  12  -1  833.64   95.15   1-0.76093-0.82387-0.53085-0.56552 0.37305 0.03761
  -1  12   1  438.63   59.64   1-0.32089-0.31755 0.73036 0.89823 0.60298 0.30385
  -1  12   1  732.87   62.38   1-0.48631-0.48255 0.66279 0.83258 0.56938 0.27194
   1 -12  -1  800.76   64.38   1-0.71726-0.72032-0.49616-0.66663-0.48924-0.19164
  -1  12   1  390.38   50.68   1-0.47910-0.47607-0.83074-0.66018-0.28340-0.58095
  -1 -12   1  541.83   70.56   1-0.17577-0.11182-0.98339-0.95037-0.04501 0.29032
   1  12  -1  778.03   78.86   1-0.01342-0.07790 0.99696 0.96297 0.07665-0.25810
   1 -12   063465.77 2728.51   1-0.22907-0.13956 0.91652 0.77013 0.32788 0.62242
  -1 -12   065827.20 2832.03   1-0.16003-0.18761 0.96277 0.97467-0.21783 0.12165
  -1  12   058012.78 2543.24   1-0.41359-0.50222 0.64758 0.79298 0.63997 0.34488
  -1  12   079327.55 3402.86   1-0.56023-0.64943 0.53215 0.67959 0.63478 0.34115
  -1  12   088551.60 3804.75   1-0.41706-0.50522 0.64119 0.78859 0.64414 0.35051
   1 -12   059073.44 2547.24   1-0.59174-0.50280-0.71237-0.86034-0.37730-0.08364
  -1 -12   077597.81 3380.31   1-0.33999-0.36825-0.92456-0.91454-0.17201 0.16730
  -1  12   060336.62 2643.42   1-0.33502-0.42396-0.92709-0.77912-0.16810-0.46175
   1  12   060584.35 2663.74   1 0.07751 0.10492 0.98664 0.97503 0.14325-0.19570
  -1  12  -1 9109.23  267.07   1-0.23569-0.41733 0.69998 0.82376 0.67413 0.38373
   1 -12   1 8256.98  271.08   1-0.22763-0.04599 0.92383 0.80006 0.30773 0.59814
   1  12   1 9823.86  300.03   1-0.21317-0.09354 0.96559 0.97637 0.14893-0.19479
  -1 -12  -1 7361.63  233.42   1-0.15994-0.27956 0.96267 0.95190-0.21833 0.12540
  -1  12  -1 9217.37  272.26   1-0.50641-0.68756 0.44661 0.57144 0.73762 0.44799
  -1  12  -1 9042.53  271.39   1-0.34703-0.52724 0.61421 0.73922 0.70873 0.41899
   1 -12   1 8661.33  266.50   1-0.48207-0.30116-0.82818-0.95356-0.28584 0.00391
  -1  12  -1 6568.50  266.29   1-0.20332-0.38442-0.97688-0.85182-0.06602-0.35582
   1 -12   1 7436.52  257.64   1 0.07872 0.25975 0.98641 0.86265 0.14414 0.43400
   1 -12   2  533.53   59.08   1-0.22339 0.05059 0.94092 0.83992 0.25445 0.54034
   1  12   2  653.05   64.71   1-0.21831-0.00665 0.95536 0.98882 0.19903-0.14893
  -1  12  -2  523.61   46.60   1-0.43623-0.70933 0.34349 0.44571 0.83169 0.54606
  -1 -12  -2  565.01   81.33   1-0.72203-0.93571 0.18533 0.14856-0.66657-0.31995
  -1  12  -2  493.46   56.20   1-0.27701-0.54916 0.58284 0.68549 0.76390 0.47802
   1 -12   2  751.13   73.66   1-0.40512-0.13223-0.88648-0.98926-0.22366 0.06220
   1  12   3 1046.85   97.86   1-0.22441 0.08007 0.93733 0.99312 0.26653-0.08536
   1 -12   3  699.17   74.37   1-0.21400 0.15202 0.96418 0.88585 0.15669 0.43834
   1 -12   3  707.57  111.50   1-0.79189-0.42831-0.09075-0.16885 0.60387 0.88771
  -1  12  -3 1117.45   87.89   1-0.35146-0.71651 0.22668 0.30631 0.90834 0.62672
  -1 -12  -3 1113.59  124.89   1-0.56867-0.87428-0.06057-0.12021-0.82033-0.47028
  -1  12  -3 1083.96   90.56   1-0.20707-0.57115 0.54761 0.62791 0.81070 0.52868
   1 -12   3  846.97   82.57   1-0.35764 0.00721-0.91516-0.99535-0.18593 0.09604
   1  12   4  583.84   72.28   1-0.23057 0.16603 0.90769 0.98610 0.35060-0.00542
   1 -12   4  383.25   60.04   1-0.19413 0.26393 0.98096 0.92531-0.00514 0.27226
   1 -12   4  483.09   91.82   1-0.70669-0.25121 0.21107 0.15549 0.67530 0.95536
   1  12   4  682.21  104.18   1-0.09833 0.29800 0.86848 0.94562 0.48585 0.13035
  -1  12  -4  611.62   65.87   1-0.25514-0.71214 0.10107 0.15809 0.96160 0.68399
  -1 -12  -4  545.87   79.00   1-0.36205-0.75951-0.29231-0.37500-0.88513-0.53151
  -1  12  -4  541.99   61.42   1-0.13719-0.59320 0.50886 0.56680 0.84983 0.57169
   1  12   4  351.88   59.35   1-0.75116-0.35495-0.40345-0.32308-0.52246-0.87728
   1 -12   4  588.82   69.10   1-0.33257 0.12426-0.92832-0.98591-0.16617 0.11190
   1  12   4  314.09   58.59   1-0.29928 0.09687-0.94381-0.86345-0.14012-0.49502
   1  12   5   62.65   31.06   1-0.23555 0.25318 0.86238 0.96341 0.44811 0.08795
   1 -12   5    8.39   17.66   1-0.14848 0.40162 0.94875 0.91578-0.27897-0.00580
   1 -12   5   56.58   33.69   1-0.67155-0.12417 0.28815 0.25510 0.68262 0.95890
   1  12   5   24.30   60.66   1-0.16871 0.31961 0.83309 0.93267 0.52677 0.16721
  -1  12  -5   60.53   33.99   1-0.15056-0.69948-0.02874 0.00567 0.98818 0.71462
  -1 -12  -5   30.49   41.39   1-0.14346-0.63287-0.47696-0.58250-0.86713-0.51004
  -1  12  -5   80.59   41.05   1-0.06732-0.61526 0.46677 0.50235 0.88181 0.60753
   1  12   5   17.67   19.91   1-0.80369-0.31586-0.08160 0.02116-0.58941-0.94857
   1 -12   5  -38.95   49.11   1-0.32388 0.22492-0.93258-0.96758-0.15935 0.11482
   1  12   5   33.36   32.29   1-0.27424 0.21388-0.95406-0.85110-0.12064-0.47944
   1  12   6 3360.27  181.51   1-0.23791 0.34295 0.79573 0.91938 0.55695 0.19265
   1 -12   6 2707.45  205.34   1-0.66415-0.02487 0.30290 0.29237 0.68347 0.95598
   1  12   6 4446.82  292.75   1-0.23239 0.34777 0.79467 0.91658 0.56079 0.19730
  -1  12  -6 3610.84  171.89   1-0.04059-0.68146-0.15901-0.14719 0.98644 0.71689
  -1  12  -6 4456.24  230.42   1 0.00266-0.63720 0.42137 0.43459 0.90688 0.63647
   1 -12   6 4797.48  263.55   1-0.32722 0.31355-0.93096-0.94337-0.16197 0.10831
   1  12   7   39.87   72.10   1-0.29144 0.38068 0.75325 0.89763 0.58963 0.22210
  -1  12  -7   27.72   24.08   1 0.07272-0.66008-0.28705-0.29784 0.95514 0.68961
   1 -12   7  -38.07   51.23   1-0.09381 0.63837-0.51232-0.50135-0.85365-0.58406
   1 -12   7   90.24   63.98   1-0.33960 0.39315-0.92476-0.91458-0.17170 0.09469
   1  12   8  329.26   61.46   1-0.34678 0.41730 0.70895 0.87580 0.61410 0.24254
   1 -12   8  526.37   92.24   1-0.15526 0.66873-0.46822-0.43414-0.86986-0.60358
   1 -12   8  561.47   72.10   1-0.35894 0.46578-0.91444-0.88166-0.18695 0.07554
  -1  13   9  462.48   72.39   1-0.48897 0.24753 0.56626 0.91940 0.66351 0.30565
   1  13  -9  525.87   70.61   1 0.01352-0.78785 0.41403 0.20763 0.91016 0.57980
  -1 -13   9  721.63  102.39   1-0.21334 0.58905-0.97419-0.76643-0.07369 0.25612
  -1 -13   8  166.84   60.07   1-0.76827-0.05978 0.02693 0.21412 0.63955 0.97497
  -1  13   8  173.39   45.46   1-0.45532 0.18922 0.60431 0.93498 0.65382 0.30000
   1  13  -8  255.38   44.10   1-0.07878-0.78824 0.47390 0.28986 0.87704 0.54281
  -1 -13   8  198.01   81.39   1-0.17920 0.53119-0.98265-0.79745-0.04762 0.28618
   1  13  -8  249.58   67.32   1 0.12058-0.58965 0.97726 0.79218 0.17441-0.15730
  -1 -13   7  613.10  112.01   1-0.77356-0.15697 0.00514 0.16980 0.63369 0.97289
  -1  13   7  612.09   86.38   1-0.42227 0.13031 0.63891 0.94712 0.64301 0.29322
   1  13  -7  736.26   73.39   1-0.09198-0.71023-0.09888-0.26193 0.99083 0.65341
   1  13  -7  594.28   70.06   1-0.17116-0.78868 0.52813 0.36645 0.83173 0.49363
  -1 -13   7  866.52  120.35   1-0.14927 0.46914-0.98848-0.82583-0.02490 0.31289
   1  13  -7 1087.41  119.99   1 0.08264-0.53571 0.98568 0.82298 0.14698-0.18893
   1  13  -6  334.59   51.50   1-0.23526-0.76250 0.69135 0.54919 0.68313 0.34200
  -1 -13   6  416.13   75.47   1-0.78470-0.26001-0.04789 0.09424 0.61801 0.96099
  -1  13   6  488.61   80.37   1-0.39033 0.07029 0.67000 0.95573 0.63145 0.28571
   1  13  -6  467.69   59.76   1-0.25841-0.78473 0.10523-0.03520 0.96028 0.61882
   1  13  -6  491.94   65.83   1-0.26355-0.78914 0.57634 0.43702 0.77353 0.43158
  -1 -13   6  827.06  118.58   1-0.12466 0.40176-0.99217-0.85208-0.00631 0.33546
   1  13  -6  609.72   89.26   1 0.04864-0.47783 0.99130 0.85100 0.12223-0.21788
   1  13  -5 3364.78  168.63   1-0.23635-0.67146 0.84982 0.73027 0.47110 0.12584
  -1 -13   5 2272.58  204.03   1-0.05494 0.38025 0.75120 0.87034-0.65778-0.31288
  -1 -13   5 2993.90  196.14   1-0.79875-0.36582-0.14597-0.02670 0.58367 0.93030
  -1  13   5 4018.40  209.60   1-0.36026 0.00839 0.69729 0.96055 0.61966 0.27796
   1  13  -5 4376.22  200.52   1-0.39972-0.83409 0.29232 0.17448 0.86877 0.52330
   1  13  -5 3779.80  194.85   1-0.35549-0.78915 0.61772 0.50075 0.70145 0.35563
  -1  13   5 3006.85  174.66   1-0.79048-0.42208-0.23295 0.03372-0.56645-0.90592
  -1 -13   5 3407.08  187.04   1-0.10717 0.32726-0.99421-0.87667 0.00683 0.35260
   1  13  -5 3316.94  182.04   1 0.01971-0.41486 0.99468 0.87676 0.10106-0.24326
  -1  13   4  973.21   71.34   1-0.23555 0.04088 0.69725 0.93970 0.67701 0.33952
   1  13  -4  550.54   52.48   1-0.22900-0.57198 0.91688 0.81995 0.32692-0.02246
  -1 -13   4  895.03   70.80   1-0.10015 0.24301 0.86231 0.95877-0.49636-0.14726
  -1 -13   4  744.35  104.81   1-0.80251-0.46145-0.30741-0.21068 0.51134 0.86178
   1  13  -4  737.44   77.47   1-0.47644-0.81840 0.58078 0.48352 0.66006 0.31052
  -1  13   4 1025.87   75.36   1-0.33339-0.05668 0.72018 0.96097 0.60842 0.27075
   1  13  -4  960.11   63.20   1-0.50992-0.85234 0.45199 0.35675 0.73189 0.38240
   1 -13  -4  636.42   88.49   1-0.34917-0.62623-0.30464-0.55071-0.88615-0.55185
   1  13  -4  963.05   56.47   1-0.44635-0.78785 0.65100 0.55637 0.61396 0.26406
  -1  13   4  517.92   59.00   1-0.75853-0.48210-0.37901-0.13495-0.53005-0.86565
  -1 -13   4 1031.15   95.52   1-0.09974 0.24271-0.99493-0.89995 0.01241 0.36217
   1  13  -4 1136.05   96.46   1-0.00223-0.34494 0.99638 0.90084 0.08491-0.26361
  -1  13   3  937.55   82.60   1-0.23692-0.05260 0.73029 0.95013 0.64073 0.30737
   1  13  -3  984.26   85.16   1-0.22139-0.47252 0.94725 0.87290 0.23172-0.12146
  -1 -13   3 1052.73  100.19   1-0.12888 0.12224 0.91851 0.99228-0.37379-0.02048
  -1 -13   3  859.04  140.82   1-0.76131-0.51214-0.52972-0.45554 0.37389 0.72814
   1  13  -3  487.23   73.21   1-0.67064-0.91963 0.28999 0.21543 0.68274 0.32842
  -1  13   3 1073.50  127.94   1-0.31211-0.12737 0.73734 0.95567 0.59908 0.26544
   1  13  -3 1060.47   87.30   1-0.53345-0.78303 0.67400 0.60175 0.51101 0.15729
   1 -13  -3 1143.71  114.37   1-0.78011-0.96420 0.19142-0.02967-0.59563-0.26349
  -1  13   3 1025.82  107.86   1-0.68984-0.50537-0.55597-0.33452-0.46369-0.79541
  -1 -13   3  913.90  106.59   1-0.10742 0.14304-0.99419-0.92176 0.00665 0.36040
   1  13  -3 1281.20  134.30   1-0.01395-0.26477 0.99698 0.92383 0.07627-0.27645
  -1 -13   210422.77  238.30   1-0.14643 0.01265 0.94594 0.99760-0.28940 0.06801
   1  13  -212217.63  302.82   1-0.79775-0.95503-0.13627-0.18790 0.58738 0.22933
  -1  13   211516.93  355.21   1-0.30147-0.20868 0.74563 0.94148 0.59426 0.26466
  -1  13   211869.07  280.88   1-0.54960-0.45639 0.67708 0.87494 0.48937 0.16177
   1 -13  -211854.90  284.37   1-0.79660-0.88911-0.18635-0.38518-0.57505-0.24720
  -1  13   2 9862.48  266.73   1-0.58014-0.48767-0.72692-0.52802-0.36742-0.69524
  -1  13   139149.90  564.31   1-0.23754-0.23748 0.75290 0.92750 0.61376 0.28867
   1 -13  -144919.37  682.08   1-0.22629-0.22635 0.92989 0.75529 0.28996 0.61505
   1  13  -142675.66  827.69   1-0.75878-0.82418-0.53719-0.56628 0.36833 0.00647
  -1  13   138364.36  641.77   1-0.44678-0.44628-0.85688-0.68057-0.25714-0.58107
  -1  13   0  303.63   38.19   1-0.23724-0.32931 0.74074 0.89273 0.62849 0.30754
   1 -13   0  259.45   31.75   1-0.22667-0.13460 0.92824 0.77626 0.29491 0.61587
   1  13   0  382.07   44.88   1-0.21357-0.18858 0.96492 0.95862 0.15265-0.21324
  -1 -13   0  338.19   44.53   1-0.16119-0.18617 0.96400 0.97030-0.21146 0.15443
  -1  13   0  203.03   41.28   1-0.39551-0.48665 0.66510 0.81602 0.63340 0.31188
  -1  13   0  364.08   37.92   1-0.56308-0.65483 0.53691 0.69006 0.62822 0.30821
  -1  13   0  378.34   49.44   1-0.42379-0.51443 0.64353 0.79662 0.63739 0.31740
   1 -13   0  299.41   45.07   1-0.59500-0.50353-0.70816-0.86188-0.38008-0.06005
  -1 -13   0  263.83   54.04   1-0.37490-0.40063-0.90532-0.90105-0.19959 0.16610
  -1  13   0  332.53   71.22   1-0.31307-0.40454-0.93766-0.78394-0.15089-0.47092
   1  13   0  273.19   50.89   1 0.12256 0.14740 0.97675 0.97075 0.17583-0.18949
  -1  13  -1  193.51   30.37   1-0.23608-0.42028 0.70858 0.83795 0.66496 0.34813
   1 -13   1  212.81   37.14   1-0.22504-0.04084 0.93495 0.80558 0.27423 0.59106
   1  13   1  267.21   33.07   1-0.21622-0.09919 0.95997 0.97635 0.17805-0.19209
  -1  13  -1  269.24   38.30   1-0.51352-0.69723 0.45752 0.58806 0.72592 0.40992
  -1  13  -1  222.41   36.81   1-0.35715-0.53986 0.61840 0.74910 0.70001 0.38391
  -1 -13  -1  212.53   40.82   1-0.67177-0.78956-0.59047-0.60872-0.44728-0.07772
   1 -13   1  114.33   35.02   1-0.49138-0.30794-0.82001-0.95113-0.29346 0.02267
  -1  13  -1  223.11   57.43   1-0.19050-0.37415-0.98007-0.84930-0.05623-0.37241
   1 -13   1  194.23   41.59   1 0.06118 0.24477 0.98944 0.86006 0.13138 0.44762
   1 -13   2 2419.65  122.14   1-0.22056 0.05601 0.94960 0.84300 0.22269 0.53498
   1  13   2 2916.79  113.94   1-0.22063-0.01157 0.94941 0.98847 0.22344-0.15093
  -1  13  -2 2730.63  103.35   1-0.44852-0.72417 0.36104 0.46897 0.81759 0.50560
  -1 -13  -2 2161.22  141.72   1-0.73640-0.94764 0.21610 0.17352-0.64110-0.26807
  -1  13  -2 3194.60  130.36   1-0.28954-0.56418 0.58875 0.69709 0.75467 0.44244
   1 -13   2 3068.13  126.86   1-0.41742-0.14200-0.87819-0.98672-0.23350 0.07873
   1  13   3 6466.33  212.08   1-0.22594 0.07598 0.93138 0.99277 0.28543-0.09287
  -1  13  -3 6489.08  185.84   1-0.36905-0.73665 0.25037 0.33570 0.89504 0.58706
  -1 -13  -3 5699.92  277.70   1-0.59801-0.90119-0.02073-0.08619-0.80122-0.42475
  -1  13  -3 6957.31  202.36   1-0.22126-0.58783 0.55505 0.64103 0.80184 0.49348
   1 -13   3 5284.88  181.47   1-0.37073-0.00334-0.90775-0.99369-0.19629 0.11205
   1  13   4  308.80   48.88   1-0.23136 0.16269 0.90248 0.98649 0.36330-0.01914
   1 -13   4  251.60   46.17   1-0.19235 0.26831 0.98116 0.91991-0.01788 0.28593
   1 -13   4  245.58   58.08   1-0.76102-0.30309 0.05434-0.00678 0.64644 0.95293
   1  13   4  480.20   80.82   1-0.10046 0.29335 0.86752 0.95019 0.48714 0.10522
  -1  13  -4  555.66   61.93   1-0.27742-0.73696 0.12955 0.19228 0.95197 0.64800
  -1 -13  -4  333.67   56.34   1-0.39964-0.79466-0.25512-0.34364-0.88045-0.50042
  -1  13  -4  419.19   59.51   1-0.15250-0.61100 0.51764 0.58127 0.84189 0.53739
   1 -13   4  400.28   56.61   1-0.34529 0.11407-0.92181-0.98515-0.17618 0.12827
   1  13   5 4321.41  153.64   1-0.23577 0.25040 0.85915 0.96578 0.45415 0.06757
   1 -13   5 3686.67  222.61   1-0.71648-0.16664 0.18704 0.14843 0.67206 0.97477
   1  13   5 6337.52  274.27   1-0.16912 0.31668 0.83286 0.93798 0.52700 0.14101
  -1  13  -5 6139.80  178.29   1-0.17637-0.72785 0.00272 0.04285 0.98431 0.68439
  -1 -13  -5 4845.56  231.29   1-0.17854-0.66551-0.45059-0.56197-0.87469-0.49119
  -1  13  -5 6477.81  208.65   1-0.08335-0.63378 0.47672 0.51798 0.87509 0.57446
   1 -13   5 6108.97  211.11   1-0.33568 0.21565-0.92676-0.96751-0.16861 0.13193
   1  13   6   18.47   29.55   1-0.23791 0.34040 0.79639 0.92563 0.55601 0.16530
   1 -13   6   11.69   32.87   1-0.70043-0.05869 0.22579 0.20971 0.67706 0.97599
   1  13   6   -0.16   59.18   1-0.23162 0.34602 0.79517 0.92260 0.56039 0.17047
  -1  13  -6   10.88   33.56   1-0.06857-0.71199-0.12644-0.10892 0.98960 0.69368
  -1  13  -6   75.55   48.85   1-0.01379-0.65615 0.43233 0.45124 0.90160 0.60484
   1 -13   6  127.00   59.72   1-0.33788 0.30542-0.92564-0.94380-0.17035 0.12631
   1  13   7  575.40  100.71   1-0.28988 0.37972 0.75442 0.90432 0.58890 0.19495
  -1  13  -7  361.09   53.50   1 0.04399-0.69137-0.25518-0.26026 0.96589 0.67399
   1 -13   7  402.02   71.25   1-0.08099 0.65364-0.52109-0.51596-0.84964-0.55364
  -1  13  -7  443.61   58.47   1 0.05622-0.67807 0.38445 0.38100 0.92142 0.62853
   1 -13   7  462.33   68.99   1-0.34906 0.38622-0.91981-0.91538-0.17915 0.11361
   1  13   8  -62.37   37.26   1-0.34468 0.41689 0.71073 0.88310 0.61322 0.21523
   1 -13   8   59.15   56.56   1-0.14220 0.68423-0.47788-0.44964-0.86683-0.57414
   1 -13   8   22.45   62.12   1-0.36721 0.46004-0.90978-0.88275-0.19350 0.09537
  -1  14   9   44.96   48.02   1-0.48638 0.24761 0.56930 0.92796 0.66281 0.27852
   1  14  -9  -26.89   39.45   1-0.00161-0.80548 0.42423 0.22352 0.90555 0.54884
  -1 -14   9   88.27   61.24   1-0.22608 0.57885-0.97052-0.76847-0.08347 0.27272
  -1  14   8  601.75   90.22   1-0.45277 0.18926 0.60708 0.94327 0.65302 0.27277
   1  14  -8  584.70   71.19   1-0.09239-0.80433 0.48225 0.30390 0.87114 0.51056
  -1 -14   8  538.27  115.45   1-0.19382 0.51912-0.97927-0.79978-0.05876 0.30142
   1  14  -8  518.82   95.51   1 0.13192-0.58089 0.97430 0.79483 0.18256-0.17552
  -1 -14   7   64.79   50.44   1-0.78643-0.16740-0.05739 0.10172 0.61499 0.98062
  -1  14   7   30.98   34.71   1-0.41978 0.13029 0.64142 0.95514 0.64214 0.26593
   1  14  -7   33.02   22.65   1-0.12954-0.75034-0.05411-0.21145 0.99009 0.62631
   1  14  -7   33.17   35.93   1-0.18276-0.80278 0.53452 0.37853 0.82515 0.46070
  -1 -14   7   50.25   74.07   1-0.16601 0.45495-0.98540-0.82846-0.03759 0.32658
   1  14  -7    2.61   62.24   1 0.09595-0.52497 0.98298 0.82589 0.15662-0.20566
   1  14  -6  754.32   80.24   1-0.23590-0.76570 0.70462 0.56805 0.66921 0.30167
  -1 -14   6 1126.99  144.51   1-0.79572-0.26843-0.11878 0.01744 0.59389 0.96313
  -1  14   6 1292.32  136.59   1-0.38794 0.07017 0.67223 0.96349 0.63055 0.25837
   1  14  -6 1319.32   92.02   1-0.28554-0.81441 0.14002 0.00528 0.94808 0.58025
   1  14  -6 1321.74  103.43   1-0.27258-0.80066 0.58072 0.44708 0.76711 0.39880
  -1 -14   6 1677.07  146.66   1-0.14385 0.38512-0.98938-0.85499-0.02080 0.34735
   1  14  -6 1419.80  119.57   1 0.06425-0.46479 0.98894 0.85424 0.13361-0.23288
  -1  14   5  736.33   72.73   1-0.23328 0.13273 0.65709 0.92776 0.71680 0.34876
   1  14  -5  872.02   80.77   1-0.23664-0.67431 0.84428 0.73033 0.48081 0.10913
  -1 -14   5  743.98  105.41   1-0.06584 0.37195 0.78026 0.89376-0.62197-0.25067
  -1 -14   5  759.46   97.94   1-0.80378-0.36838-0.22773-0.11404 0.54960 0.92264
  -1  14   5  955.74   94.36   1-0.35800 0.00814 0.69927 0.96805 0.61874 0.25060
   1  14  -5  430.47   78.41   1-0.31182-0.74824 0.73758 0.62337 0.59894 0.22701
   1  14  -5  986.65   80.18   1-0.41584-0.85276 0.31473 0.20259 0.85323 0.48140
   1  14  -5  813.27   76.52   1-0.36177-0.79768 0.62028 0.50895 0.69596 0.32352
  -1  14   5  757.75   84.05   1-0.77336-0.40749-0.32215-0.04973-0.54600-0.91185
  -1 -14   5 1281.32  121.86   1-0.12922 0.30776-0.99156-0.87974-0.00975 0.36239
   1  14  -5 1288.08  123.34   1 0.03804-0.39911 0.99269 0.88037 0.11449-0.25621
  -1  14   4   78.78   34.63   1-0.23582 0.03806 0.70282 0.95087 0.67114 0.30723
   1  14  -4   72.31   27.62   1-0.23047-0.57601 0.90833 0.81700 0.34902-0.02679
  -1 -14   4   79.07   32.10   1-0.10625 0.23950 0.87529 0.96610-0.47177-0.09627
  -1 -14   4  121.50   48.43   1-0.79338-0.44987-0.39539-0.30425 0.46280 0.83966
   1  14  -4  113.17   30.39   1-0.48545-0.82991 0.57039 0.47865 0.66256 0.28658
  -1  14   4  142.53   36.88   1-0.33128-0.05708 0.72192 0.96824 0.60751 0.24341
   1  14  -4  105.88   26.56   1-0.51650-0.86147 0.46212 0.37258 0.72087 0.34501
   1 -14  -4   63.11   27.61   1-0.49480-0.76941-0.15189-0.40380-0.85562-0.49492
   1  14  -4   64.71   36.79   1-0.44840-0.79238 0.65165 0.56271 0.61177 0.23552
  -1  14   4  136.14   38.49   1-0.73029-0.45638-0.46360-0.21380-0.50174-0.86371
  -1 -14   4  165.29   61.69   1-0.12512 0.21988-0.99211-0.90284-0.00666 0.36947
   1  14  -4   59.45   35.86   1 0.01934-0.32592 0.99471 0.90478 0.10079-0.27411
  -1  14   3 2595.43  124.75   1-0.23704-0.05528 0.73391 0.95934 0.63654 0.27677
   1  14  -3 1752.12  131.74   1-0.22390-0.47762 0.93918 0.87043 0.26039-0.11919
  -1 -14   3 2092.51  156.89   1-0.13225 0.12147 0.92423 0.99236-0.35819 0.02151
   1  14  -3 2057.14  162.67   1-0.68146-0.93289 0.26767 0.19866 0.68114 0.30039
  -1  14   3 2600.26  162.87   1-0.31009-0.12785 0.73894 0.96278 0.59817 0.23810
   1  14  -3 2783.57  124.55   1-0.53130-0.78335 0.67356 0.60700 0.51383 0.13377
   1 -14  -3 2723.39  139.45   1-0.78682-0.96837 0.15484-0.07195-0.59743-0.23891
  -1  14   3 1914.02  162.03   1-0.65245-0.47051-0.62398-0.39680-0.43004-0.78813
  -1 -14   3 2442.15  144.09   1-0.13663 0.11638-0.99050-0.92378-0.01534 0.36478
   1  14  -3 2364.15  133.94   1 0.01162-0.24176 0.99539 0.92784 0.09511-0.28398
  -1  14   2   48.19   26.50   1-0.23751-0.14788 0.75140 0.95422 0.61560 0.25996
   1  14  -2   39.26   30.67   1-0.21904-0.38073 0.95359 0.90753 0.20657-0.17726
  -1 -14   2   38.03   26.07   1-0.14826 0.01342 0.94845 0.99451-0.28009 0.10373
   1  14  -2   30.67   27.49   1-0.79980-0.95955-0.15712-0.20317 0.57932 0.19484
  -1  14   2   20.03   44.48   1-0.29924-0.20897 0.74733 0.94871 0.59324 0.23721
  -1  14   2   23.99   22.74   1-0.54442-0.45369 0.67614 0.87969 0.49642 0.14246
   1 -14  -2    8.81   32.67   1-0.79367-0.88365-0.21047-0.41504-0.57077-0.21655
  -1  14   2    4.35   35.61   1-0.54193-0.45199-0.77065-0.56599-0.33526-0.68945
  -1 -14   2  -22.68   35.14   1-0.17282-0.01180-0.98402-0.93986-0.04277 0.34134
   1  14  -2   32.93   29.85   1 0.02125-0.14024 0.99453 0.94937 0.10219-0.28111
  -1  14   1  105.72   35.70   1-0.23759-0.24009 0.75526 0.93547 0.61083 0.25932
   1  14  -1   47.25   34.22   1-0.21663-0.28628 0.95912 0.93574 0.18208-0.20598
   1  14  -1   32.97   42.36   1-0.75766-0.82554-0.54039-0.56389 0.36594-0.02235
  -1  14   1   40.63   36.93   1-0.31052-0.31220 0.73860 0.91750 0.59836 0.24637
  -1  14   1  110.05   31.17   1-0.48847-0.48967 0.66337 0.84454 0.56685 0.21670
   1 -14  -1   72.77   42.24   1-0.71115-0.70917-0.51039-0.69234-0.48347-0.13312
  -1  14   1   75.44   49.22   1-0.41573-0.41776-0.87935-0.69729-0.23215-0.58244
  -1 -14   1   71.91   48.26   1-0.25237-0.18360-0.96205-0.94094-0.10372 0.28445
   1  14  -1   36.48   35.13   1 0.06133-0.00829 0.98941 0.96663 0.13148-0.25602
  -1  14   0  872.16   72.08   1-0.23733-0.33196 0.74407 0.90166 0.62451 0.27713
   1  14   0  921.70   58.87   1-0.21669-0.19430 0.95898 0.95828 0.18272-0.20959
  -1  14   0  390.95   63.84   1-0.38387-0.47751 0.67602 0.83245 0.62899 0.28104
  -1  14   0  816.42   59.56   1-0.56491-0.65922 0.53999 0.69885 0.62392 0.27755
  -1  14   0  897.89   66.14   1-0.42817-0.52129 0.64502 0.80381 0.63293 0.28659
   1 -14   0  830.40   66.15   1-0.59911-0.50511-0.70278-0.86224-0.38360-0.03720
  -1 -14   0  646.49   65.40   1-0.40564-0.42884-0.88613-0.88761-0.22407 0.16799
  -1  14   0  961.65   85.07   1-0.29165-0.38565-0.94706-0.78760-0.13417-0.48057
   1 -14   0  550.31   64.34   1 0.13346 0.22774 0.97388 0.81652 0.18367 0.53049
  -1  14  -1 5930.38  170.61   1-0.23633-0.42309 0.71450 0.84947 0.65850 0.31525
   1  14   1 5931.12  162.80   1-0.21890-0.10447 0.95394 0.97592 0.20510-0.19144
  -1  14  -1 5363.12  136.28   1-0.51893-0.70520 0.46588 0.60213 0.71669 0.37433
  -1  14  -1 5969.59  176.51   1-0.36500-0.55004 0.62158 0.75798 0.69311 0.35059
  -1 -14  -1 4455.34  199.47   1-0.67113-0.78640-0.59162-0.61562-0.44671-0.05077
   1 -14   1 4391.40  144.07   1-0.50094-0.31497-0.81133-0.94820-0.30131 0.04119
  -1  14  -2 2307.72  108.06   1-0.23349-0.51238 0.66041 0.77276 0.71367 0.37456
   1  14   2 1941.04  142.51   1-0.22270-0.01623 0.94322 0.98788 0.24645-0.15434
  -1  14  -2 2322.84   93.56   1-0.45842-0.73662 0.37533 0.48896 0.80558 0.46722
  -1 -14  -2 1482.86  134.18   1-0.74750-0.95630 0.24180 0.19340-0.61868-0.21924
  -1  14  -2 2613.74  115.40   1-0.29964-0.57678 0.59342 0.70745 0.74703 0.40845
   1 -14   2 2639.50  115.90   1-0.42972-0.15177-0.86953-0.98381-0.24339 0.09522
   1  14   3    2.04   29.75   1-0.22733 0.07203 0.92527 0.99226 0.30361-0.10111
   1 -14   3    1.76   19.30   1-0.20838 0.16283 0.97225 0.88272 0.10630 0.44077
  -1  14  -3  -42.20   30.44   1-0.38378-0.75392 0.27040 0.36143 0.88294 0.54859
  -1 -14  -3   -1.15   30.70   1-0.62276-0.92351 0.01485-0.05642-0.78226-0.37939
  -1  14  -3  -25.56   39.99   1-0.23316-0.60222 0.56118 0.65285 0.79416 0.45945
   1 -14   3   41.39   36.60   1-0.38381-0.01389-0.89998-0.99167-0.20667 0.12804
   1  14   4 5915.82  238.18   1-0.23210 0.15938 0.89706 0.98667 0.37602-0.03283
   1 -14   4 4607.71  315.84   1-0.79838-0.33782-0.14232-0.20932 0.58508 0.91763
   1  14   4 7557.75  330.84   1-0.10358 0.28771 0.86609 0.95431 0.48902 0.08067
  -1 -14  -4 5118.89  241.93   1-0.43387-0.82643-0.21959-0.31394-0.87380-0.46737
  -1  14  -4 7186.37  289.70   1-0.16571-0.62670 0.52509 0.59440 0.83475 0.50390
   1 -14   4 6211.40  251.87   1-0.35805 0.10384-0.91493-0.98403-0.18625 0.14457
   1  14   5   16.19   30.27   1-0.23601 0.24760 0.85545 0.96767 0.46097 0.04797
   1 -14   5   20.62   28.68   1-0.75764-0.20536 0.06633 0.02218 0.64928 0.97843
   1  14   5    8.01   52.46   1-0.17047 0.31282 0.83211 0.94278 0.52774 0.11534
  -1  14  -5    1.24   22.87   1-0.19929-0.75334 0.03097 0.07680 0.97944 0.65311
  -1  14  -5  -34.21   39.23   1-0.09747-0.65039 0.48533 0.53229 0.86887 0.54189
   1 -14   5   29.97   37.74   1-0.34759 0.20626-0.92059-0.96709-0.17800 0.14893
   1  14   6   98.59   27.82   1-0.23791 0.33784 0.79597 0.93080 0.55661 0.13948
   1  14   6   87.06   58.61   1-0.23172 0.34341 0.79510 0.92806 0.56045 0.14409
  -1  14  -6  123.86   37.61   1-0.09402-0.74000-0.09647-0.07325 0.99088 0.66860
  -1  14  -6  167.17   45.74   1-0.02852-0.67338 0.44200 0.46660 0.89655 0.57344
   1 -14   6  150.38   53.04   1-0.34873 0.29710-0.91999-0.94389-0.17889 0.14414
   1  14   7 -112.51   77.11   1-0.28912 0.37798 0.75499 0.91041 0.58855 0.16816
  -1  14  -7  -32.60   25.38   1 0.01724-0.72067-0.22514-0.22452 0.97417 0.65590
   1 -14   7    1.33   73.58   1-0.06956 0.66752-0.52878-0.52949-0.84589-0.52349
  -1  14  -7   48.89   39.27   1 0.04110-0.69567 0.39506 0.39730 0.91773 0.59848
   1 -14   7  -45.89   40.77   1-0.35875 0.37905-0.91454-0.91586-0.18680 0.13233
   1  14   8 1513.69  152.65   1-0.34331 0.41575 0.71189 0.88978 0.61265 0.18822
   1 -14   8 1604.34  174.00   1-0.13082 0.69823-0.48617-0.46404-0.86401-0.54509
   1 -14   8 2196.08  221.08   1-0.37576 0.45402-0.90481-0.88353-0.20027 0.11497
  -1  15   9  584.42   97.80   1-0.48442 0.24707 0.57159 0.93577 0.66228 0.25156
   1  15  -9  441.23   67.10   1-0.01511-0.82148 0.43320 0.23818 0.90116 0.51810
  -1 -15   9  526.63   93.28   1-0.23916 0.56791-0.96646-0.77035-0.09353 0.28986
  -1  15   8   64.93   50.50   1-0.45091 0.18861 0.60908 0.95080 0.65244 0.24576
   1  15  -8  -18.73   29.33   1-0.10431-0.81875 0.48946 0.31680 0.86575 0.47883
  -1 -15   8   13.47   76.16   1-0.20852 0.50697-0.97550-0.80172-0.07000 0.31656
  -1 -15   7  582.36  108.82   1-0.79624-0.17461-0.12308 0.03012 0.59232 0.98417
  -1  15   7  684.46   69.51   1-0.41808 0.12948 0.64312 0.96236 0.64155 0.23890
   1  15  -7  522.19   52.06   1-0.19268-0.81518 0.53991 0.38961 0.81936 0.42857
  -1 -15   7  667.28  101.53   1-0.18275 0.44075-0.98187-0.83064-0.05032 0.34022
   1  15  -7  637.22  102.94   1 0.10948-0.51402 0.97996 0.82848 0.16640-0.22226
   1  15  -6  238.05   40.66   1-0.23624-0.76860 0.71236 0.58139 0.66085 0.26688
  -1 -15   6  324.66   67.30   1-0.80245-0.27271-0.19381-0.06315 0.56435 0.96002
  -1  15   6  341.12   65.97   1-0.38644 0.06915 0.67362 0.97040 0.62998 0.23137
   1  15  -6  335.83   49.81   1-0.30796-0.83938 0.16914 0.04011 0.93624 0.54204
   1  15  -6  315.11   50.36   1-0.28000-0.81057 0.58426 0.45631 0.76173 0.36707
  -1 -15   6  387.70   72.46   1-0.16291 0.36860-0.98601-0.85734-0.03524 0.35929
   1  15  -6  362.19   72.43   1 0.07997-0.45163 0.98618 0.85709 0.14504-0.24782
  -1  15   511597.11  471.47   1-0.23368 0.12977 0.66346 0.93973 0.71077 0.31631
   1  15  -511394.14  428.89   1-0.23692-0.67714 0.83830 0.72995 0.49103 0.09293
  -1 -15   5 7841.44  390.45   1-0.07443 0.36596 0.80217 0.91002-0.59243-0.19473
  -1 -15   510611.75  565.31   1-0.80228-0.36441-0.31137-0.20326 0.50930 0.90878
  -1  15   511059.85  430.55   1-0.35679 0.00685 0.70033 0.97463 0.61825 0.22368
   1  15  -511258.85  407.17   1-0.42864-0.86811 0.33273 0.22629 0.83997 0.44176
   1  15  -512501.54  457.16   1-0.36616-0.80454 0.62204 0.51641 0.69208 0.29328
  -1  15   5 8411.15  345.30   1-0.74965-0.38630-0.40822-0.13006-0.52092-0.91315
  -1 -15   515376.46 1199.94   1-0.15095 0.28858-0.98819-0.88208-0.02617 0.37235
   1  15  -516612.66 1294.52   1 0.05634-0.38338 0.99019 0.88347 0.12785-0.26922
  -1  15   4  894.25   90.47   1-0.23599 0.03533 0.70665 0.96030 0.66704 0.27671
   1  15  -4 1117.01  107.45   1-0.23173-0.57983 0.89981 0.81408 0.36963-0.03259
  -1 -15   4 1176.39  131.15   1-0.11096 0.23740 0.88493 0.97010-0.45230-0.05040
  -1 -15   4 1091.10  160.83   1-0.77577-0.42978-0.48098-0.39541 0.40845 0.81174
   1  15  -4  760.86  100.45   1-0.49272-0.83970 0.56182 0.47561 0.66450 0.26209
  -1  15   4  976.90  103.82   1-0.33038-0.05870 0.72265 0.97449 0.60713 0.21659
   1  15  -4 1106.87  107.18   1-0.52132-0.86884 0.46959 0.38577 0.71252 0.31030
   1 -15  -4  520.83   89.48   1-0.58065-0.85290-0.04458-0.30210-0.81293-0.42577
   1  15  -4 1101.87  103.27   1-0.44930-0.79576 0.65194 0.56869 0.61081 0.20821
  -1  15   4  821.18  100.44   1-0.69694-0.42556-0.54142-0.28588-0.47023-0.85858
  -1 -15   4 1150.44  124.78   1-0.14990 0.19764-0.98837-0.90482-0.02537 0.37714
   1  15  -4 1521.66  128.55   1 0.04070-0.30714 0.99236 0.90803 0.11643-0.28484
  -1  15   3 3566.47  150.09   1-0.23710-0.05790 0.73602 0.96705 0.63406 0.24787
   1  15  -3 3623.30  152.24   1-0.22601-0.48198 0.93105 0.86793 0.28645-0.11990
   1  15  -3 3428.17  159.60   1-0.69040-0.94428 0.24840 0.18493 0.67944 0.27225
  -1  15   3 3191.59  170.03   1-0.30954-0.12982 0.73936 0.96873 0.59792 0.21143
   1  15  -3 3410.55  146.39   1-0.52839-0.78292 0.67295 0.61209 0.51761 0.11119
   1 -15  -3 3629.12  160.42   1-0.79177-0.97078 0.12281-0.10968-0.59833-0.21343
  -1  15   3 2716.29  130.07   1-0.61323-0.43384-0.68361-0.45062-0.39574-0.78020
  -1 -15   3 3084.35  156.99   1-0.16478 0.09077-0.98564-0.92464-0.03666 0.36984
   1  15  -3 2647.52  136.42   1 0.03663-0.21933 0.99286 0.93092 0.11345-0.29202
  -1  15   2 1625.81  124.71   1-0.23754-0.15047 0.75256 0.96097 0.61418 0.23212
   1  15  -2 2022.86  141.30   1-0.22173-0.38601 0.94624 0.90578 0.23548-0.17475
   1  15  -2 1969.44  143.74   1-0.80113-0.96335-0.17338-0.21385 0.57281 0.16191
  -1  15   2 1767.84  177.32   1-0.29891-0.21114 0.74759 0.95448 0.59309 0.21063
  -1  15   2 1927.08  157.65   1-0.53846-0.45021 0.67500 0.88425 0.50439 0.12408
   1 -15  -2 1457.67  125.10   1-0.79097-0.87843-0.22965-0.43995-0.56711-0.18651
  -1  15   2 1663.42  150.52   1-0.50441-0.41699-0.80811-0.59771-0.30416-0.68472
  -1 -15   2 1687.23  157.33   1-0.20429-0.04072-0.97662-0.93818-0.06677 0.34372
   1  15  -2 1323.72  127.77   1 0.05058-0.11349 0.99103 0.95147 0.12365-0.28603
   1  15  -118104.31  315.68   1-0.21950-0.29174 0.95244 0.93467 0.21132-0.20315
   1  15  -120926.44  497.55   1 0.09531 0.02312 0.98312 0.96594 0.15616-0.25771
  -1  15   0 2015.68   95.72   1-0.23738-0.33456 0.74579 0.90897 0.62244 0.24865
   1  15   0 1555.25   73.76   1-0.21943-0.19964 0.95261 0.95752 0.21064-0.20808
  -1  15   0 1945.62   83.89   1-0.56593-0.66279 0.54171 0.70627 0.62150 0.24877
  -1  15   0 1654.48   82.90   1-0.43064-0.52624 0.64586 0.81033 0.63040 0.25771
   1 -15   0 1589.04   82.05   1-0.60393-0.50740-0.69636-0.86157-0.38773-0.01496
  -1 -15   0 1542.60   96.50   1-0.43318-0.45385-0.86703-0.87426-0.24617 0.17226
  -1  15   0 1239.64  102.11   1-0.27065-0.36718-0.95543-0.79022-0.11786-0.49064
   1 -15   0 2114.14  111.55   1 0.10797 0.20482 0.98031 0.81734 0.16531 0.53851
  -1  15  -1  621.78   59.73   1-0.23648-0.42580 0.71831 0.85888 0.65428 0.28462
   1  15   1  501.57   50.30   1-0.22127-0.10944 0.94758 0.97517 0.23045-0.19250
  -1  15  -1  820.62   74.92   1-0.52297-0.71179 0.47217 0.61412 0.70960 0.34088
  -1  15  -1  683.73   66.28   1-0.37057-0.55809 0.62380 0.76589 0.68814 0.31926
  -1 -15  -1  635.80   77.57   1-0.67293-0.78567-0.58835-0.61808-0.44833-0.02601
   1 -15   1  600.43   64.48   1-0.51070-0.32219-0.80217-0.94479-0.30934 0.05953
  -1  15  -2 2884.07  124.87   1-0.23399-0.51543 0.66844 0.78638 0.70599 0.34046
   1  15   2 3650.39  147.06   1-0.22449-0.01981 0.93703 0.98699 0.26752-0.15949
   1 -15   2 2633.06  131.65   1-0.21499 0.06677 0.96237 0.84456 0.16616 0.53127
  -1  15  -2 3834.65  126.78   1-0.46636-0.74711 0.38688 0.50621 0.79550 0.43077
  -1 -15  -2 2674.67  170.94   1-0.75606-0.96243 0.26309 0.20888-0.59928-0.17343
  -1  15  -2 4373.90  153.88   1-0.30766-0.58728 0.59707 0.71679 0.74084 0.37591
   1 -15   2 3182.72  124.24   1-0.44202-0.16154-0.86049-0.98052-0.25330 0.11168
   1  15   312884.50  246.03   1-0.22860 0.06819 0.91900 0.99159 0.32118-0.10996
  -1 -15  -310799.23  526.93   1-0.64347-0.94179 0.04627-0.03081-0.76406-0.33477
  -1  15  -314008.10  250.06   1-0.24305-0.61460 0.56619 0.66355 0.78761 0.42655
   1 -15   312713.02  486.48   1-0.39687-0.02442-0.89183-0.98927-0.21706 0.14402
   1  15   4   25.80   27.69   1-0.23281 0.15612 0.89144 0.98664 0.38875-0.04653
   1 -15   4  -16.42   17.22   1-0.18853 0.27732 0.98106 0.90861-0.04436 0.31227
   1 -15   4   -1.98   39.61   1-0.78894-0.32590-0.42172-0.49430 0.44688 0.80588
   1  15   4    1.09   50.22   1-0.10762 0.28116 0.86422 0.95798 0.49145 0.05667
  -1  15  -4   -4.54   21.60   1-0.31319-0.77784 0.17599 0.25012 0.93323 0.57653
  -1 -15  -4   11.97   34.37   1-0.46464-0.85477-0.18616-0.28635-0.86570-0.43286
  -1  15  -4   39.49   27.75   1-0.17702-0.64050 0.53137 0.60637 0.82843 0.47123
   1 -15   4   24.34   35.93   1-0.37084 0.09357-0.90769-0.98253-0.19637 0.16082
   1  15   5 1814.50  107.29   1-0.23626 0.24479 0.85132 0.96913 0.46843 0.02901
   1 -15   5 1315.87  150.44   1-0.79020-0.23547-0.07970-0.12940 0.60764 0.96322
   1  15   5 2341.55  155.11   1-0.17269 0.30808 0.83087 0.94707 0.52898 0.09014
  -1  15  -5 2194.60  119.19   1-0.21954-0.77614 0.05617 0.10770 0.97398 0.62128
  -1  15  -5 2255.31  134.84   1-0.10983-0.66524 0.49277 0.54541 0.86319 0.50986
   1 -15   5 2165.51  124.59   1-0.35961 0.19678-0.91407-0.96632-0.18748 0.16582
   1  15   6   14.87   25.99   1-0.23792 0.33527 0.79464 0.93508 0.55850 0.11495
   1  15   6   26.64   61.11   1-0.23264 0.33998 0.79450 0.93298 0.56092 0.11813
  -1  15  -6    2.07   32.76   1-0.11706-0.76559-0.06907-0.04014 0.99071 0.64207
  -1  15  -6  -53.79   40.52   1-0.04165-0.68899 0.45049 0.48077 0.89180 0.54234
   1 -15   6  -70.62   36.86   1-0.35973 0.28863-0.91400-0.94366-0.18757 0.16183
   1  15   7  832.52  137.97   1-0.28912 0.37547 0.75499 0.91593 0.58855 0.14173
  -1  15  -7  593.64   70.73   1-0.00750-0.74797-0.19705-0.19072 0.98036 0.63573
   1 -15   7  735.33   87.86   1-0.05944 0.68008-0.53549-0.54203-0.84244-0.49363
  -1  15  -7  621.41   83.58   1 0.02746-0.71181 0.40451 0.41243 0.91412 0.56852
   1 -15   7  747.32   86.42   1-0.36866 0.37167-0.90895-0.91601-0.19464 0.15087
   1  15   8  187.44   50.97   1-0.34264 0.41391 0.71246 0.89587 0.61236 0.16151
   1 -15   8  256.53   57.14   1-0.12027 0.71123-0.49375-0.47747-0.86124-0.51591
   1 -15   8  254.42   56.59   1-0.38455 0.44775-0.89953-0.88400-0.20726 0.13436
  -1  16   8  135.69   53.76   1-0.44973 0.18728 0.61035 0.95758 0.65207 0.21896
   1  16  -8  294.88   56.26   1-0.11469-0.83161 0.49566 0.32869 0.86090 0.44762
  -1 -16   8  182.82   69.60   1-0.22330 0.49473-0.97135-0.80328-0.08133 0.33161
  -1  16   7   15.99   42.01   1-0.41714 0.12791 0.64406 0.96882 0.64122 0.21214
   1  16  -7    9.10   24.90   1-0.20106-0.82606 0.54441 0.39980 0.81435 0.39721
  -1 -16   7   14.11   49.37   1-0.19947 0.42657-0.97786-0.83236-0.06308 0.35384
   1  16  -7   58.83   69.90   1 0.12319-0.50288 0.97659 0.83072 0.17628-0.23875
   1  16  -6  438.22   55.36   1-0.23641-0.77132 0.71644 0.59106 0.65637 0.23598
  -1 -16   6  631.25  123.17   1-0.80386-0.27164-0.27187-0.14680 0.52904 0.95113
  -1  16   6  887.83  113.31   1-0.38582 0.06727 0.67421 0.97650 0.62974 0.20470
   1  16  -6  793.66   82.64   1-0.32651-0.86048 0.19350 0.07017 0.92517 0.50461
   1  16  -6  845.92   87.63   1-0.28597-0.81904 0.58708 0.46482 0.75733 0.33632
  -1 -16   6  983.01  110.01   1-0.18184 0.35221-0.98207-0.85912-0.04963 0.37128
   1  16  -6 1149.79  123.91   1 0.09580-0.43838 0.98301 0.85952 0.15651-0.26273
  -1  16   5 1112.36  117.41   1-0.23396 0.12693 0.66808 0.94994 0.70634 0.28547
   1  16  -5 1179.67  115.73   1-0.23717-0.67996 0.83193 0.72918 0.50162 0.07711
  -1 -16   5 1098.48  122.04   1-0.08121 0.36177 0.81884 0.92105-0.56824-0.14414
  -1 -16   5 1051.96  152.55   1-0.79333-0.35299-0.39579-0.29326 0.46257 0.88847
  -1  16   5 1303.47  131.38   1-0.35655 0.00458 0.70053 0.98036 0.61815 0.19715
   1  16  -5 1287.48  114.76   1-0.43880-0.88083 0.34714 0.24641 0.82881 0.40424
   1  16  -5 1403.50   88.66   1-0.36927-0.81014 0.62329 0.52334 0.68930 0.26415
  -1  16   5  685.74   87.29   1-0.71984-0.35901-0.48995-0.20605-0.49169-0.91030
  -1 -16   5 1201.97  122.98   1-0.17237 0.26970-0.98411-0.88372-0.04242 0.38248
   1  16  -5 1210.31  133.09   1 0.07461-0.36768 0.98717 0.88606 0.14115-0.28230
  -1  16   4 4592.19  221.04   1-0.23610 0.03266 0.70903 0.96827 0.66447 0.24773
   1  16  -4 4605.99  208.01   1-0.23283-0.58348 0.89129 0.81115 0.38908-0.03956
  -1 -16   4 4029.38  340.23   1-0.74950-0.40105-0.56259-0.48260 0.34890 0.77861
   1  16  -4 3067.47  168.90   1-0.49818-0.84766 0.55531 0.47462 0.66591 0.23707
  -1  16   4 5036.37  250.99   1-0.33064-0.06146 0.72244 0.97980 0.60724 0.19027
   1  16  -4 4868.05  207.54   1-0.52475-0.87483 0.47495 0.39683 0.70643 0.27783
   1 -16  -4 2894.58  205.56   1-0.63504-0.90486 0.03328-0.23005-0.77175-0.35819
   1  16  -4 4872.73  218.59   1-0.44919-0.79812 0.65190 0.57434 0.61093 0.18198
  -1  16   4 3544.60  202.81   1-0.65956-0.39069-0.61202-0.35074-0.43635-0.85107
  -1 -16   4 4093.93  207.03   1-0.17410 0.17598-0.98375-0.90591-0.04374 0.38515
   1  16  -4 4301.15  243.72   1 0.06183-0.28858 0.98933 0.91061 0.13185-0.29580
  -1  16   3    0.90   36.27   1-0.23713-0.06049 0.73689 0.97352 0.63305 0.22044
   1  16  -3   32.21   20.67   1-0.22787-0.48639 0.92271 0.86519 0.31091-0.12186
   1  16  -3   50.36   27.77   1-0.69759-0.95392 0.23229 0.17437 0.67778 0.24417
  -1  16   3   51.47   41.69   1-0.31037-0.13316 0.73871 0.97360 0.59829 0.18537
   1  16  -3   48.58   37.49   1-0.52483-0.78184 0.67219 0.61702 0.52220 0.08943
   1 -16  -3   38.74   24.49   1-0.79537-0.97183 0.09518-0.14302-0.59859-0.18731
  -1  16   3   23.05   27.00   1-0.57291-0.39605-0.73568-0.49693-0.36129-0.77213
  -1 -16   3   -8.02   51.16   1-0.19195 0.06614-0.97972-0.92444-0.05734 0.37554
   1  16  -3   31.84   40.18   1 0.06110-0.19742 0.98945 0.93311 0.13132-0.30053
  -1  16   2   38.03   24.76   1-0.23754-0.15302 0.75256 0.96657 0.61418 0.20570
   1  16  -2    1.25   20.75   1-0.22402-0.39042 0.93874 0.90384 0.26186-0.17504
   1  16  -2   -2.44   29.14   1-0.80196-0.96664-0.18546-0.22035 0.56785 0.13052
  -1  16   2    1.97   40.20   1-0.30029-0.21503 0.74653 0.95895 0.59372 0.18483
  -1  16   2   10.12   22.72   1-0.53188-0.44611 0.67368 0.88862 0.51306 0.10640
   1 -16  -2  -18.64   34.02   1-0.78866-0.87360-0.24453-0.46057-0.56410-0.15712
  -1  16   2    3.49   26.57   1-0.46775-0.38286-0.84026-0.62411-0.27415-0.68109
  -1 -16   2  -28.36   44.18   1-0.23531-0.06950-0.96769-0.93548-0.09056 0.34646
   1  16  -2   23.55   44.83   1 0.07887-0.08777 0.98639 0.95243 0.14424-0.29181
  -1  16   1 2153.64  100.77   1-0.23761-0.24523 0.75603 0.94742 0.60988 0.20553
   1  16  -1 2121.25  147.26   1-0.22200-0.29684 0.94541 0.93324 0.23854-0.20234
   1  16  -1 1232.75  138.18   1-0.75814-0.83094-0.53904-0.55139 0.36695-0.07418
  -1  16   1 1561.71  164.80   1-0.31097-0.31767 0.73825 0.92820 0.59856 0.19371
  -1  16   1 2014.54  152.71   1-0.48453-0.49068 0.66231 0.85486 0.57146 0.16861
   1 -16  -1 2255.46  103.53   1-0.70972-0.70269-0.51365-0.70708-0.48212-0.07902
  -1  16   1 1654.49  152.70   1-0.35691-0.36399-0.91556-0.72201-0.18535-0.58839
  -1 -16   1 2540.75  146.23   1-0.31625-0.24242-0.93619-0.92658-0.15338 0.28754
   1  16  -1 1952.70  177.00   1 0.12744 0.05268 0.97549 0.96392 0.17934-0.26091
  -1  16   0    9.47   35.33   1-0.23739-0.33713 0.74618 0.91496 0.62197 0.22176
   1  16   0    5.59   30.22   1-0.22184-0.20465 0.94589 0.95640 0.23677-0.20835
  -1  16   0   -8.57   22.88   1-0.37532-0.47398 0.68385 0.85133 0.62568 0.22486
  -1  16   0   -8.19   30.25   1-0.56628-0.66569 0.54230 0.71257 0.62066 0.22156
  -1  16   0    8.67   25.90   1-0.43154-0.52961 0.64616 0.81633 0.62947 0.23044
   1 -16   0    4.40   34.45   1-0.60933-0.51027-0.68902-0.85998-0.39237 0.00677
  -1 -16   0  -10.14   33.42   1-0.45820-0.47634-0.84798-0.86096-0.26640 0.17841
  -1  16   0  -67.37   52.30   1-0.25000-0.34905-0.96287-0.79190-0.10188-0.50103
   1 -16   0  -18.68   43.75   1 0.08319 0.18262 0.98557 0.81699 0.14738 0.54695
  -1  16  -1   -4.42   22.28   1-0.23656-0.42844 0.72042 0.86658 0.65193 0.25585
   1  16   1   10.56   31.24   1-0.22338-0.11415 0.94095 0.97413 0.25437-0.19499
  -1  16  -1   19.26   21.40   1-0.52589-0.71726 0.47674 0.62440 0.70437 0.30928
  -1  16  -1   -1.40   32.21   1-0.37437-0.56438 0.62530 0.77309 0.68471 0.28948
  -1 -16  -1   17.84   29.21   1-0.67639-0.78661-0.58196-0.61743-0.45145-0.00276
   1 -16   1    9.81   32.15   1-0.52060-0.32957-0.79255-0.94092-0.31753 0.07772
  -1  16  -2  864.49   61.26   1-0.23431-0.51832 0.67400 0.79755 0.70057 0.30862
   1  16   2  848.89   64.12   1-0.22617-0.02405 0.93042 0.98598 0.28837-0.16506
  -1  16  -2  871.54   55.06   1-0.47267-0.75597 0.39612 0.52116 0.78718 0.39609
  -1 -16  -2  625.26   73.79   1-0.76266-0.96660 0.28061 0.22057-0.58275-0.13049
  -1  16  -2  987.58   76.80   1-0.31385-0.59596 0.59985 0.72526 0.73597 0.34469
  -1 -16  -2  478.23   65.39   1-0.77631-0.97815 0.20978 0.15217-0.59441-0.14162
   1 -16   2  644.75   63.06   1-0.45429-0.17128-0.85107-0.97685-0.26322 0.12813
   1  16   3 1486.36   92.80   1-0.22977 0.06447 0.91257 0.99075 0.33824-0.11933
  -1  16  -3 1452.87   83.04   1-0.40627-0.78152 0.30140 0.40384 0.86260 0.47552
  -1 -16  -3 1046.72  132.17   1-0.66070-0.95658 0.07373-0.00917-0.74701-0.29131
  -1  16  -3 1684.37  122.33   1-0.25115-0.62519 0.57024 0.67329 0.78214 0.39472
   1 -16   3 1265.47  113.73   1-0.40988-0.03491-0.88331-0.98650-0.22747 0.15999
   1  16   4  189.57   41.49   1-0.23348 0.15289 0.88560 0.98640 0.40147-0.06022
   1 -16   4  117.11   32.88   1-0.18651 0.28193 0.98073 0.90268-0.05797 0.32507
   1  16   4  290.16   67.98   1-0.11252 0.27374 0.86193 0.96122 0.49437 0.03317
  -1  16  -4  280.24   42.46   1-0.32738-0.79459 0.19465 0.27449 0.92462 0.54154
  -1 -16  -4  193.80   48.98   1-0.49202-0.87970-0.15512-0.26115-0.85664-0.39739
  -1  16  -4  310.19   35.54   1-0.18661-0.65258 0.53662 0.61731 0.82292 0.43937
   1 -16   4  180.03   44.66   1-0.38365 0.08329-0.90008-0.98067-0.20654 0.17703
   1  16   5  -15.73   32.26   1-0.23651 0.24199 0.84680 0.97022 0.47642 0.01058
   1  16   5  -10.59   41.98   1-0.17575 0.30251 0.82915 0.95089 0.53067 0.06541
  -1  16  -5  -12.72   28.22   1-0.23735-0.79651 0.07854 0.13578 0.96824 0.58917
  -1  16  -5   44.04   31.95   1-0.12057-0.67848 0.49915 0.55748 0.85808 0.47839
   1 -16   5    0.44   51.59   1-0.37170 0.18721-0.90719-0.96519-0.19705 0.18262
   1  16   6  -22.79   30.42   1-0.23792 0.33270 0.79254 0.93857 0.56147 0.09150
   1  16   6    9.40   62.57   1-0.23435 0.33577 0.79338 0.93738 0.56179 0.09257
  -1  16  -6   56.22   30.66   1-0.13780-0.78888-0.04417-0.00953 0.98947 0.61446
  -1  16  -6   69.76   39.34   1-0.05326-0.70310 0.45791 0.49388 0.88739 0.51158
   1 -16   6   67.87   39.25   1-0.37087 0.28002-0.90767-0.94308-0.19639 0.17938
   1  16   7   30.71   81.54   1-0.28985 0.37223 0.75444 0.92090 0.58889 0.11564
   1 -16   7  113.25   46.04   1-0.05057 0.69141-0.54130-0.55368-0.83930-0.46408
  -1  16  -7   29.51   60.97   1 0.01520-0.72656 0.41289 0.42650 0.91065 0.53870
   1 -16   7  166.24   67.78   1-0.37875 0.36411-0.90303-0.91584-0.20265 0.16924
   1  16   8  303.01   62.83   1-0.34264 0.41139 0.71245 0.90138 0.61237 0.13508
   1 -16   8  331.70   95.25   1-0.11088 0.72307-0.50041-0.48997-0.85865-0.48692
   1 -16   8  525.08   78.79   1-0.39358 0.44126-0.89392-0.88414-0.21444 0.15355
  -1  17   8  -28.98   47.41   1-0.44921 0.18530 0.61091 0.96366 0.65191 0.19236
   1  17  -8   45.41   39.03   1-0.12364-0.84306 0.50096 0.33967 0.85658 0.41696
  -1 -17   8   -6.47   56.33   1-0.23845 0.48171-0.96669-0.80467-0.09298 0.34705
  -1  17   7  280.05   58.07   1-0.41693 0.12561 0.64427 0.97455 0.64115 0.18564
   1  17  -7  444.86   57.24   1-0.20806-0.83555 0.54813 0.40921 0.81009 0.36659
  -1 -17   7  470.83   71.44   1-0.21618 0.41241-0.97340-0.83360-0.07587 0.36744
   1  17  -6  305.62   47.04   1-0.23647-0.77394 0.71791 0.59814 0.65473 0.20793
  -1 -17   6  366.34   71.95   1-0.79891-0.26423-0.35238-0.23289 0.48740 0.93591
  -1  17   6  565.70   85.92   1-0.38601 0.06457 0.67403 0.98184 0.62981 0.17834
   1  17  -6  595.84   67.21   1-0.34185-0.87838 0.21384 0.09621 0.91509 0.46817
   1  17  -6  549.19   77.84   1-0.29065-0.82621 0.58926 0.47269 0.75384 0.30648
  -1 -17   6  580.97   76.17   1-0.20063 0.33597-0.97757-0.86033-0.06397 0.38333
   1  17  -6  712.03  106.62   1 0.11171-0.42504 0.97943 0.86154 0.16801-0.27761
  -1  17   5 5030.97  248.54   1-0.23415 0.12418 0.67119 0.95865 0.70332 0.25602
   1  17  -5 4871.38  244.00   1-0.23739-0.68274 0.82521 0.72806 0.51250 0.06157
  -1 -17   5 4900.66  359.92   1-0.77608-0.33328-0.47977-0.38281 0.40928 0.86160
  -1  17   5 5476.98  276.97   1-0.35726 0.00136 0.69992 0.98526 0.61844 0.17101
   1  17  -5 5781.31  269.53   1-0.44683-0.89140 0.35861 0.26359 0.81959 0.36865
   1  17  -5 5461.23  253.36   1-0.37125-0.81460 0.62407 0.52982 0.68752 0.23602
  -1 -17   5 7254.07  382.87   1-0.19348 0.25114-0.97935-0.88467-0.05850 0.39278
   1  17  -5 6235.75  332.97   1 0.09285-0.35202 0.98363 0.88813 0.15437-0.29544
  -1  17   4   95.62   36.18   1-0.23615 0.03005 0.71017 0.97501 0.66323 0.22007
   1  17  -4   76.54   22.47   1-0.23378-0.58700 0.88273 0.80819 0.40758-0.04747
   1  17  -4   38.20   23.02   1-0.50169-0.85368 0.55108 0.47590 0.66679 0.21152
  -1  17   4   77.94   33.74   1-0.33198-0.06531 0.72134 0.98422 0.60781 0.16442
   1  17  -4   85.61   30.26   1-0.52707-0.87970 0.47859 0.40617 0.70223 0.24728
   1 -17  -4   58.10   38.39   1-0.67113-0.93851 0.09104-0.17810-0.73572-0.29574
   1  17  -4   57.55   39.35   1-0.44818-0.79960 0.65158 0.57972 0.61201 0.15670
  -1  17   4   59.80   31.97   1-0.61911-0.35277-0.67529-0.40827-0.40083-0.84193
  -1 -17   4   52.40   53.42   1-0.19775 0.15488-0.97830-0.90617-0.06176 0.39351
   1  17  -4   93.51   62.27   1 0.08274-0.27024 0.98566 0.91254 0.14705-0.30697
  -1  17   3  286.85   51.77   1-0.23712-0.06304 0.73669 0.97892 0.63328 0.19425
   1  17  -3  288.74   47.64   1-0.22947-0.49056 0.91426 0.86234 0.33385-0.12534
   1  17  -3  193.18   42.82   1-0.70315-0.96192 0.21944 0.16707 0.67632 0.21627
  -1  17   3  293.31   61.73   1-0.31247-0.13776 0.73706 0.97747 0.59924 0.15988
   1  17  -3  330.23   53.92   1-0.52069-0.78018 0.67128 0.62180 0.52749 0.06838
  -1  17   3  295.93   47.18   1-0.56071-0.38549 0.67894 0.92196 0.47395 0.03713
   1 -17  -3  401.21   60.99   1-0.79793-0.97184 0.07171-0.17219-0.59846-0.16079
  -1  17   3  117.23   33.19   1-0.53219-0.35786-0.78085-0.53636-0.32714-0.76435
  -1 -17   3  236.41   49.59   1-0.21821 0.04243-0.97282-0.92325-0.07743 0.38183
   1  17  -3  322.87   67.98   1 0.08508-0.17601 0.98520 0.93447 0.14875-0.30947
  -1  17   2  180.82   32.15   1-0.23751-0.15556 0.75158 0.97119 0.61538 0.18049
   1  17  -2  261.82   42.54   1-0.22605-0.39501 0.93088 0.90158 0.28695-0.17637
   1  17  -2  230.58   40.64   1-0.80245-0.96960-0.19372-0.22303 0.56439 0.10063
  -1  17   2  237.51   56.11   1-0.30322-0.22047 0.74428 0.96222 0.59506 0.15974
  -1  17   2  319.15   47.35   1-0.52477-0.44148 0.67218 0.89281 0.52227 0.08926
  -1  17   2  144.78   39.23   1-0.43203-0.34967-0.86787-0.64597-0.24524-0.67856
  -1 -17   2  396.12   65.24   1-0.26375-0.09542-0.95800-0.93154-0.11252 0.35088
   1  17  -2  155.28   44.75   1 0.10622-0.06299 0.98071 0.95236 0.16405-0.29838
  -1  17   1  213.84   36.96   1-0.23758-0.24776 0.75484 0.95183 0.61135 0.18059
   1  17  -1   99.06   25.63   1-0.22416-0.30098 0.93825 0.93156 0.26350-0.20395
   1  17  -1  115.23   66.48   1-0.75949-0.83476-0.53511-0.54188 0.36989-0.09767
  -1  17   1  146.86   41.21   1-0.31442-0.32363 0.73552 0.93099 0.60011 0.16883
  -1  17   1  119.72   36.34   1-0.48095-0.48958 0.66132 0.85957 0.57560 0.14640
   1 -17  -1  202.68   44.10   1-0.71038-0.70083-0.51216-0.71133-0.48274-0.05326
  -1  17   1  133.85   53.14   1-0.32887-0.33849-0.93015-0.73084-0.16327-0.59269
  -1 -17   1   85.12   37.33   1-0.34494-0.26858-0.92199-0.91812-0.17591 0.29138
   1 -17  -1  123.17   35.64   1 0.13128 0.14139 0.97447 0.77790 0.18211 0.61226
  -1  17   0 1154.93  102.50   1-0.23737-0.33967 0.74547 0.91984 0.62283 0.19620
   1  17   0  881.61   75.45   1-0.22398-0.20938 0.93887 0.95498 0.26141-0.21013
  -1  17   0  514.98   80.82   1-0.37673-0.47790 0.68257 0.85557 0.62623 0.19898
  -1  17   0 1017.90   92.68   1-0.56607-0.66804 0.54196 0.71793 0.62115 0.19568
  -1  17   0  950.88   83.17   1-0.43111-0.53167 0.64602 0.82188 0.62991 0.20452
   1 -17   0 1487.26  117.43   1-0.61507-0.51355-0.68103-0.85758-0.39733 0.02826
  -1 -17   0 1022.74   95.76   1-0.48119-0.49680-0.82895-0.84767-0.28511 0.18607
   1 -17   0 1364.44  125.86   1 0.05902 0.16102 0.98978 0.81559 0.12981 0.55575
  -1  17  -1   19.17   29.77   1-0.23659-0.43102 0.72112 0.87288 0.65114 0.22864
   1  17   1  -14.19   22.65   1-0.22521-0.11778 0.93428 0.97282 0.27639-0.19933
  -1  17  -1  -13.93   30.68   1-0.52788-0.72180 0.47987 0.63323 0.70075 0.27929
  -1  17  -1    2.18   36.21   1-0.37668-0.56916 0.62621 0.77968 0.68262 0.26104
  -1 -17  -1   11.82   29.91   1-0.68102-0.78871-0.57323-0.61444-0.45564 0.01941
   1 -17   1   44.23   41.64   1-0.53061-0.33705-0.78248-0.93659-0.32583 0.09579
  -1  17  -2 2568.67  123.74   1-0.23452-0.52108 0.67758 0.80672 0.69705 0.27868
   1  17   2 2094.26   87.99   1-0.22768-0.02812 0.92362 0.98478 0.30835-0.17150
  -1  17  -2 2286.70   96.65   1-0.47762-0.76347 0.40341 0.53416 0.78046 0.36300
  -1 -17  -2 1332.29  119.42   1-0.76772-0.96923 0.29487 0.22902-0.56889-0.09022
  -1  17  -2 2826.23  136.97   1-0.31845-0.60306 0.60190 0.73299 0.73232 0.31468
  -1 -17  -2 1751.05  114.68   1-0.79180-0.99110 0.12262 0.05930-0.59833-0.11917
   1 -17   2 1894.43   92.00   1-0.46652-0.18098-0.84127-0.97280-0.27315 0.14458
   1  17   324292.50 1830.68   1-0.23084 0.06084 0.90597 0.98975 0.35484-0.12914
   1  17   321445.05 1651.85   1-0.05170 0.24005 0.88800 0.97039 0.45692-0.02665
  -1  17  -323677.26 1771.69   1-0.41472-0.79252 0.31316 0.42131 0.85435 0.44090
  -1 -17  -316613.24 1313.20   1-0.67494-0.96838 0.09751 0.00878-0.73139-0.24928
  -1  17  -324012.44 1801.31   1-0.25764-0.63418 0.57345 0.68219 0.77766 0.36389
   1 -17   323949.39 1801.59   1-0.42285-0.04535-0.87441-0.98334-0.23787 0.17597
   1  17   4  -13.80   33.79   1-0.23410 0.14971 0.87956 0.98596 0.41419-0.07392
   1  17   4   37.52   40.47   1-0.11823 0.26552 0.85921 0.96405 0.49776 0.01013
  -1  17  -4  126.08   34.93   1-0.33951-0.80927 0.21073 0.29627 0.91668 0.50725
  -1 -17  -4   -4.69   37.62   1-0.51613-0.90137-0.12667-0.23853-0.84708-0.36142
  -1  17  -4   53.38   38.86   1-0.19464-0.66311 0.54097 0.62735 0.81820 0.40830
   1 -17   4  -64.47   38.28   1-0.39646 0.07301-0.89209-0.97843-0.21674 0.19320
   1  17   5 3647.85  186.23   1-0.23675 0.23918 0.84193 0.97094 0.48486-0.00738
   1  17   5 5653.89  334.58   1-0.17959 0.29615 0.82697 0.95425 0.53278 0.04110
  -1  17  -5 5124.58  238.49   1-0.25297-0.81468 0.09831 0.16125 0.96246 0.55703
  -1  17  -5 5124.95  256.20   1-0.12983-0.69023 0.50458 0.56860 0.85354 0.44750
   1 -17   5 4674.37  225.04   1-0.38386 0.17759-0.89995-0.96370-0.20670 0.19934
   1  17   6    7.20   35.98   1-0.23793 0.33014 0.78978 0.94140 0.56536 0.06897
   1  17   6  -18.16   62.01   1-0.23680 0.33080 0.79177 0.94128 0.56304 0.06739
  -1  17  -6   99.22   32.77   1-0.15640-0.81003-0.02165 0.01868 0.98745 0.58607
  -1  17  -6   80.27   36.90   1-0.06348-0.71581 0.46436 0.50602 0.88336 0.48119
   1 -17   6  115.20   42.90   1-0.38213 0.27129-0.90100-0.94215-0.20533 0.19682
   1  17   7  160.95   73.71   1-0.29128 0.36829 0.75337 0.92535 0.58956 0.08987
  -1  17  -7  177.29   34.36   1 0.00426-0.73999 0.42029 0.43959 0.90737 0.50907
   1 -17   7  197.28   65.80   1-0.38902 0.35637-0.89678-0.91534-0.21081 0.18745
  -1  18   8   68.60   52.37   1-0.44933 0.18267 0.61079 0.96906 0.65195 0.16597
   1  18  -8   38.83   39.27   1-0.13130-0.85321 0.50544 0.34984 0.85281 0.38683
  -1 -18   8  -17.47   58.51   1-0.25336 0.46933-0.96170-0.80544-0.10449 0.36192
  -1  18   7  917.33   98.94   1-0.41744 0.12260 0.64376 0.97957 0.64133 0.15939
   1  18  -7  874.14   86.41   1-0.21380-0.84378 0.55116 0.41792 0.80653 0.33669
  -1 -18   7 1011.65  114.85   1-0.23328 0.39744-0.96832-0.83465-0.08900 0.38130
   1  18  -6  367.72   50.17   1-0.23645-0.77648 0.71744 0.60326 0.65526 0.18203
  -1  18   6  421.95   76.25   1-0.38700 0.06107 0.67311 0.98644 0.63019 0.15229
   1  18  -6  602.22   66.95   1-0.35452-0.89360 0.23078 0.11886 0.90611 0.43282
   1  18  -6  579.81   70.27   1-0.29416-0.83221 0.59090 0.48001 0.75120 0.27748
  -1 -18   6  721.03   89.33   1-0.21928 0.31987-0.97251-0.86099-0.07825 0.39543
   1  18  -6  841.21  111.54   1 0.12770-0.41162 0.97542 0.86314 0.17953-0.29246
  -1  18   5 4132.41  220.34   1-0.23426 0.12151 0.67303 0.96609 0.70153 0.22781
   1  18  -5 3674.30  198.75   1-0.23758-0.68549 0.81816 0.72661 0.52359 0.04624
  -1 -18   5 2611.88  269.95   1-0.74974-0.30448-0.56196-0.47058 0.34940 0.82815
  -1  18   5 3761.78  220.50   1-0.35885-0.00273 0.69852 0.98939 0.61909 0.14523
   1  18  -5 3843.52  197.06   1-0.45311-0.90024 0.36765 0.27833 0.81210 0.33480
   1  18  -5 3937.28  193.80   1-0.37223-0.81805 0.62446 0.53590 0.68665 0.20880
  -1 -18   5 3819.27  213.83   1-0.21428 0.23287-0.97393-0.88496-0.07442 0.40324
   1  18  -5 5378.70  327.53   1 0.11104-0.33639 0.97959 0.88969 0.16753-0.30866
   1  18  -4 8233.17  324.50   1-0.23461-0.59038 0.87410 0.80516 0.42531-0.05616
  -1  18   4 9712.71  402.70   1-0.33433-0.07017 0.71940 0.98780 0.60883 0.13900
   1  18  -413269.63 1008.28   1-0.52848-0.88365 0.48080 0.41409 0.69966 0.21834
   1 -18  -4 6325.46  357.51   1-0.69581-0.96076 0.13443-0.14054-0.70552-0.23913
   1  18  -410679.17  391.34   1-0.44639-0.80028 0.65101 0.58484 0.61392 0.13226
  -1  18   4 7667.98  324.88   1-0.57653-0.31276-0.73132-0.45849-0.36436-0.83184
  -1 -18   413299.14 1029.58   1-0.22086 0.13431-0.97206-0.90564-0.07946 0.40219
   1  18  -410061.67  441.23   1 0.10345-0.25210 0.98134 0.91383 0.16205-0.31835
  -1  18   3  704.30   83.15   1-0.23709-0.06556 0.73558 0.98340 0.63458 0.16914
   1  18  -3  658.83   72.04   1-0.23088-0.49452 0.90569 0.85937 0.35553-0.13008
   1  18  -3  421.03   63.40   1-0.70718-0.96840 0.20990 0.16308 0.67515 0.18867
  -1  18   3  724.52   96.89   1-0.31575-0.14355 0.73447 0.98040 0.60070 0.13491
   1  18  -3  867.96   97.14   1-0.51602-0.77799 0.67023 0.62644 0.53339 0.04792
  -1  18   3  623.22   79.69   1-0.54979-0.37705 0.67711 0.92582 0.48911 0.02594
   1 -18  -3  775.57   90.04   1-0.79972-0.97109 0.05213-0.19747-0.59809-0.13404
  -1  18   3  463.99   64.40   1-0.49151-0.31971-0.81989-0.56965-0.29356-0.75714
  -1 -18   3  650.08   83.29   1-0.24456 0.01827-0.96469-0.92139-0.09769 0.38819
   1  18  -3  948.13  114.35   1 0.10860-0.15507 0.98016 0.93503 0.16577-0.31883
  -1  18   2 3114.06  141.77   1-0.23747-0.15808 0.74976 0.97497 0.61761 0.15630
   1  18  -2 2611.61  110.81   1-0.22784-0.39936 0.92282 0.89911 0.31060-0.17914
   1  18  -2 2586.01  144.07   1-0.80270-0.97231-0.19848-0.22222 0.56237 0.07219
  -1  18   2 1913.81  137.50   1-0.30756-0.22732 0.74091 0.96437 0.59703 0.13528
  -1  18   2 3593.17  165.79   1-0.51720-0.43639 0.67050 0.89682 0.53190 0.07254
   1 -18  -2 2242.52  117.41   1-0.78542-0.86531-0.26356-0.49109-0.56004-0.10031
   1  18  -2 2092.42  132.20   1 0.13273-0.03905 0.97408 0.95133 0.18315-0.30566
  -1  18   1  618.80   57.76   1-0.23754-0.25028 0.75282 0.95541 0.61386 0.15668
   1  18  -1  683.06   66.17   1-0.22611-0.30549 0.93067 0.92958 0.28760-0.20626
   1  18  -1  579.81   89.89   1-0.76144-0.83918-0.52930-0.53049 0.37420-0.11978
  -1  18   1  401.85   59.83   1-0.31970-0.33143 0.73131 0.93230 0.60246 0.14474
  -1  18   1  636.49   66.70   1-0.47653-0.48763 0.66009 0.86403 0.58068 0.12513
   1 -18  -1  700.61   70.42   1-0.71178-0.69971-0.50895-0.71386-0.48406-0.02821
  -1 -18   1  458.16   57.40   1-0.37186-0.29297-0.90710-0.90898-0.19718 0.29649
  -1  18   1  682.46   88.49   1-0.30160-0.31374-0.94280-0.73775-0.14193-0.59772
   1 -18  -1  795.56   86.98   1 0.09927 0.11196 0.98227 0.78009 0.15903 0.61555
  -1  18   0 5611.26  187.34   1-0.23732-0.34219 0.74382 0.92379 0.62482 0.17177
   1  18   0 5548.30  191.87   1-0.22583-0.21309 0.93180 0.95333 0.28413-0.21388
  -1  18   0 5290.68  171.69   1-0.56539-0.66991 0.54081 0.72249 0.62277 0.17093
  -1  18   0 4788.95  181.25   1-0.42956-0.53260 0.64550 0.82705 0.63150 0.17976
   1 -18   0 3734.50  156.23   1-0.62134-0.51731-0.67208-0.85438-0.40277 0.04920
  -1 -18   0 4415.99  189.98   1-0.50252-0.51561-0.80987-0.83434-0.30261 0.19495
  -1  18  -1  433.06   45.01   1-0.23657-0.43357 0.72065 0.87801 0.65167 0.20276
   1  18   1  421.66   49.34   1-0.22691-0.12204 0.92717 0.97131 0.29807-0.20406
  -1  18  -1  469.00   83.34   1-0.78912-0.98361-0.07306 0.08340 0.60987 0.15981
  -1  18  -1  516.34   52.17   1-0.52910-0.72557 0.48178 0.64085 0.69852 0.25069
  -1  18  -1  402.18   53.47   1-0.37767-0.57263 0.62660 0.78576 0.68171 0.23378
  -1 -18  -1  334.23   57.16   1-0.68648-0.79165-0.56264-0.60960-0.46062 0.04081
   1 -18   1  647.31   66.83   1-0.54070-0.34461-0.77195-0.93182-0.33423 0.11376
  -1  18  -212342.34  495.86   1-0.23463-0.52375 0.67951 0.81425 0.69513 0.25034
   1  18   2 9576.24  375.88   1-0.22905-0.03205 0.91662 0.98338 0.32760-0.17866
  -1  18  -211270.52  422.15   1-0.48142-0.76983 0.40904 0.54549 0.77518 0.33135
  -1  18  -211335.82  441.39   1-0.32166-0.60875 0.60332 0.74010 0.72975 0.28576
  -1 -18  -2 7707.71  365.99   1-0.79891-0.99566 0.06149-0.00752-0.59829-0.09275
   1 -18   2 9193.51  360.07   1-0.47870-0.19063-0.83108-0.96836-0.28308 0.16102
   1  18   3  896.85   85.50   1-0.23182 0.05730 0.89920 0.98858 0.37105-0.13935
   1  18   3 1081.35  131.54   1-0.06074 0.22849 0.88446 0.97239 0.46264-0.04735
  -1  18  -3  962.91   85.07   1-0.42164-0.80200 0.32287 0.43672 0.84732 0.40750
  -1 -18  -3  591.38   90.47   1-0.68666-0.97767 0.11790 0.02336-0.71735-0.20882
  -1  18  -3  984.29   89.14   1-0.26271-0.64174 0.57594 0.69036 0.77412 0.33400
   1 -18   3 1032.51   93.69   1-0.43577-0.05573-0.86514-0.97982-0.24826 0.19195
   1  18   4 3759.53  204.00   1-0.23468 0.14657 0.87331 0.98530 0.42689-0.08764
   1  18   4 4573.12  288.27   1-0.12469 0.25653 0.85607 0.96645 0.50158-0.01247
  -1  18  -4 4796.05  235.82   1-0.34983-0.82213 0.22449 0.31573 0.90951 0.47371
  -1  18  -4 3759.68  189.05   1-0.20126-0.67221 0.54452 0.63658 0.81424 0.37799
   1 -18   4 3656.32  184.79   1-0.40926 0.06274-0.88373-0.97582-0.22696 0.20935
   1  18   5  422.58   61.24   1-0.23698 0.23639 0.83672 0.97133 0.49368-0.02498
   1  18   5  457.00   74.24   1-0.18418 0.28904 0.82433 0.95716 0.53530 0.01719
  -1  18  -5  471.96   56.12   1-0.26661-0.83087 0.11569 0.18434 0.95683 0.52503
  -1  18  -5  535.92   61.73   1-0.13771-0.70060 0.50917 0.57887 0.84957 0.41719
   1 -18   5  408.98   57.21   1-0.39606 0.16791-0.89235-0.96184-0.21642 0.21600
   1  18   6  105.27   38.11   1-0.23793 0.32758 0.78641 0.94364 0.57003 0.04722
   1  18   6  151.97   50.65   1-0.23997 0.32513 0.78967 0.94471 0.56464 0.04256
  -1  18  -6  183.43   34.75   1-0.17300-0.82919-0.00140 0.04464 0.98492 0.55717
  -1  18  -6  150.94   47.64   1-0.07238-0.72720 0.46993 0.51728 0.87972 0.45121
   1 -18   6  251.82   56.02   1-0.39350 0.26245-0.89397-0.94088-0.21438 0.21415
   1  18   7   55.81   61.07   1-0.29338 0.36368 0.75178 0.92929 0.59053 0.06442
  -1  18  -7  -66.25   35.73   1-0.00544-0.75219 0.42679 0.45178 0.90433 0.47968
   1 -18   7   -4.80   46.62   1-0.39943 0.34849-0.89019-0.91450-0.21911 0.20552
  -1  19   8   58.25   50.17   1-0.45006 0.17942 0.60999 0.97379 0.65218 0.13977
   1  19  -8  151.18   37.60   1-0.13775-0.86215 0.50918 0.35927 0.84956 0.35723
  -1  19   7  101.06   42.37   1-0.41863 0.11890 0.64258 0.98390 0.64174 0.13337
   1  19  -7  196.42   45.34   1-0.21839-0.85087 0.55356 0.42601 0.80365 0.30746
  -1 -19   7  216.91   76.63   1-0.24993 0.38331-0.96289-0.83496-0.10184 0.39484
   1  19  -6  183.05   37.79   1-0.23637-0.77896 0.71546 0.60688 0.65745 0.15781
  -1  19   6  479.71   74.66   1-0.38875 0.05681 0.67147 0.99033 0.63086 0.12652
   1  19  -6  393.70   45.08   1-0.36496-0.90659 0.24483 0.13861 0.89825 0.39859
   1  19  -6  407.60   46.23   1-0.29662-0.83716 0.59203 0.48684 0.74933 0.24927
  -1 -19   6  387.44   59.73   1-0.23832 0.30295-0.96673-0.86139-0.09288 0.40768
  -1  19   5  335.58   58.02   1-0.23430 0.11891 0.67375 0.97240 0.70082 0.20069
   1  19  -5  396.39   64.34   1-0.23773-0.68820 0.81081 0.72485 0.53484 0.03107
  -1  19   5  349.07   62.01   1-0.36130-0.00769 0.69638 0.99276 0.62009 0.11979
   1  19  -5  374.72   45.87   1-0.45795-0.90763 0.37464 0.29102 0.80617 0.30250
   1  19  -5  379.63   50.23   1-0.37229-0.82059 0.62448 0.54162 0.68659 0.18239
  -1  19   5  282.43   48.95   1-0.56079-0.20668 0.67895 0.97813 0.47384-0.02330
  -1 -19   5  423.79   67.28   1-0.23546 0.21384-0.96764-0.88490-0.09068 0.41378
   1  19  -5  357.14   77.64   1 0.12920-0.32081 0.97503 0.89073 0.18061-0.32196
  -1  19   4 1152.97  111.67   1-0.23611 0.02497 0.70942 0.98546 0.66405 0.16805
   1  19  -4 1089.99  110.63   1-0.23533-0.59366 0.86538 0.80204 0.44240-0.06549
   1  19  -4  452.44   67.74   1-0.50224-0.85925 0.55040 0.48627 0.66693 0.15880
  -1  19   4 1147.32  142.33   1-0.33764-0.07599 0.71665 0.99057 0.61024 0.11399
   1  19  -4 1326.82  121.56   1-0.52912-0.88685 0.48182 0.42081 0.69847 0.19078
   1 -19  -4  533.31   97.56   1-0.71305-0.97557 0.16723-0.11355-0.68086-0.18806
   1  19  -4 1140.46  108.95   1-0.44389-0.80026 0.65021 0.58973 0.61658 0.10857
  -1  19   4  899.51  112.71   1-0.55764-0.29545 0.67844 0.95523 0.47826-0.01506
  -1  19   4  515.03  111.27   1-0.53249-0.27124-0.78054-0.50196-0.32740-0.82124
  -1 -19   4 1306.33  136.86   1-0.24427 0.11306-0.96479-0.90464-0.09747 0.41089
   1  19  -4 1537.41  124.16   1 0.12396-0.23417 0.97640 0.91449 0.17684-0.32993
  -1  19   3 4190.52  205.54   1-0.23703-0.06806 0.73367 0.98709 0.63681 0.14495
   1  19  -3 3270.79  152.76   1-0.23211-0.49832 0.89700 0.85628 0.37616-0.13587
   1  19  -3 2884.13  179.42   1-0.70975-0.97342 0.20369 0.16242 0.67435 0.16143
  -1  19   3 3124.80  187.91   1-0.32012-0.15043 0.73098 0.98243 0.60264 0.11042
   1  19  -3 3834.66  174.49   1-0.51088-0.77533 0.66903 0.63093 0.53980 0.02798
  -1  19   3 3578.21  189.41   1-0.53884-0.36858 0.67508 0.92948 0.50389 0.01436
   1 -19  -3 4062.37  204.63   1-0.80096-0.96978 0.03618-0.21913-0.59762-0.10719
  -1  19   3 2686.90  163.74   1-0.45118-0.28191-0.85349-0.59751-0.26071-0.75067
  -1 -19   3 3511.41  185.01   1-0.26917-0.00380-0.95599-0.91843-0.11671 0.39554
   1  19  -3 2914.87  180.98   1 0.13169-0.13455 0.97436 0.93484 0.18240-0.32858
  -1  19   2   73.29   39.34   1-0.23741-0.16058 0.74721 0.97802 0.62072 0.13299
   1  19  -2  132.42   35.10   1-0.22942-0.40349 0.91457 0.89646 0.33303-0.18313
   1  19  -2  111.34   33.45   1-0.80278-0.97486-0.20004-0.21819 0.56171 0.04510
  -1  19   2  123.45   44.32   1-0.31319-0.23546 0.73649 0.96547 0.59956 0.11138
  -1  19   2   97.37   36.25   1-0.50922-0.43088 0.66863 0.90065 0.54185 0.05614
   1 -19  -2   57.95   31.94   1-0.78451-0.86187-0.26859-0.50186-0.55892-0.07282
  -1  19   2  100.09   47.92   1-0.36339-0.28609-0.91195-0.67856-0.19047-0.67653
  -1 -19   2  153.34   60.74   1-0.31685-0.14346-0.93591-0.92095-0.15384 0.36230
   1 -19  -2   92.33   42.52   1 0.12404 0.04741 0.97637 0.74621 0.17690 0.66400
  -1  19   1 4516.54  216.98   1-0.23748-0.25277 0.75006 0.95824 0.61726 0.13365
   1  19  -1 3586.33  164.27   1-0.22784-0.30978 0.92286 0.92737 0.31049-0.20980
   1  19  -1 5016.50  315.02   1-0.76390-0.84410-0.52178-0.51739 0.37972-0.14069
  -1  19   1 2704.69  195.12   1-0.32661-0.34084 0.72574 0.93225 0.60549 0.12134
  -1  19   1 4452.08  221.94   1-0.47138-0.48496 0.65861 0.86825 0.58653 0.10463
   1 -19  -1 2931.51  163.85   1-0.71383-0.69923-0.50423-0.71488-0.48599-0.00376
  -1 -19   1 2723.77  162.38   1-0.39722-0.31580-0.89161-0.89924-0.21734 0.30269
   1 -19  -1 4868.93  245.93   1 0.06843 0.08368 0.98825 0.78047 0.13665 0.61955
  -1  19   0 1409.87   70.18   1-0.23726-0.34468 0.74136 0.92693 0.62776 0.14829
   1  19   0 1609.85  102.26   1-0.22753-0.21735 0.92430 0.95143 0.30640-0.21803
  -1  19   0  705.35   98.25   1-0.38798-0.49417 0.67220 0.85624 0.63056 0.15045
  -1  19   0 1531.25   89.16   1-0.56430-0.67137 0.53897 0.72636 0.62534 0.14714
  -1  19   0 1358.88  132.97   1-0.42704-0.53256 0.64464 0.83189 0.63408 0.15599
   1 -19   0 1472.00   96.24   1-0.62794-0.52138-0.66242-0.85045-0.40850 0.06984
  -1 -19   0  786.67   93.04   1-0.52248-0.53303-0.79069-0.82091-0.31908 0.20485
  -1  19  -1 9491.26  372.15   1-0.23652-0.43607 0.71917 0.88213 0.65332 0.17799
   1  19   111035.60  444.53   1-0.22844-0.12613 0.91985 0.96959 0.31886-0.20969
  -1  19  -112309.35  631.93   1-0.79386-0.99079-0.10450 0.05750 0.59905 0.12257
  -1  19  -110841.84  430.79   1-0.52965-0.72867 0.48265 0.64742 0.69750 0.22331
  -1  19  -110047.86  405.48   1-0.37753-0.57497 0.62654 0.79140 0.68184 0.20756
  -1  19  -2   39.23   33.14   1-0.23466-0.52634 0.68006 0.82040 0.69457 0.22337
   1  19   2   29.66   24.39   1-0.23029-0.03585 0.90944 0.98180 0.34621-0.18647
  -1  19  -2   65.33   33.01   1-0.48425-0.77520 0.41323 0.55538 0.77118 0.30099
  -1  19  -2   52.59   40.00   1-0.32362-0.61321 0.60418 0.74665 0.72816 0.25783
  -1 -19  -2   31.87   23.36   1-0.80209-0.99629 0.01843-0.05629-0.59691-0.06498
   1 -19   2   63.13   32.18   1-0.49081-0.20022-0.82051-0.96353-0.29299 0.17748
   1  19   3   35.70   33.59   1-0.23271 0.05385 0.89226 0.98723 0.38692-0.14989
   1  19   3   72.32   69.02   1-0.07047 0.21624 0.88051 0.97399 0.46874-0.06768
  -1  19  -3   54.33   25.11   1-0.42726-0.81017 0.33078 0.45033 0.84144 0.37525
  -1  19  -3   22.76   39.61   1-0.26649-0.64801 0.57778 0.69789 0.77145 0.30498
   1 -19   3   29.27   45.91   1-0.44862-0.06605-0.85547-0.97590-0.25863 0.20795
   1  19   4 1103.61   79.30   1-0.23521 0.14348 0.86685 0.98444 0.43958-0.10137
   1  19   4 1079.62  105.46   1-0.13188 0.24683 0.85251 0.96843 0.50578-0.03469
  -1  19  -4 1393.15   89.82   1-0.35855-0.83340 0.23619 0.33313 0.90313 0.44096
  -1  19  -4 1236.07   91.79   1-0.20658-0.68003 0.54735 0.64510 0.81099 0.34839
   1 -19   4 1161.94   82.85   1-0.42203 0.05250-0.87499-0.97283-0.23721 0.22548
   1  19   5   17.85   32.16   1-0.23720 0.23362 0.83120 0.97140 0.50283-0.04225
   1  19   5  -70.28   41.65   1-0.18948 0.28123 0.82125 0.95961 0.53818-0.00635
  -1  19  -5    9.51   34.11   1-0.27847-0.84528 0.13090 0.20525 0.95147 0.49331
  -1  19  -5   -4.66   35.10   1-0.14433-0.70971 0.51298 0.58837 0.84617 0.38744
   1 -19   5   -5.63   35.14   1-0.40830 0.15820-0.88437-0.95961-0.22620 0.23259
   1  19   6  267.85   55.79   1-0.24382 0.31877 0.78710 0.94765 0.56658 0.01807
  -1  19  -6  271.08   36.69   1-0.18776-0.84650 0.01672 0.06847 0.98207 0.52796
  -1  19  -6  116.48   33.41   1-0.08006-0.73737 0.47469 0.52772 0.87650 0.42163
   1 -19   6  307.29   56.05   1-0.40495 0.25353-0.88659-0.93924-0.22352 0.23138
   1  19   7  -35.16   58.68   1-0.29613 0.35842 0.74970 0.93273 0.59181 0.03926
  -1  19  -7  -78.27   40.53   1-0.01398-0.76322 0.43246 0.46313 0.90154 0.45054
   1 -19   7   14.85   37.82   1-0.40998 0.34047-0.88325-0.91331-0.22754 0.22346
  -1  20   8  -40.66   48.00   1-0.45140 0.17557 0.60855 0.97787 0.65260 0.11376
   1  20  -8  -31.79   34.05   1-0.14308-0.86998 0.51226 0.36804 0.84682 0.32814
  -1 -20   8  -75.70   52.47   1-0.28329 0.44446-0.95049-0.80572-0.12767 0.39148
  -1  20   7  187.26   39.61   1-0.42047 0.11454 0.64072 0.98757 0.64238 0.10758
   1  20  -7  282.45   51.22   1-0.22193-0.85689 0.55540 0.43354 0.80141 0.27886
[truncated: 6,398,775 more chars]
