# Supplementary material for: Crystal structures of five 6-mercaptopurine derivatives
Source: Acta Crystallogr E Crystallogr Commun. 2016 Feb 10;72(Pt 3):307–13. doi: 10.1107/S2056989016001833 (PMC4778836; doi:10.1107/S2056989016001833)
Supplement: Supplementary file 2 [file e-72-00307-1sup2.hkl]

data_1                                                                          
_shelx_title ' 590_a.res in P2(1)/n'                                            
_shelx_refln_list_code          4                                               
_shelx_F_calc_maximum      336.01                                               
_exptl_crystal_F_000       712.00                                               
_reflns_d_resolution_high  0.7699                                               
                                                                                
loop_                                                                           
 _space_group_symop_operation_xyz                                               
 'x, y, z'                                                                      
 'x+1/2, -y+1/2, z+1/2'                                                         
 '-x, -y, -z'                                                                   
 '-x-1/2, y-1/2, -z-1/2'                                                        
                                                                                
_cell_length_a     7.6343                                                       
_cell_length_b    26.2356                                                       
_cell_length_c     8.1332                                                       
_cell_angle_alpha  90.000                                                       
_cell_angle_beta  112.725                                                       
_cell_angle_gamma  90.000                                                       
                                                                                
_shelx_F_squared_multiplier     1.000                                           
                                                                                
loop_                                                                           
 _refln_index_h                                                                 
 _refln_index_k                                                                 
 _refln_index_l                                                                 
 _refln_F_squared_calc                                                          
 _refln_F_squared_meas                                                          
 _refln_F_squared_sigma                                                         
 _refln_observed_status                                                         
   2   0   0      17954.85      20156.79       262.49 o                         
   4   0   0        282.77        311.56        12.38 o                         
   6   0   0       1942.75       2208.65        46.82 o                         
   8   0   0         30.95         29.52         4.75 o                         
   1   1   0       1224.65       1282.45        19.90 o                         
   2   1   0       3645.32       3916.87        37.20 o                         
   3   1   0       1177.57       1355.93        19.89 o                         
   4   1   0          1.17          1.45         1.74 o                         
   5   1   0         90.35         93.23         4.07 o                         
   6   1   0         15.88         12.12         3.31 o                         
   7   1   0          0.21          1.06         2.51 o                         
   8   1   0        180.40        168.30        14.74 o                         
   9   1   0         37.64         33.83         3.50 o                         
   1   2   0        181.87        236.43         3.91 o                         
   2   2   0        847.05        911.76        13.76 o                         
   3   2   0         34.09         35.23         1.92 o                         
   4   2   0         97.27        104.53         3.38 o                         
   5   2   0        613.48        700.12        16.02 o                         
   6   2   0        803.81        819.82        37.17 o                         
   7   2   0        337.83        326.76        10.68 o                         
   8   2   0          2.74         -0.59         2.30 o                         
   9   2   0         47.14         36.16         2.90 o                         
   1   3   0        266.21        314.37         5.44 o                         
   2   3   0        427.74        417.25         7.17 o                         
   3   3   0        519.77        486.01         8.77 o                         
   4   3   0        160.37        158.72         6.16 o                         
   5   3   0       1096.20       1163.23        22.48 o                         
   6   3   0         19.23         18.52         2.67 o                         
   7   3   0          0.02          3.76         2.61 o                         
   8   3   0          0.93         -1.59         2.55 o                         
   9   3   0        113.63        107.05         5.85 o                         
   0   4   0       4865.72       5578.83       120.62 o                         
   1   4   0        131.28        169.52         3.63 o                         
   2   4   0        131.55        145.36         2.86 o                         
   3   4   0          2.85          1.28         1.65 o                         
   4   4   0       2395.20       2875.90        81.91 o                         
   5   4   0        239.26        256.23        11.90 o                         
   6   4   0         93.69         96.29         4.32 o                         
   7   4   0          6.42          2.66         2.43 o                         
   8   4   0        309.42        285.92        14.95 o                         
   9   4   0          3.62         -1.30         3.26 o                         
   1   5   0        189.08        212.48         5.99 o                         
   2   5   0       3372.30       3852.49        47.20 o                         
   3   5   0        337.49        387.38         6.78 o                         
   4   5   0        475.38        495.61        14.68 o                         
   5   5   0         29.02         28.99         2.40 o                         
   6   5   0          0.44          1.02         2.45 o                         
   7   5   0         48.96         45.16         3.35 o                         
   8   5   0        120.06        102.73         8.70 o                         
   9   5   0          6.61          2.64         3.19 o                         
   0   6   0       1165.15       1176.60        36.63 o                         
   1   6   0       2015.62       1904.21        46.09 o                         
   2   6   0        299.97        338.89        10.27 o                         
   3   6   0        637.70        647.05        16.42 o                         
   4   6   0        568.30        640.69        18.23 o                         
   5   6   0        167.62        147.53         5.42 o                         
   6   6   0       1101.30       1195.29        27.24 o                         
   7   6   0        343.86        327.83         8.69 o                         
   8   6   0        359.15        316.23        20.35 o                         
   9   6   0          9.35          6.58         5.08 o                         
   1   7   0         75.40         72.41         3.72 o                         
   2   7   0        112.80        134.75         3.72 o                         
   3   7   0       3925.17       4229.97        98.04 o                         
   4   7   0         19.73         10.29         2.33 o                         
   5   7   0        207.31        194.38         9.02 o                         
   6   7   0         13.31         12.94         2.86 o                         
   7   7   0         69.46         60.00         3.43 o                         
   8   7   0         57.14         50.80         5.14 o                         
   0   8   0        380.44        357.99        17.39 o                         
   1   8   0        405.95        381.62        18.31 o                         
   2   8   0         63.86         61.96         2.10 o                         
   3   8   0        397.69        410.43        18.45 o                         
   4   8   0        383.87        451.70        15.23 o                         
   5   8   0         71.51         48.23         4.08 o                         
   6   8   0        235.81        256.47         8.01 o                         
   7   8   0         97.82        100.10         4.48 o                         
   8   8   0          9.23         15.87         5.46 o                         
   1   9   0        241.07        248.70         9.23 o                         
   2   9   0       1171.73       1232.97        31.77 o                         
   3   9   0          7.31          7.59         2.01 o                         
   4   9   0         63.74        100.71         7.04 o                         
   5   9   0         36.25         34.19         4.23 o                         
   6   9   0         91.80        106.75         6.68 o                         
   7   9   0          6.34         -2.05         3.22 o                         
   8   9   0          2.37          6.10         3.19 o                         
   0  10   0        709.33        815.11        52.93 o                         
   1  10   0       2137.76       2357.55        60.53 o                         
   2  10   0       1035.66       1101.29        23.12 o                         
   3  10   0        549.34        563.77        16.60 o                         
   4  10   0       1433.82       1675.92        83.19 o                         
   5  10   0        280.04        264.91        27.05 o                         
   6  10   0         23.34         18.63         3.55 o                         
   7  10   0          0.22          3.22         4.16 o                         
   8  10   0         30.57         29.67         3.52 o                         
   1  11   0       4197.22       4352.81       135.23 o                         
   2  11   0         22.32         12.73         1.45 o                         
   3  11   0        239.47        233.57        11.80 o                         
   4  11   0        639.28        590.43        36.32 o                         
   5  11   0        543.67        563.41        39.16 o                         
   6  11   0         31.39         38.18         4.30 o                         
   7  11   0        323.48        335.93        32.66 o                         
   8  11   0         52.98         55.35         4.42 o                         
   0  12   0        715.08        767.82        59.52 o                         
   1  12   0      11804.96       9883.40       456.37 o                         
   2  12   0          0.36          0.46         1.39 o                         
   3  12   0       1836.67       1818.27        96.95 o                         
   4  12   0         19.89         15.71         2.34 o                         
   5  12   0        337.28        281.98        24.48 o                         
   6  12   0         92.77         86.75         8.90 o                         
   7  12   0       1061.76       1104.45        15.05 o                         
   8  12   0         54.44         53.28         9.97 o                         
   1  13   0         56.13         46.52         2.16 o                         
   2  13   0         47.22         34.97         2.21 o                         
   3  13   0          4.95          6.67         1.74 o                         
   4  13   0        293.33        298.38        22.03 o                         
   5  13   0         30.85         24.43         3.67 o                         
   6  13   0        628.40        664.35        23.02 o                         
   7  13   0          1.66         -3.54         3.89 o                         
   8  13   0        117.32        112.30         8.79 o                         
   0  14   0          0.39          1.41         2.17 o                         
   1  14   0        121.85        118.42         7.63 o                         
   2  14   0         18.69         16.68         2.02 o                         
   3  14   0        138.77        137.94        10.00 o                         
   4  14   0          0.08          2.08         1.89 o                         
   5  14   0        263.51        251.82        14.35 o                         
   6  14   0         73.58         72.06         5.23 o                         
   7  14   0        213.65        201.10        17.35 o                         
   8  14   0         28.42         33.09         4.02 o                         
   1  15   0        227.32        255.82        13.64 o                         
   2  15   0        186.47        182.15        11.02 o                         
   3  15   0        272.46        214.08        21.52 o                         
   4  15   0        474.59        509.00        16.87 o                         
   5  15   0        143.19        139.94        10.21 o                         
   6  15   0        419.35        392.37        32.71 o                         
   7  15   0        112.84        113.09        11.12 o                         
   8  15   0         34.58         26.22         3.20 o                         
   0  16   0         17.62         23.89         2.96 o                         
   1  16   0          1.21         -0.93         1.56 o                         
   2  16   0         34.98         40.84         3.56 o                         
   3  16   0          5.83          6.34         1.88 o                         
   4  16   0         15.86          9.69         2.35 o                         
   5  16   0        802.53        784.02        56.49 o                         
   6  16   0         62.17         57.18         6.86 o                         
   7  16   0        501.00        464.41        21.45 o                         
   8  16   0          6.79          5.33         2.69 o                         
   1  17   0        140.27        154.94        11.97 o                         
   2  17   0        435.06        419.23        22.71 o                         
   3  17   0        778.80        519.84        68.15 o                         
   4  17   0        858.55        768.55        24.47 o                         
   5  17   0        457.28        439.13        16.25 o                         
   6  17   0         96.69         92.46         8.72 o                         
   7  17   0         51.68         43.22         4.07 o                         
   0  18   0        446.25        421.53        16.82 o                         
   1  18   0        815.87        729.84        38.73 o                         
   2  18   0        346.68        294.10        27.25 o                         
   3  18   0         11.14         11.35         2.55 o                         
   4  18   0        152.07        158.32        15.22 o                         
   5  18   0        178.96        186.13        19.47 o                         
   6  18   0         85.90         85.97         6.44 o                         
   7  18   0         81.18         84.04         6.64 o                         
   1  19   0        197.49        201.82        15.61 o                         
   2  19   0        903.77        690.09        40.66 o                         
   3  19   0        574.39        563.12        35.56 o                         
   4  19   0       1226.25       1132.39        46.66 o                         
   5  19   0         29.79         39.69         5.56 o                         
   6  19   0          1.48          2.96         4.37 o                         
   7  19   0         32.40         41.52         3.83 o                         
   0  20   0       2198.32       2304.54        46.10 o                         
   1  20   0          6.99          9.27         1.74 o                         
   2  20   0        796.18        712.01        46.34 o                         
   3  20   0        927.45        764.56        51.76 o                         
   4  20   0         17.80         18.25         2.29 o                         
   5  20   0         62.17         46.66         5.43 o                         
   6  20   0         78.62         75.93         5.63 o                         
   7  20   0          0.04         -2.98         3.39 o                         
   1  21   0         57.37         64.76         6.73 o                         
   2  21   0          5.22          6.88         1.91 o                         
   3  21   0        483.75        380.67        41.47 o                         
   4  21   0         19.69         19.50         2.24 o                         
   5  21   0         68.23         65.50         7.22 o                         
   6  21   0          1.23          0.48         5.97 o                         
   7  21   0         62.94         54.43         5.74 o                         
   0  22   0         21.90         16.82         4.29 o                         
   1  22   0        461.67        429.69        12.54 o                         
   2  22   0        164.34        146.57        16.45 o                         
   3  22   0         14.68         11.70         2.68 o                         
   4  22   0         30.85         27.94         3.14 o                         
   5  22   0          8.81          8.62         2.95 o                         
   6  22   0         81.81         94.98         5.17 o                         
   1  23   0         25.26         28.79         2.87 o                         
   2  23   0        235.64        183.77         9.82 o                         
   3  23   0        379.89        349.38        34.18 o                         
   4  23   0          4.17          3.25         2.35 o                         
   5  23   0         27.16         26.66         2.99 o                         
   6  23   0          8.76          4.26         3.17 o                         
   0  24   0        436.76        517.65        37.12 o                         
   1  24   0         18.50         17.76         1.94 o                         
   2  24   0         12.82         18.68         2.90 o                         
   3  24   0        217.62        212.16        19.47 o                         
   4  24   0         55.05         49.01         4.78 o                         
   5  24   0         67.88         59.41         4.37 o                         
   6  24   0        139.62        140.54         7.87 o                         
   1  25   0          0.39          3.65         1.99 o                         
   2  25   0         12.12         12.24         3.26 o                         
   3  25   0        267.14        270.68        13.78 o                         
   4  25   0         42.26         52.28         3.70 o                         
   5  25   0         49.88         55.78         7.61 o                         
   6  25   0          4.16          6.20         2.53 o                         
   0  26   0         11.02         22.13         3.62 o                         
   1  26   0          0.11         -0.39         2.18 o                         
   2  26   0         75.32         74.41         6.09 o                         
   3  26   0         70.14         73.58        10.13 o                         
   4  26   0         69.17         73.16         4.58 o                         
   5  26   0          0.35          2.35         2.80 o                         
   1  27   0        212.06        208.87        14.35 o                         
   2  27   0         15.32          3.90         2.42 o                         
   3  27   0        414.72        399.68        21.51 o                         
   4  27   0         16.80         24.90         2.49 o                         
   5  27   0         60.20         54.69         5.32 o                         
   0  28   0        317.13        397.94        20.93 o                         
   1  28   0         19.64         15.40         3.69 o                         
   2  28   0         53.03         51.04         6.60 o                         
   3  28   0         22.63         23.27         4.21 o                         
   4  28   0         25.12         14.80         3.45 o                         
   5  28   0         16.01         17.55         2.98 o                         
   1  29   0         61.84         64.27         4.90 o                         
   2  29   0         46.98         59.33         5.21 o                         
   3  29   0        266.46        234.97        20.82 o                         
   4  29   0          3.16         -1.16         2.15 o                         
   0  30   0        344.54        368.37        54.34 o                         
   1  30   0         37.62         49.06         3.44 o                         
   2  30   0        328.72        445.07        41.55 o                         
   3  30   0          2.24          5.25         2.80 o                         
   4  30   0          1.46          3.72         3.58 o                         
   1  31   0         56.50         70.30         5.65 o                         
   2  31   0         47.54         71.38        10.59 o                         
   3  31   0        161.49        183.51        11.25 o                         
   0  32   0         56.33         57.88         6.79 o                         
   1  32   0        330.29        433.55        30.67 o                         
   2  32   0         28.67         37.84         5.21 o                         
   3  32   0          9.56         14.33         2.73 o                         
   1  33   0         19.16         25.42         3.32 o                         
   2  33   0         25.62         28.06         3.49 o                         
   0  34   0         26.35         33.15         4.31 o                         
  -9   0   1        693.40        654.97        44.30 o                         
  -7   0   1        390.89        397.70        27.07 o                         
  -5   0   1        295.15        296.67        24.58 o                         
  -3   0   1        373.80        370.98         7.55 o                         
  -1   0   1         76.84         91.52         3.65 o                         
   1   0   1        446.48        506.41         9.51 o                         
   3   0   1        207.32        314.30        10.66 o                         
   5   0   1         26.54         31.28         4.09 o                         
   7   0   1       2264.73       2167.94       124.76 o                         
  -9   1   1         78.14         56.89         9.93 o                         
  -8   1   1        778.37        799.93        54.62 o                         
  -7   1   1          8.58          4.17         2.93 o                         
  -6   1   1         99.52         93.45         4.48 o                         
  -5   1   1        296.79        332.76         7.51 o                         
  -4   1   1        709.34        753.59        18.14 o                         
  -3   1   1         25.35         22.81         1.75 o                         
  -2   1   1       7210.78       8101.66        90.01 o                         
  -1   1   1         49.98         43.58         2.10 o                         
   0   1   1         54.79         78.88         3.58 o                         
   1   1   1        160.16        215.21         3.69 o                         
   2   1   1        146.36        187.69         3.42 o                         
   3   1   1        968.96       1152.25        14.33 o                         
   4   1   1        210.21        196.90         6.32 o                         
   5   1   1        215.42        244.06         6.51 o                         
   6   1   1        271.52        265.91         7.35 o                         
   7   1   1         15.83         15.06         5.17 o                         
   8   1   1         34.65         27.58         2.73 o                         
  -9   2   1         25.04         18.43         2.71 o                         
  -8   2   1        640.75        591.90        26.21 o                         
  -7   2   1         25.16         25.77         2.88 o                         
  -6   2   1         93.31         90.01         4.54 o                         
  -5   2   1          8.54          7.56         2.11 o                         
  -4   2   1          4.18          1.20         1.35 o                         
  -3   2   1        115.33        135.10         2.97 o                         
  -2   2   1      20809.89      24279.18       328.58 o                         
  -1   2   1        339.56        358.53         6.01 o                         
   0   2   1       7934.53       9226.94       110.52 o                         
   1   2   1         63.95         65.02         2.52 o                         
   2   2   1         76.48         94.21         2.52 o                         
   3   2   1         12.46          8.63         1.64 o                         
   4   2   1          7.28          3.33         1.85 o                         
   5   2   1          0.97          0.27         2.17 o                         
   6   2   1        698.43        692.97        21.29 o                         
   7   2   1        288.45        277.89         9.42 o                         
   8   2   1         10.61          1.40         4.59 o                         
  -9   3   1        147.16        111.91         9.33 o                         
  -8   3   1        702.90        776.13        44.12 o                         
  -7   3   1          3.94          4.62         2.36 o                         
  -6   3   1        499.06        552.09        17.20 o                         
  -5   3   1        195.62        211.11         4.82 o                         
  -4   3   1        344.74        367.54         9.00 o                         
  -3   3   1        610.96        622.46        12.84 o                         
  -2   3   1       6222.88       7113.00       115.57 o                         
  -1   3   1        127.76        134.67         4.05 o                         
   0   3   1      15041.42      16950.61        96.28 o                         
   1   3   1        247.83        265.72         6.10 o                         
   2   3   1         72.48         92.24         2.46 o                         
   3   3   1        954.87       1010.08        22.98 o                         
   4   3   1       1267.47       1323.44        31.14 o                         
   5   3   1         66.67         61.05         3.35 o                         
   6   3   1       1757.58       1882.26        70.31 o                         
   7   3   1          2.24         -1.77         3.80 o                         
   8   3   1        139.06        128.83         5.37 o                         
  -9   4   1        205.94        180.58        10.00 o                         
  -8   4   1         53.47         40.45         3.38 o                         
  -7   4   1        121.95        126.69         5.64 o                         
  -6   4   1        213.84        228.01         6.41 o                         
  -5   4   1       1928.85       2031.44        84.45 o                         
  -4   4   1        182.55        174.51         5.34 o                         
  -3   4   1       1797.47       1818.02        37.13 o                         
  -2   4   1         37.61         52.55         2.11 o                         
  -1   4   1          0.17          2.52         1.92 o                         
   0   4   1       3964.67       4365.21        82.05 o                         
   1   4   1       2526.48       2718.97        45.70 o                         
   2   4   1         18.02         17.86         1.81 o                         
   3   4   1       5351.48       5770.33        95.13 o                         
   4   4   1        481.19        507.21        13.97 o                         
   5   4   1        135.87        125.89         4.78 o                         
   6   4   1        891.35        935.85        27.34 o                         
   7   4   1        336.88        321.50         9.42 o                         
   8   4   1          2.08          2.25         2.87 o                         
  -9   5   1         21.79         18.68         5.34 o                         
  -8   5   1          3.97         -1.29         3.63 o                         
  -7   5   1        113.81        104.81         5.83 o                         
  -6   5   1        140.32        146.23         5.50 o                         
  -5   5   1        613.89        724.86        30.13 o                         
  -4   5   1          2.59          5.86         2.28 o                         
  -3   5   1        959.51       1000.33        21.67 o                         
  -2   5   1        408.81        494.02        16.58 o                         
  -1   5   1       1984.07       1998.74        45.21 o                         
   0   5   1         98.65         93.46         2.71 o                         
   1   5   1        831.57        863.62        24.16 o                         
   2   5   1       1900.47       2195.20        49.47 o                         
   3   5   1       1545.32       1728.20        26.75 o                         
   4   5   1       1457.17       1565.45        45.66 o                         
   5   5   1        240.35        252.34         9.40 o                         
   6   5   1        273.33        278.52         9.27 o                         
   7   5   1         62.83         58.92         3.87 o                         
   8   5   1          3.35          1.96         4.68 o                         
  -9   6   1         37.19         31.84         4.28 o                         
  -8   6   1         28.63         24.91         5.75 o                         
  -7   6   1         70.58         72.41         5.74 o                         
  -6   6   1         46.67         43.70         3.71 o                         
  -5   6   1       1799.90       1903.42        73.53 o                         
  -4   6   1        548.71        667.80        30.79 o                         
  -3   6   1        865.33        918.81        25.57 o                         
  -2   6   1        312.13        307.53         9.08 o                         
  -1   6   1        715.59        738.87        22.98 o                         
   0   6   1       1261.17       1183.92        37.53 o                         
   1   6   1       5531.87       5833.04        64.75 o                         
   2   6   1        238.75        356.05         7.98 o                         
   3   6   1       2003.11       2358.34        34.59 o                         
   4   6   1         14.04         13.65         1.91 o                         
   5   6   1         28.33         26.43         3.12 o                         
   6   6   1        156.68        161.48         6.31 o                         
   7   6   1         19.98         16.13         4.40 o                         
   8   6   1         77.86         81.35         5.68 o                         
  -9   7   1        119.00         96.83         7.20 o                         
  -8   7   1         34.08         53.69        14.22 o                         
  -7   7   1        131.29        135.85         6.08 o                         
  -6   7   1        137.86        135.65         7.14 o                         
  -5   7   1        152.92        165.04         6.57 o                         
  -4   7   1        296.54        296.38        13.38 o                         
  -3   7   1        395.98        422.91        14.47 o                         
  -2   7   1       3709.51       3868.13        77.23 o                         
  -1   7   1        232.59        292.86        10.71 o                         
   0   7   1       4952.54       4549.78       143.04 o                         
   1   7   1         61.63         63.71         2.41 o                         
   2   7   1        730.93        750.46        13.62 o                         
   3   7   1          0.36         -1.50         1.50 o                         
   4   7   1        123.34        142.17         4.85 o                         
   5   7   1        258.03        245.21         8.26 o                         
   6   7   1          0.52         -0.88         2.12 o                         
   7   7   1        245.48        235.05        11.08 o                         
   8   7   1          2.19         -3.00         3.00 o                         
  -9   8   1         13.06          7.30         4.27 o                         
  -8   8   1         53.71         49.99         3.78 o                         
  -7   8   1         23.68         15.60         7.83 o                         
  -6   8   1        382.35        378.19        25.41 o                         
  -5   8   1         54.49         56.34         4.11 o                         
  -4   8   1        126.56        100.17         5.69 o                         
  -3   8   1         76.02         70.63         3.29 o                         
  -2   8   1          2.79          1.49         1.38 o                         
  -1   8   1        190.05        189.13         5.55 o                         
   0   8   1          0.06          1.69         1.40 o                         
   1   8   1        373.63        387.48        11.53 o                         
   2   8   1         91.04        182.32         5.97 o                         
   3   8   1        131.07        165.46         6.15 o                         
   4   8   1        388.80        420.68        18.33 o                         
   5   8   1         49.03         40.37         2.93 o                         
   6   8   1          9.66          9.99         1.95 o                         
   7   8   1          5.38          6.77         4.38 o                         
   8   8   1          2.23          2.61         3.33 o                         
  -9   9   1        495.65        487.71        32.59 o                         
  -8   9   1          2.81         -4.34         4.34 o                         
  -7   9   1        366.27        369.95        22.12 o                         
  -6   9   1          1.16          4.32         3.78 o                         
  -5   9   1        351.35        432.08        19.34 o                         
  -4   9   1          0.02          0.81         2.13 o                         
  -3   9   1       1990.91       1969.73        55.06 o                         
  -2   9   1       1102.49       1047.11        37.55 o                         
  -1   9   1       1771.00       1691.67        39.43 o                         
   0   9   1       1814.01       1636.56        87.63 o                         
   1   9   1        821.04        818.37        26.13 o                         
   2   9   1          0.68          4.07         1.60 o                         
   3   9   1        127.28        173.77        10.96 o                         
   4   9   1        146.19        143.80         7.35 o                         
   5   9   1        391.52        401.68        14.27 o                         
   6   9   1         32.79         40.55         4.09 o                         
   7   9   1        752.30        810.36        25.05 o                         
   8   9   1          2.45          1.17         6.97 o                         
  -9  10   1         61.43         51.71         4.55 o                         
  -8  10   1         31.82         26.77         3.54 o                         
  -7  10   1         12.90         10.94         4.87 o                         
  -6  10   1        128.55        120.78         5.79 o                         
  -5  10   1         10.34         11.76         2.41 o                         
  -4  10   1        472.64        525.48        24.36 o                         
  -3  10   1          2.48          4.46         1.66 o                         
  -2  10   1        279.33        271.98        11.27 o                         
  -1  10   1          0.34         -1.52         1.52 o                         
   0  10   1          8.71         10.59         1.43 o                         
   1  10   1          0.18         -1.47         1.47 o                         
   2  10   1        286.42        282.87        13.25 o                         
   3  10   1          9.19         14.82         2.25 o                         
   4  10   1        106.34         91.58         5.63 o                         
   5  10   1         81.91         67.69         6.64 o                         
   6  10   1         35.39         33.11         6.57 o                         
   7  10   1         28.06         36.33         5.41 o                         
   8  10   1        153.57        133.67         7.30 o                         
  -8  11   1        187.23        181.99         7.36 o                         
  -7  11   1        336.53        363.24        11.25 o                         
  -6  11   1          0.05          1.76         3.63 o                         
  -5  11   1         24.50         25.92         4.33 o                         
  -4  11   1        585.25        567.10        31.50 o                         
  -3  11   1       2151.48       2267.70        69.66 o                         
  -2  11   1        302.64        325.47        12.91 o                         
  -1  11   1       4084.99       3960.73       176.39 o                         
   0  11   1         10.19         10.43         1.52 o                         
   1  11   1        940.65        916.04        34.82 o                         
   2  11   1        486.98        534.81        11.01 o                         
   3  11   1          8.14          7.38         1.84 o                         
   4  11   1         62.34         51.48         5.76 o                         
   5  11   1        471.85        458.03        27.91 o                         
   6  11   1        252.01        242.53        10.07 o                         
   7  11   1          2.99         -1.65         3.05 o                         
   8  11   1          8.18          9.69         5.78 o                         
  -8  12   1          0.01         -1.82         4.02 o                         
  -7  12   1         73.44         69.06         9.03 o                         
  -6  12   1         34.33         39.89         3.89 o                         
  -5  12   1         77.18         71.66         5.46 o                         
  -4  12   1        873.16        719.60        40.78 o                         
  -3  12   1         71.09         65.13         3.58 o                         
  -2  12   1        796.15        754.30        30.88 o                         
  -1  12   1         88.30         99.57         5.23 o                         
   0  12   1       1681.55       1654.16        64.20 o                         
   1  12   1       1202.95       1246.82        45.40 o                         
   2  12   1       1889.51       1844.15        85.68 o                         
   3  12   1          0.01          0.92         1.71 o                         
   4  12   1         36.91         41.70         5.67 o                         
   5  12   1        214.47        228.92        11.48 o                         
   6  12   1        459.09        458.59        22.76 o                         
   7  12   1         74.59         77.65         9.74 o                         
   8  12   1        137.59        122.33         8.97 o                         
  -8  13   1         18.43         18.19         3.25 o                         
  -7  13   1        178.39        183.83         6.81 o                         
  -6  13   1        223.81        267.95        11.35 o                         
  -5  13   1        106.17         93.23         8.74 o                         
  -4  13   1         99.75         97.97         8.16 o                         
  -3  13   1         44.70         58.69         3.87 o                         
  -2  13   1         78.23         77.10         5.15 o                         
  -1  13   1       6484.08       6072.89       215.38 o                         
   0  13   1        546.67        481.86        24.66 o                         
   1  13   1         23.44         32.65         1.84 o                         
   2  13   1        670.03        627.28        41.68 o                         
   3  13   1        585.97        669.40        18.54 o                         
   4  13   1        561.05        553.39        51.23 o                         
   5  13   1        693.97        666.57        16.62 o                         
   6  13   1         21.82         25.93         3.67 o                         
   7  13   1         29.75         31.55         3.81 o                         
   8  13   1          3.84          6.87         3.54 o                         
  -8  14   1          1.54          2.66         4.52 o                         
  -7  14   1         13.73         13.37         4.04 o                         
  -6  14   1         38.30         36.58         3.92 o                         
  -5  14   1         77.63         61.96         5.27 o                         
  -4  14   1         14.12          9.48         1.77 o                         
  -3  14   1          0.20          0.04         1.80 o                         
  -2  14   1         11.10         11.52         1.66 o                         
  -1  14   1         13.46         10.01         1.88 o                         
   0  14   1        384.34        321.90        16.90 o                         
   1  14   1        755.26        800.08        39.95 o                         
   2  14   1        669.04        540.49        66.03 o                         
   3  14   1        131.56        118.85         4.70 o                         
   4  14   1        112.72         90.42        10.89 o                         
   5  14   1          0.31         -0.22         4.36 o                         
   6  14   1        113.21        106.74         6.92 o                         
   7  14   1          2.29         -3.03         3.79 o                         
  -8  15   1        112.86        123.16         8.81 o                         
  -7  15   1        341.07        339.50        12.30 o                         
  -6  15   1        201.57        201.17         9.45 o                         
  -5  15   1         18.67         13.87         2.79 o                         
  -4  15   1         17.49         15.77         2.00 o                         
  -3  15   1        652.98        628.12        35.13 o                         
  -2  15   1         28.09         23.49         2.21 o                         
  -1  15   1       3121.54       2812.53       208.87 o                         
   0  15   1          5.06          6.06         1.56 o                         
   1  15   1         79.15         94.16         4.60 o                         
   2  15   1        493.26        498.20        29.33 o                         
   3  15   1        618.15        583.07        28.79 o                         
   4  15   1       1682.27       1710.01        41.28 o                         
   5  15   1        870.63        849.49        34.65 o                         
   6  15   1         26.24         19.76         2.99 o                         
   7  15   1         85.15         87.49         5.08 o                         
  -8  16   1         19.90         17.76         3.60 o                         
  -7  16   1          9.07          6.61         3.28 o                         
  -6  16   1        623.06        688.04        36.11 o                         
  -5  16   1        264.72        263.20        18.31 o                         
  -4  16   1        783.35        721.78        51.34 o                         
  -3  16   1          8.29         14.73         1.81 o                         
  -2  16   1        221.43        191.35        11.62 o                         
  -1  16   1        264.51        305.33        15.80 o                         
   0  16   1        393.02        358.50        26.02 o                         
   1  16   1          6.09          1.29         1.62 o                         
   2  16   1       1377.80       1230.51        45.78 o                         
   3  16   1          4.51          1.76         2.21 o                         
   4  16   1       1076.85       1143.74        25.30 o                         
   5  16   1        108.43        108.82         5.69 o                         
   6  16   1        121.37        110.19         7.58 o                         
   7  16   1         11.53         11.81         3.03 o                         
  -8  17   1         94.72         86.64         5.97 o                         
  -7  17   1          1.15          2.32         3.94 o                         
  -6  17   1       1114.48        973.27       103.56 o                         
  -5  17   1        428.77        490.27        26.61 o                         
  -4  17   1        115.27        112.16        11.05 o                         
  -3  17   1        403.49        387.05        22.15 o                         
  -2  17   1        248.64        221.57        17.24 o                         
  -1  17   1          8.20         21.26         1.88 o                         
   0  17   1        284.24        230.93        21.23 o                         
   1  17   1          2.29          0.82         1.82 o                         
   2  17   1        289.48        274.33        20.10 o                         
   3  17   1       2892.33       2916.71       156.18 o                         
   4  17   1       1417.96       1399.03        30.75 o                         
   5  17   1        303.53        319.63        18.55 o                         
   6  17   1         64.12         67.61         6.91 o                         
   7  17   1         20.14         22.75         3.41 o                         
  -8  18   1          1.16          5.80         3.75 o                         
  -7  18   1         18.23         18.83         4.85 o                         
  -6  18   1        573.40        554.47        26.07 o                         
  -5  18   1        268.52        291.51        13.50 o                         
  -4  18   1        780.06        642.22       136.24 o                         
  -3  18   1        426.00        413.12        13.36 o                         
  -2  18   1         14.68         10.91         1.78 o                         
  -1  18   1        100.61         91.44         4.79 o                         
   0  18   1        589.59        503.63        43.90 o                         
   1  18   1         67.34         68.81         4.37 o                         
   2  18   1       1206.10        963.85        56.46 o                         
   3  18   1        146.78        135.75        10.88 o                         
   4  18   1          0.02          0.46         2.31 o                         
   5  18   1        214.90        184.74        18.64 o                         
   6  18   1         36.42         43.83         3.97 o                         
   7  18   1         18.14         14.37         5.04 o                         
  -7  19   1        143.37        154.42         7.30 o                         
  -6  19   1          3.81          3.46         2.52 o                         
  -5  19   1        213.37        231.03        10.62 o                         
  -4  19   1         51.61         44.38         4.59 o                         
  -3  19   1        623.22        557.91        37.09 o                         
  -2  19   1          0.34          0.88         1.87 o                         
  -1  19   1        663.60        555.03        48.31 o                         
   0  19   1         27.09         28.23         2.40 o                         
   1  19   1       1550.53       1559.05        60.92 o                         
   2  19   1        105.03         99.42         9.95 o                         
   3  19   1         76.18         76.09         5.53 o                         
   4  19   1         66.64         62.45         4.01 o                         
   5  19   1         68.41         68.01         4.69 o                         
   6  19   1         46.22         41.90         7.20 o                         
   7  19   1         28.25         24.72         3.41 o                         
  -7  20   1          2.87          0.05         3.06 o                         
  -6  20   1          0.20          1.22         2.61 o                         
  -5  20   1          0.11          6.75         3.24 o                         
  -4  20   1        598.38        569.05        37.44 o                         
  -3  20   1        165.06        140.87         5.89 o                         
  -2  20   1         58.27         50.65         4.10 o                         
  -1  20   1         21.81         17.41         2.13 o                         
   0  20   1         69.74         70.09         6.81 o                         
   1  20   1          0.05          1.71         1.85 o                         
   2  20   1        199.74        175.72        23.45 o                         
   3  20   1        167.35        170.34        19.29 o                         
   4  20   1         23.89         27.06         2.60 o                         
   5  20   1          3.18          3.85         2.77 o                         
   6  20   1         44.27         38.94         3.32 o                         
  -7  21   1          4.68          0.02         2.88 o                         
  -6  21   1         26.17         24.52         3.06 o                         
  -5  21   1        120.66        142.70         6.93 o                         
  -4  21   1        135.67        135.98         8.05 o                         
  -3  21   1         11.33         10.37         1.76 o                         
  -2  21   1       1570.37       1585.11        94.94 o                         
  -1  21   1        749.03        605.91        23.81 o                         
   0  21   1       1089.31        853.07        40.15 o                         
   1  21   1          5.61          3.44         1.97 o                         
   2  21   1         74.17         67.85         7.60 o                         
   3  21   1         21.06         30.59         3.93 o                         
   4  21   1          3.94          1.43         2.26 o                         
   5  21   1         20.18         15.39         4.46 o                         
   6  21   1        124.24        115.10        11.55 o                         
  -7  22   1          4.26          8.86         6.47 o                         
  -6  22   1          0.49          4.09         4.42 o                         
  -5  22   1          0.35          5.61         3.09 o                         
  -4  22   1        101.12        102.99         6.99 o                         
  -3  22   1        654.52        534.86        26.95 o                         
  -2  22   1         27.16         28.54         2.62 o                         
  -1  22   1         15.21         13.80         2.07 o                         
   0  22   1         67.68         56.11         7.32 o                         
   1  22   1       1248.19       1191.43        82.81 o                         
   2  22   1        115.06         93.63         9.97 o                         
   3  22   1         71.06         64.83         6.43 o                         
   4  22   1         10.00         14.10         4.86 o                         
   5  22   1          3.27         -4.17         4.91 o                         
   6  22   1         33.20         40.62         3.33 o                         
  -7  23   1         23.00         21.61         3.04 o                         
  -6  23   1         35.83         39.62         6.38 o                         
  -5  23   1        156.53        178.92         9.66 o                         
  -4  23   1         37.57         41.52         4.10 o                         
  -3  23   1          2.04          1.36         1.91 o                         
  -2  23   1        958.49        938.19        59.06 o                         
  -1  23   1         25.37         32.62         2.56 o                         
   0  23   1        970.28        906.42        62.30 o                         
   1  23   1         57.58         51.57         4.03 o                         
   2  23   1         97.52         98.96        11.09 o                         
   3  23   1        446.61        468.50        39.35 o                         
   4  23   1        228.46        224.67        10.78 o                         
   5  23   1         17.64         27.35         3.50 o                         
   6  23   1         24.15         21.29         2.99 o                         
  -6  24   1         47.53         56.14         5.05 o                         
  -5  24   1        445.46        482.45        23.75 o                         
  -4  24   1         83.39         74.10         7.75 o                         
  -3  24   1        193.27        171.82        10.05 o                         
  -2  24   1        127.62        139.74        12.00 o                         
  -1  24   1          7.43          8.65         2.81 o                         
   0  24   1        300.64        244.50        12.15 o                         
   1  24   1        420.17        401.13        18.76 o                         
   2  24   1         10.76         10.78         2.63 o                         
   3  24   1        257.82        275.42        11.46 o                         
   4  24   1         24.69         29.08         4.08 o                         
   5  24   1         16.16         16.13         2.80 o                         
   6  24   1         34.58         39.94         3.80 o                         
  -6  25   1          7.88         10.65         5.67 o                         
  -5  25   1          1.38          3.90         2.51 o                         
  -4  25   1         12.46         16.57         2.51 o                         
  -3  25   1          3.01          3.80         2.33 o                         
  -2  25   1        117.49         80.98         7.88 o                         
  -1  25   1         72.98         76.34         6.13 o                         
   0  25   1        276.86        255.97        13.83 o                         
   1  25   1         56.46         55.30         3.08 o                         
   2  25   1         46.57         47.47         5.69 o                         
   3  25   1         11.40         10.89         2.85 o                         
   4  25   1         41.28         39.56         3.24 o                         
   5  25   1         11.01          6.44         2.82 o                         
  -6  26   1          0.07         -0.20         2.76 o                         
  -5  26   1        107.44        115.40         6.65 o                         
  -4  26   1          4.49          8.08         3.14 o                         
  -3  26   1         10.22         12.50         5.08 o                         
  -2  26   1         95.03         92.70         4.44 o                         
  -1  26   1          2.98          0.86         1.71 o                         
   0  26   1         26.30         30.99         2.77 o                         
   1  26   1         46.68         54.58         3.38 o                         
   2  26   1          3.72          7.64         2.61 o                         
   3  26   1        159.72        182.22        28.05 o                         
   4  26   1         20.31         23.34         4.69 o                         
   5  26   1         11.87         12.52         2.70 o                         
  -5  27   1         35.62         43.15         7.39 o                         
  -4  27   1          1.85          1.34         2.34 o                         
  -3  27   1          4.78          4.94         2.39 o                         
  -2  27   1        143.95        189.47        10.41 o                         
  -1  27   1        195.56        188.23         8.87 o                         
   0  27   1        193.85        224.50        11.60 o                         
   1  27   1          9.42          6.48         2.18 o                         
   2  27   1         21.45         20.54         2.92 o                         
   3  27   1         50.43         59.03         4.51 o                         
   4  27   1        107.10        100.90         4.81 o                         
   5  27   1        119.98        107.02        10.99 o                         
  -5  28   1         82.71         77.76         4.94 o                         
  -4  28   1         20.91         28.90         3.71 o                         
  -3  28   1          5.66          3.10         2.58 o                         
  -2  28   1         23.56         23.14         2.49 o                         
  -1  28   1         27.81         30.89         2.56 o                         
   0  28   1         27.45         23.00         2.17 o                         
   1  28   1         28.57         36.71         3.17 o                         
   2  28   1         27.82         29.87         3.07 o                         
   3  28   1         52.05         64.01         5.24 o                         
   4  28   1          0.80         -1.47         2.23 o                         
  -5  29   1         13.31         20.32         2.91 o                         
  -4  29   1         13.97         10.22         2.42 o                         
  -3  29   1         34.24         33.50         5.55 o                         
  -2  29   1        229.17        231.96         9.94 o                         
  -1  29   1         53.03         51.92         2.81 o                         
   0  29   1         82.37         85.74         4.68 o                         
   1  29   1          1.09          1.09         2.03 o                         
   2  29   1         18.54         23.51         2.78 o                         
   3  29   1         70.90         90.41        14.44 o                         
   4  29   1        272.52        280.52        13.04 o                         
  -4  30   1          0.30         -2.34         2.50 o                         
  -3  30   1         28.16         29.63         3.99 o                         
  -2  30   1         26.10         34.67         2.95 o                         
  -1  30   1         25.96         27.03         3.76 o                         
   0  30   1          1.08          3.56         2.17 o                         
   1  30   1        134.16        149.35         9.21 o                         
   2  30   1          1.71          1.54         2.29 o                         
   3  30   1         59.78         79.79         8.21 o                         
  -4  31   1          8.75         11.70         3.03 o                         
  -3  31   1          3.39          7.72         2.61 o                         
  -2  31   1         91.73         89.86         7.98 o                         
  -1  31   1         17.19         20.91         4.75 o                         
   0  31   1        201.53        203.16         8.25 o                         
   1  31   1          1.01          4.89         2.30 o                         
   2  31   1          0.97         -0.02         4.25 o                         
   3  31   1          7.87         11.31         2.66 o                         
  -3  32   1         15.16         13.49         2.43 o                         
  -2  32   1         44.89         52.53         4.13 o                         
  -1  32   1          0.01         -0.50         2.41 o                         
   0  32   1         53.37         79.84         5.53 o                         
   1  32   1          4.40          0.78         2.60 o                         
   2  32   1         10.10          5.72         2.92 o                         
  -2  33   1         27.90         31.97         4.10 o                         
  -1  33   1        154.08        192.68        13.29 o                         
   0  33   1          1.15         -0.07         2.37 o                         
   1  33   1         33.33         50.96         4.68 o                         
  -8   0   2        556.88        502.54        69.11 o                         
  -6   0   2          0.00         -2.68         2.68 o                         
  -4   0   2       1532.08       1438.67        51.13 o                         
  -2   0   2     112905.46     129205.48      3428.54 o                         
   0   0   2      17038.25      19204.56       191.12 o                         
   2   0   2       1885.50       2357.63        53.42 o                         
   4   0   2       2383.97       2945.20       138.54 o                         
   6   0   2        356.40        354.80        26.80 o                         
   8   0   2         81.65         67.00         7.96 o                         
  -9   1   2        116.69        110.18         8.99 o                         
  -8   1   2          8.32          9.55         4.11 o                         
  -7   1   2         17.37         18.97         2.44 o                         
  -6   1   2          1.53          1.72         2.40 o                         
  -5   1   2        211.79        221.63         8.14 o                         
  -4   1   2       2724.86       2726.84        32.98 o                         
  -3   1   2         27.53         30.97         1.78 o                         
  -2   1   2      42141.50      47642.92       936.39 o                         
  -1   1   2       4287.74       4928.34       133.48 o                         
   0   1   2        267.84        363.21         9.19 o                         
   1   1   2       1775.69       2224.32        34.57 o                         
   2   1   2          0.13         -0.53         1.65 o                         
   3   1   2        336.83        424.52         9.12 o                         
   4   1   2        235.02        243.04         5.39 o                         
   5   1   2        596.86        612.03        14.30 o                         
   6   1   2        283.86        277.27        12.10 o                         
   7   1   2         71.30         79.13         4.23 o                         
   8   1   2         64.52         55.08         3.85 o                         
  -9   2   2         50.83         36.31         3.77 o                         
  -8   2   2        137.74        144.27         7.87 o                         
  -7   2   2         58.16         47.90         4.45 o                         
  -6   2   2          0.03          4.38         3.25 o                         
  -5   2   2          3.95          2.65         2.06 o                         
  -4   2   2       2107.73       2003.59        39.14 o                         
  -3   2   2          0.05          2.55         1.53 o                         
  -2   2   2       5391.35       6159.29        90.19 o                         
  -1   2   2         61.40         42.78         2.56 o                         
   0   2   2        253.35        224.14         4.82 o                         
   1   2   2          8.62         20.11         1.69 o                         
   2   2   2        999.53       1210.00        27.73 o                         
   3   2   2       1191.25       1536.25        26.59 o                         
   4   2   2       2198.16       2378.68        42.44 o                         
   5   2   2        532.45        536.71        14.94 o                         
   6   2   2         26.84         24.46         2.76 o                         
   7   2   2          2.76          1.39         4.49 o                         
   8   2   2        127.21        103.54         5.55 o                         
  -9   3   2          0.28          0.81         3.25 o                         
  -8   3   2         17.82          8.76         3.47 o                         
  -7   3   2        630.86        682.42        34.13 o                         
  -6   3   2        421.04        483.05        17.67 o                         
  -5   3   2        220.19        219.41         8.29 o                         
  -4   3   2         38.14         30.41         2.01 o                         
  -3   3   2         34.27         36.76         1.86 o                         
  -2   3   2       3830.10       4276.58       119.66 o                         
  -1   3   2        575.54        554.54        16.32 o                         
   0   3   2        523.54        489.53         9.68 o                         
   1   3   2        225.70        253.53         6.27 o                         
   2   3   2          6.62          3.81         1.77 o                         
   3   3   2        192.65        199.39         6.06 o                         
   4   3   2         35.61         33.86         2.63 o                         
   5   3   2          2.98          2.89         2.90 o                         
   6   3   2        104.46        103.46         4.42 o                         
   7   3   2        309.84        306.52        10.07 o                         
   8   3   2         21.58         21.21         3.57 o                         
  -9   4   2         11.24         21.35         3.76 o                         
  -8   4   2         65.59         74.27        10.38 o                         
  -7   4   2        406.55        438.88        28.19 o                         
  -6   4   2        329.34        383.17        13.06 o                         
  -5   4   2          2.32          2.25         2.90 o                         
  -4   4   2          6.96          7.66         1.62 o                         
  -3   4   2         93.55         96.07         3.35 o                         
  -2   4   2       2023.74       2308.12        58.87 o                         
  -1   4   2        330.30        368.87        16.98 o                         
   0   4   2        122.95        138.48         4.23 o                         
   1   4   2         27.69         35.63         1.77 o                         
   2   4   2       4046.79       4583.26        77.48 o                         
   3   4   2          0.06          2.08         1.78 o                         
   4   4   2        248.67        273.64         7.23 o                         
   5   4   2         23.96         27.00         2.51 o                         
   6   4   2         56.19         48.35         3.27 o                         
   7   4   2          0.14         -1.73         2.44 o                         
   8   4   2          7.24          7.05         3.79 o                         
  -9   5   2          6.28         -1.19         4.76 o                         
  -8   5   2         80.99         79.55         6.96 o                         
  -7   5   2        151.92        162.80         9.69 o                         
  -6   5   2          6.29          0.62         3.49 o                         
  -5   5   2        265.99        318.98        20.38 o                         
  -4   5   2        246.61        221.02        10.05 o                         
  -3   5   2        185.91        190.81         7.08 o                         
  -2   5   2        167.20        170.11         6.21 o                         
  -1   5   2         49.63         51.16         2.21 o                         
   0   5   2       2583.31       2907.34        30.67 o                         
   1   5   2       2137.68       2497.17        47.54 o                         
   2   5   2        767.18        925.07        22.81 o                         
   3   5   2         22.64         41.19         2.27 o                         
   4   5   2        403.35        407.67        11.14 o                         
   5   5   2         16.68         21.44         2.52 o                         
   6   5   2          0.09          0.40         2.26 o                         
   7   5   2         23.10         27.88         3.06 o                         
   8   5   2          0.07         -2.99         2.99 o                         
  -9   6   2         82.49         85.15        17.35 o                         
  -8   6   2        201.99        232.26        23.11 o                         
  -7   6   2          6.80          3.14         4.20 o                         
  -6   6   2          1.24          1.65         2.66 o                         
  -5   6   2        153.92        158.82        11.45 o                         
  -4   6   2       1037.19       1009.40        31.09 o                         
  -3   6   2        762.46        754.17        21.12 o                         
  -2   6   2        252.60        325.38         7.94 o                         
  -1   6   2        473.91        482.87        18.85 o                         
   0   6   2       1461.80       1540.48        32.88 o                         
   1   6   2       4630.23       5236.21        90.29 o                         
   2   6   2       2517.97       2996.33        65.11 o                         
   3   6   2       1452.71       1469.39        45.24 o                         
   4   6   2        867.71        940.10        28.26 o                         
   5   6   2        476.45        470.64        12.72 o                         
   6   6   2        648.68        641.22        21.91 o                         
   7   6   2          0.37          1.29         3.45 o                         
   8   6   2        134.15        127.49         9.69 o                         
  -9   7   2          0.88          2.54         2.95 o                         
  -8   7   2         63.83         73.18         5.57 o                         
  -7   7   2         64.27         74.35         4.60 o                         
  -6   7   2         84.97         96.03         4.80 o                         
  -5   7   2       1464.53       1669.52        48.79 o                         
  -4   7   2         18.77         17.76         1.89 o                         
  -3   7   2          1.67          0.47         1.31 o                         
  -2   7   2        362.24        377.68        10.76 o                         
  -1   7   2        550.95        568.61        17.02 o                         
   0   7   2         27.74         30.30         1.46 o                         
   1   7   2        921.16        997.09        28.61 o                         
   2   7   2       1249.81       1460.19        33.81 o                         
   3   7   2          8.60         10.81         2.13 o                         
   4   7   2        481.53        517.78        14.95 o                         
   5   7   2        446.28        442.45        22.98 o                         
   6   7   2          1.88         -0.64         3.14 o                         
   7   7   2        132.38        121.32         5.75 o                         
   8   7   2         39.96         33.07         3.12 o                         
  -9   8   2          2.52         -0.74         4.94 o                         
  -8   8   2         69.53         68.53         4.89 o                         
  -7   8   2         31.01         27.24         3.28 o                         
  -6   8   2        398.22        442.30        19.89 o                         
  -5   8   2          0.49          3.85         3.50 o                         
  -4   8   2         14.07         15.03         1.64 o                         
  -3   8   2        220.64        190.82         8.65 o                         
  -2   8   2         83.47         73.35         2.21 o                         
  -1   8   2         71.36         67.13         3.47 o                         
   0   8   2         60.80         64.00         3.91 o                         
   1   8   2        481.45        515.18        15.12 o                         
   2   8   2          1.01          3.30         1.48 o                         
   3   8   2        143.79        111.86         3.95 o                         
   4   8   2         21.96         20.11         2.23 o                         
   5   8   2        341.58        321.17         9.34 o                         
   6   8   2         30.12         26.24         3.57 o                         
   7   8   2         31.09         34.79         4.07 o                         
  -9   9   2         34.12         37.18         5.41 o                         
  -8   9   2         38.63         42.93         4.39 o                         
  -7   9   2          2.77          2.16         3.37 o                         
  -6   9   2         49.42         63.41         4.76 o                         
  -5   9   2         77.60         69.17         6.66 o                         
  -4   9   2          3.78          4.66         1.67 o                         
  -3   9   2          2.10          7.75         1.61 o                         
  -2   9   2        171.79        142.46         5.32 o                         
  -1   9   2          1.16          0.65         1.44 o                         
   0   9   2       3379.16       3209.39        88.18 o                         
   1   9   2        789.00        863.59        33.56 o                         
   2   9   2         20.35          9.34         1.53 o                         
   3   9   2          1.03          3.17         1.46 o                         
   4   9   2        764.06        766.00        28.76 o                         
   5   9   2         20.71         29.84         2.57 o                         
   6   9   2        175.58        209.94         6.57 o                         
   7   9   2        162.96        163.95         6.29 o                         
  -9  10   2          0.41          0.03         2.74 o                         
  -8  10   2         57.54         68.08         4.56 o                         
  -7  10   2         10.52         16.14         3.16 o                         
  -6  10   2        102.66        102.13         8.40 o                         
  -5  10   2          8.57         13.13         2.69 o                         
  -4  10   2        611.18        605.87        38.54 o                         
  -3  10   2        388.78        364.72        21.71 o                         
  -2  10   2        111.91        113.71         6.38 o                         
  -1  10   2       4966.46       5121.72       166.67 o                         
   0  10   2          2.05          2.24         1.28 o                         
   1  10   2        190.40        156.90         8.63 o                         
   2  10   2       2260.68       2541.11        97.62 o                         
   3  10   2       1712.91       1631.90        68.68 o                         
   4  10   2         54.81         43.54         2.76 o                         
   5  10   2        233.94        221.78         7.77 o                         
   6  10   2         62.00         58.35         4.87 o                         
   7  10   2          5.30         -1.92         5.01 o                         
  -9  11   2          0.24          0.40         6.47 o                         
  -8  11   2         87.96         82.30         5.46 o                         
  -7  11   2        126.35        137.63         9.75 o                         
  -6  11   2        757.23        909.86        30.33 o                         
  -5  11   2        191.32        190.97         9.60 o                         
  -4  11   2         32.08         31.83         2.89 o                         
  -3  11   2         48.13         57.92         3.02 o                         
  -2  11   2       1577.73       1680.91        43.37 o                         
  -1  11   2       4065.06       4556.72       113.21 o                         
   0  11   2         59.03         41.64         1.72 o                         
   1  11   2       2161.18       2378.60       113.46 o                         
   2  11   2          0.53          4.00         1.61 o                         
   3  11   2        457.07        482.80        35.18 o                         
   4  11   2         59.64         69.12         4.76 o                         
   5  11   2       1306.21       1232.20        30.47 o                         
   6  11   2        246.23        237.64         7.60 o                         
   7  11   2         20.58         21.14         3.31 o                         
  -9  12   2        486.98        508.08        31.81 o                         
  -8  12   2        133.60        131.45         6.94 o                         
  -7  12   2        190.58        202.62        11.91 o                         
  -6  12   2          0.35          3.60         4.73 o                         
  -5  12   2        978.80       1009.18        77.14 o                         
  -4  12   2          0.68          0.19         1.63 o                         
  -3  12   2       7107.19       6952.45       253.51 o                         
  -2  12   2         47.79         53.54         2.57 o                         
  -1  12   2       1272.60       1275.50        47.30 o                         
   0  12   2          5.21          4.11         1.12 o                         
   1  12   2         69.72         85.79         4.94 o                         
   2  12   2         46.16         33.29         2.46 o                         
   3  12   2        217.54        209.68         8.42 o                         
   4  12   2          2.56          3.22         6.25 o                         
   5  12   2        347.41        344.16        10.02 o                         
   6  12   2        113.25        102.40         4.60 o                         
   7  12   2         20.26         19.29         3.97 o                         
  -8  13   2        226.85        219.64        14.47 o                         
  -7  13   2          0.11          1.91         6.96 o                         
  -6  13   2        280.88        317.30        23.79 o                         
  -5  13   2        252.48        285.23         8.00 o                         
  -4  13   2         25.60         24.42         3.34 o                         
  -3  13   2       1040.47        937.18        38.85 o                         
  -2  13   2         86.61         73.52         3.70 o                         
  -1  13   2       1663.60       1663.68        51.80 o                         
   0  13   2         98.65         82.87         4.79 o                         
   1  13   2        422.31        414.91        20.61 o                         
   2  13   2        110.33        102.65         8.36 o                         
   3  13   2          5.39          6.43         1.93 o                         
   4  13   2        607.96        642.47        26.09 o                         
   5  13   2         54.58         48.86         3.98 o                         
   6  13   2         86.98         66.39         3.95 o                         
   7  13   2         15.11         16.27         2.81 o                         
  -8  14   2         49.36         50.43         4.50 o                         
  -7  14   2          1.78          1.53         4.09 o                         
  -6  14   2          8.30          8.82         3.19 o                         
  -5  14   2         20.34         21.38         2.85 o                         
  -4  14   2         77.75         83.36         6.47 o                         
  -3  14   2        936.96        862.77        37.49 o                         
  -2  14   2          0.73         -1.54         1.54 o                         
  -1  14   2          6.26          3.58         1.39 o                         
   0  14   2          0.21          1.15         1.16 o                         
   1  14   2        306.24        345.36        20.58 o                         
   2  14   2         17.49         10.93         2.23 o                         
   3  14   2       1211.88       1213.17        22.27 o                         
   4  14   2          3.47          1.74         2.82 o                         
   5  14   2        115.14        117.18         5.78 o                         
   6  14   2         17.44         11.10         2.66 o                         
   7  14   2          0.35         -2.54         2.83 o                         
  -8  15   2        347.52        365.73        31.61 o                         
  -7  15   2          2.76          8.42         8.40 o                         
  -6  15   2        346.04        359.70        14.57 o                         
  -5  15   2        114.58        115.20         9.03 o                         
  -4  15   2         61.78         56.51         4.77 o                         
  -3  15   2         76.23         88.57        11.16 o                         
  -2  15   2         73.07         54.29         2.91 o                         
  -1  15   2        234.50        254.68         9.59 o                         
   0  15   2        173.47        147.21         7.90 o                         
   1  15   2        580.77        503.61        33.55 o                         
   2  15   2        218.97        239.65        13.69 o                         
   3  15   2        154.59        152.76         5.86 o                         
   4  15   2         79.46         66.43         4.15 o                         
   5  15   2         26.67         22.09         3.59 o                         
   6  15   2        161.35        160.59         6.80 o                         
   7  15   2         13.65         13.43         3.89 o                         
  -8  16   2        267.48        271.22        22.32 o                         
  -7  16   2        606.08        580.72        30.53 o                         
  -6  16   2          0.82          0.71         5.68 o                         
  -5  16   2         20.13         24.18         2.75 o                         
  -4  16   2        116.68        124.34         9.38 o                         
  -3  16   2         73.65         60.60         4.38 o                         
  -2  16   2         28.02         25.60         2.10 o                         
  -1  16   2          0.55          0.72         1.41 o                         
   0  16   2          9.15          7.55         1.37 o                         
   1  16   2        138.99        117.92         8.87 o                         
   2  16   2        305.47        293.91        23.22 o                         
   3  16   2        236.86        273.63         7.46 o                         
   4  16   2         28.46         30.06         3.24 o                         
   5  16   2        452.50        467.69        13.52 o                         
   6  16   2         41.49         36.95         4.25 o                         
   7  16   2          0.70          2.62         3.30 o                         
  -8  17   2          2.01         -0.22         4.76 o                         
  -7  17   2         27.51         25.75         5.42 o                         
  -6  17   2        484.56        470.08        21.68 o                         
  -5  17   2         98.81        102.90         5.23 o                         
  -4  17   2        363.15        411.36        27.69 o                         
  -3  17   2        425.26        448.54        31.79 o                         
  -2  17   2          8.17         10.53         1.99 o                         
  -1  17   2         46.64         35.77         3.58 o                         
   0  17   2        432.35        364.06        22.51 o                         
   1  17   2        327.98        318.69        23.85 o                         
   2  17   2       1227.80       1113.31        39.89 o                         
   3  17   2        441.15        472.98         9.42 o                         
   4  17   2         95.08         90.55         5.20 o                         
   5  17   2        142.53        116.35         6.12 o                         
   6  17   2         13.69         18.57         4.91 o                         
   7  17   2         19.99         21.73         4.31 o                         
  -8  18   2          3.33          4.64         2.59 o                         
  -7  18   2          4.70          3.59         2.55 o                         
  -6  18   2          0.50         -2.93         2.93 o                         
  -5  18   2        765.95        814.00        27.53 o                         
  -4  18   2        532.22        553.34        12.25 o                         
  -3  18   2        147.28        111.11         8.76 o                         
  -2  18   2        314.47        302.18        19.45 o                         
  -1  18   2        504.89        388.07        26.99 o                         
   0  18   2          6.92          9.52         1.54 o                         
   1  18   2       1761.98       1503.52        93.46 o                         
   2  18   2        592.72        574.28        13.39 o                         
   3  18   2        745.17        678.98        26.14 o                         
   4  18   2        423.86        438.89        22.41 o                         
   5  18   2        102.32         96.83         8.64 o                         
   6  18   2         43.19         34.08         3.78 o                         
  -8  19   2          0.04         -2.69         3.13 o                         
  -7  19   2          0.23         -0.38         2.50 o                         
  -6  19   2        551.25        600.80        37.81 o                         
  -5  19   2        640.15        713.14        54.40 o                         
  -4  19   2        229.21        231.78        16.35 o                         
  -3  19   2         96.66         86.68         5.05 o                         
  -2  19   2          0.53          0.99         1.67 o                         
  -1  19   2         11.77         15.24         1.93 o                         
   0  19   2        626.89        525.56        25.40 o                         
   1  19   2          5.83          6.66         1.78 o                         
   2  19   2        445.99        404.20        11.06 o                         
   3  19   2        180.96        165.61         6.38 o                         
   4  19   2         30.86         24.22         3.20 o                         
   5  19   2         37.53         27.95         4.55 o                         
   6  19   2         20.60         30.25         6.00 o                         
  -7  20   2         36.03         27.83         5.12 o                         
  -6  20   2         50.74         43.55         3.66 o                         
  -5  20   2        618.92        681.70        31.95 o                         
  -4  20   2        118.41        116.70         8.97 o                         
  -3  20   2        168.73        137.83         6.49 o                         
  -2  20   2        856.07        775.73        32.24 o                         
  -1  20   2        112.99        115.63         7.90 o                         
   0  20   2        616.68        517.65        42.98 o                         
   1  20   2        171.92        172.40         6.64 o                         
   2  20   2        327.15        252.27        20.08 o                         
   3  20   2          2.40          3.40         2.45 o                         
   4  20   2         67.82         67.99         3.44 o                         
   5  20   2         86.19         96.79         6.00 o                         
   6  20   2          2.72         -2.95         2.95 o                         
  -7  21   2         90.86         89.91         5.20 o                         
  -6  21   2          0.04          3.06         2.50 o                         
  -5  21   2         15.61         17.28         2.51 o                         
  -4  21   2        228.90        212.39        14.27 o                         
  -3  21   2        353.15        296.73        19.46 o                         
  -2  21   2        789.35        731.59        33.68 o                         
  -1  21   2        298.87        269.79        17.02 o                         
   0  21   2        946.05        630.76        50.06 o                         
   1  21   2        741.34        710.24        14.44 o                         
   2  21   2          3.56         -3.31         3.31 o                         
   3  21   2          1.32          0.40         2.25 o                         
   4  21   2         27.79         28.86         3.08 o                         
   5  21   2        132.43        124.72        11.88 o                         
   6  21   2        432.43        484.90        23.36 o                         
  -7  22   2         25.55         30.08        13.80 o                         
  -6  22   2         71.46         70.59         4.92 o                         
  -5  22   2         95.25        100.01         8.49 o                         
  -4  22   2         48.59         50.63         3.94 o                         
  -3  22   2         90.75         74.05         3.80 o                         
  -2  22   2         54.02         53.46         4.59 o                         
  -1  22   2        262.13        247.20        14.26 o                         
   0  22   2        197.92        139.02        15.87 o                         
   1  22   2        386.30        373.40        28.37 o                         
   2  22   2          0.02         -0.58         2.47 o                         
   3  22   2          2.21          2.74         2.60 o                         
   4  22   2        111.74        138.32        12.29 o                         
   5  22   2          1.95         -1.81         2.41 o                         
   6  22   2         10.45          6.68         2.53 o                         
  -7  23   2         99.82         96.35         6.37 o                         
  -6  23   2         14.53         19.22         3.01 o                         
  -5  23   2        344.50        384.79        34.47 o                         
  -4  23   2        279.69        279.85        16.49 o                         
  -3  23   2          1.81          2.38         1.80 o                         
  -2  23   2         84.13         99.22         7.62 o                         
  -1  23   2         17.14         23.37         2.13 o                         
   0  23   2         30.92         18.44         2.41 o                         
   1  23   2         27.38         28.27         2.63 o                         
   2  23   2         19.19         14.09         2.76 o                         
   3  23   2         26.08         29.42         2.62 o                         
   4  23   2          8.82          5.66         4.05 o                         
   5  23   2         44.61         33.27         3.49 o                         
  -6  24   2         13.64         12.70         2.95 o                         
  -5  24   2         89.69         80.27        11.20 o                         
  -4  24   2          6.46          8.57         2.27 o                         
  -3  24   2         23.42         20.69         2.11 o                         
  -2  24   2        125.66        154.54        14.84 o                         
  -1  24   2         20.39         19.90         2.25 o                         
   0  24   2          0.18         -1.68         1.80 o                         
   1  24   2        115.88        117.92        11.03 o                         
   2  24   2        329.08        332.34        12.84 o                         
   3  24   2         57.94         64.74         5.61 o                         
   4  24   2        211.20        232.21        20.05 o                         
   5  24   2         21.24         27.10         8.10 o                         
  -6  25   2         11.49         18.38         2.94 o                         
  -5  25   2        121.72        141.78         9.38 o                         
  -4  25   2         54.01         49.30         3.44 o                         
  -3  25   2          1.60          0.71         1.60 o                         
  -2  25   2         33.97         28.67         2.60 o                         
  -1  25   2         54.02         54.50         4.04 o                         
   0  25   2          0.01          1.06         1.89 o                         
   1  25   2        398.24        417.01        25.35 o                         
   2  25   2         32.93         34.76         3.52 o                         
   3  25   2         45.20         51.06         6.92 o                         
   4  25   2          6.73          6.71         3.87 o                         
   5  25   2         13.38         19.04         4.17 o                         
  -6  26   2         15.33         19.33         3.28 o                         
  -5  26   2         83.01         78.80         5.46 o                         
  -4  26   2         60.90         57.36         4.35 o                         
  -3  26   2         69.65         69.59         7.14 o                         
  -2  26   2         14.86         30.32         2.55 o                         
  -1  26   2         47.37         41.31         3.48 o                         
   0  26   2          8.19          4.86         1.95 o                         
   1  26   2          1.31          0.03         2.34 o                         
   2  26   2        125.52        126.32        16.06 o                         
   3  26   2          0.33         -0.87         2.50 o                         
   4  26   2        275.45        290.21        18.74 o                         
  -6  27   2          2.50          8.53         3.56 o                         
  -5  27   2         51.02         48.63         5.72 o                         
  -4  27   2          8.09          4.22         2.19 o                         
  -3  27   2         35.67         39.02         7.36 o                         
  -2  27   2         31.02         29.41         2.78 o                         
  -1  27   2        186.46        170.21        10.87 o                         
   0  27   2         19.15         22.64         2.37 o                         
   1  27   2        618.60        588.21        22.02 o                         
   2  27   2         20.83         31.19         3.75 o                         
   3  27   2         33.45         36.72         3.30 o                         
   4  27   2          0.00         -0.72         2.60 o                         
  -5  28   2          1.80         -0.86         4.38 o                         
  -4  28   2        105.98        106.88         5.20 o                         
  -3  28   2         11.22         10.80         2.26 o                         
  -2  28   2        219.16        253.42        25.62 o                         
  -1  28   2         21.70         18.20         2.09 o                         
   0  28   2         19.07         22.70         2.58 o                         
   1  28   2         19.52         26.26         2.79 o                         
   2  28   2        154.39        177.82        19.10 o                         
   3  28   2         40.34         42.39         3.87 o                         
   4  28   2          9.76          6.04         2.28 o                         
  -5  29   2        147.99        136.59        18.52 o                         
  -4  29   2          4.88          9.03         2.62 o                         
  -3  29   2         14.32         20.59         3.34 o                         
  -2  29   2         13.38         11.62         2.59 o                         
  -1  29   2        118.49        122.34         9.51 o                         
   0  29   2        119.72        162.53        14.70 o                         
   1  29   2        234.99        255.26        25.35 o                         
   2  29   2          7.51          6.23         2.54 o                         
   3  29   2         82.06         98.05        16.06 o                         
  -4  30   2        404.64        456.66        20.12 o                         
  -3  30   2         53.96         68.88         5.03 o                         
  -2  30   2        203.33        210.29        15.10 o                         
  -1  30   2         27.36         39.00         4.86 o                         
   0  30   2         12.21         14.88         2.26 o                         
   1  30   2          0.01         -1.31         2.73 o                         
   2  30   2         44.89         53.06         7.16 o                         
   3  30   2         75.19         89.55        13.43 o                         
  -4  31   2          0.11         -1.67         2.60 o                         
  -3  31   2         41.50         50.91        13.03 o                         
  -2  31   2          0.08         -2.22         2.22 o                         
  -1  31   2         23.31         28.90         3.83 o                         
   0  31   2         61.82         97.70         8.72 o                         
   1  31   2        166.67        191.91        17.50 o                         
   2  31   2          1.85          7.56         2.62 o                         
  -3  32   2        150.26        159.91        12.61 o                         
  -2  32   2         38.71         44.52         5.43 o                         
  -1  32   2        186.45        229.95        14.53 o                         
   0  32   2         52.01         60.50         4.32 o                         
   1  32   2          2.46          7.14         3.01 o                         
  -2  33   2          5.85          6.50         3.20 o                         
  -1  33   2        143.21        165.86         7.44 o                         
   0  33   2          4.32          4.02         2.35 o                         
  -9   0   3        254.99        270.15        23.60 o                         
  -7   0   3        232.34        215.94        12.00 o                         
  -5   0   3         21.55         19.65         4.33 o                         
  -3   0   3       1153.83       1223.73        73.57 o                         
  -1   0   3        160.23        122.75         7.36 o                         
   1   0   3       2074.10       3045.04        61.25 o                         
   3   0   3        591.74        690.88        17.43 o                         
   5   0   3       2189.87       2360.56       142.83 o                         
   7   0   3        339.43        320.94        29.22 o                         
  -9   1   3          4.83          8.83         4.69 o                         
  -8   1   3         18.91         19.24         3.61 o                         
  -7   1   3         24.25         25.54         2.82 o                         
  -6   1   3        692.13        715.45        36.15 o                         
  -5   1   3         66.17         62.36         4.02 o                         
  -4   1   3       9556.82      10183.65       143.86 o                         
  -3   1   3        207.36        193.57         5.52 o                         
  -2   1   3        150.91        165.07        10.18 o                         
  -1   1   3         31.15         34.17         2.43 o                         
   0   1   3         61.97         67.78         3.05 o                         
   1   1   3          4.03          4.15         1.26 o                         
   2   1   3        438.18        445.91         8.77 o                         
   3   1   3        168.33        213.55         4.87 o                         
   4   1   3         21.22         30.11         2.56 o                         
   5   1   3        374.42        366.13         9.60 o                         
   6   1   3        139.17        139.91         5.66 o                         
   7   1   3          0.66         -3.61         3.61 o                         
  -9   2   3        109.15        111.93        13.78 o                         
  -8   2   3         41.30         62.36         7.39 o                         
  -7   2   3         29.38         31.89         4.44 o                         
  -6   2   3          0.00         -2.63         3.76 o                         
  -5   2   3          1.35         -0.82         3.68 o                         
  -4   2   3       3857.02       4327.40        89.75 o                         
  -3   2   3        876.23        814.54        17.60 o                         
  -2   2   3          0.19          1.08         1.57 o                         
  -1   2   3        600.80        617.96        16.15 o                         
   0   2   3         38.56         45.84         2.02 o                         
   1   2   3       1106.39       1281.23        33.85 o                         
   2   2   3        148.08        188.98         4.47 o                         
   3   2   3         14.26         17.21         2.04 o                         
   4   2   3        101.74        110.58         4.89 o                         
   5   2   3        610.56        655.33        13.86 o                         
   6   2   3        171.92        158.93         5.14 o                         
   7   2   3        302.82        321.67        10.39 o                         
  -9   3   3          2.85         -4.86         4.86 o                         
  -8   3   3         72.76         68.97         7.59 o                         
  -7   3   3        372.07        407.82        17.79 o                         
  -6   3   3        179.44        198.26         8.97 o                         
  -5   3   3        607.27        634.91        30.91 o                         
  -4   3   3          2.72          7.22         1.64 o                         
  -3   3   3         20.89         22.08         1.53 o                         
  -2   3   3        895.09        954.24        20.30 o                         
  -1   3   3       1165.80       1166.69        30.34 o                         
   0   3   3       2101.63       2299.10        33.15 o                         
   1   3   3       4214.02       4635.06       150.42 o                         
   2   3   3        984.13       1086.19        26.10 o                         
   3   3   3        202.88        208.16         6.79 o                         
   4   3   3        809.91        822.76        22.08 o                         
   5   3   3        430.78        431.50        12.59 o                         
   6   3   3          0.04         -1.89         2.65 o                         
   7   3   3         27.07         27.46         4.18 o                         
  -9   4   3         30.43         25.47         4.81 o                         
  -8   4   3         26.37         22.12         5.32 o                         
  -7   4   3        143.23        159.71        11.91 o                         
  -6   4   3         52.37         52.34         3.94 o                         
  -5   4   3        151.55        163.56         8.40 o                         
  -4   4   3         54.50         55.70         2.65 o                         
  -3   4   3         27.84         31.72         1.96 o                         
  -2   4   3       2484.34       2750.42        54.65 o                         
  -1   4   3        480.69        499.32        17.20 o                         
   0   4   3        291.76        313.90         7.68 o                         
   1   4   3       2647.66       3114.36        63.36 o                         
   2   4   3         58.53         49.80         2.00 o                         
   3   4   3          0.36          2.51         1.72 o                         
   4   4   3       1341.99       1395.61        35.41 o                         
   5   4   3          2.44          2.49         2.68 o                         
   6   4   3          4.57          4.15         2.07 o                         
   7   4   3         17.91         14.06         3.00 o                         
  -9   5   3         19.40         18.54         5.13 o                         
  -8   5   3          6.89          7.82         3.64 o                         
  -7   5   3         50.46         49.19         4.97 o                         
  -6   5   3        447.69        511.95        22.84 o                         
  -5   5   3        235.27        262.78        11.58 o                         
  -4   5   3          1.92          5.91         1.67 o                         
  -3   5   3         76.29         72.00         2.70 o                         
  -2   5   3        509.54        580.56        16.46 o                         
  -1   5   3         44.55         54.81         2.34 o                         
   0   5   3       3103.70       3433.51        77.67 o                         
   1   5   3       1040.63       1182.11        40.07 o                         
   2   5   3       3208.96       3559.06       107.37 o                         
   3   5   3        225.38        238.77         7.36 o                         
   4   5   3       1848.90       1842.58        43.29 o                         
   5   5   3        332.49        348.31         8.78 o                         
   6   5   3         12.88         16.67         2.86 o                         
   7   5   3        158.28        141.46         7.24 o                         
  -9   6   3         33.55         37.06         8.24 o                         
  -8   6   3         83.59         87.35         4.67 o                         
  -7   6   3        649.65        708.00        43.14 o                         
  -6   6   3         61.51         60.15         7.45 o                         
  -5   6   3          0.01         -0.31         3.10 o                         
  -4   6   3        818.69        802.59        42.04 o                         
  -3   6   3       1304.99       1227.93        33.57 o                         
  -2   6   3       2441.18       2344.04        49.54 o                         
  -1   6   3       4122.85       3945.31       121.74 o                         
   0   6   3        227.71        171.92         4.66 o                         
   1   6   3        170.67        184.51         6.89 o                         
   2   6   3        169.28        173.65         5.36 o                         
   3   6   3          8.75         11.44         1.97 o                         
   4   6   3          1.27         -2.18         2.21 o                         
   5   6   3         48.69         41.67         3.22 o                         
   6   6   3         33.39         33.34         3.08 o                         
   7   6   3          3.41          3.79         2.95 o                         
  -9   7   3         31.65         33.34         7.44 o                         
  -8   7   3         30.92         24.65         3.16 o                         
  -7   7   3         66.22         67.43         8.46 o                         
  -6   7   3         10.21          5.11         2.62 o                         
  -5   7   3          0.27         -0.82         2.11 o                         
  -4   7   3        377.09        326.98        13.97 o                         
  -3   7   3        101.05         88.33         3.61 o                         
  -2   7   3        290.30        324.67         5.69 o                         
  -1   7   3        466.50        511.61        10.28 o                         
   0   7   3         16.45         16.35         1.24 o                         
   1   7   3        252.10        332.02        12.63 o                         
   2   7   3        129.24        142.28         6.24 o                         
   3   7   3        306.74        323.30         8.97 o                         
   4   7   3         36.97         42.42         2.70 o                         
   5   7   3        238.02        212.93         7.70 o                         
   6   7   3        134.64        124.77         6.56 o                         
   7   7   3          0.48          0.73         2.79 o                         
  -9   8   3          2.77         -2.64         8.11 o                         
  -8   8   3         75.51         81.11         7.23 o                         
  -7   8   3        239.26        272.19        17.44 o                         
  -6   8   3         63.66         67.12         4.51 o                         
  -5   8   3        355.41        375.86        25.90 o                         
  -4   8   3          3.64          2.08         1.77 o                         
  -3   8   3        114.87         99.72         3.01 o                         
  -2   8   3         30.07         29.61         1.94 o                         
  -1   8   3         46.55         38.98         1.75 o                         
   0   8   3        503.78        623.97        23.38 o                         
   1   8   3        113.89        137.82         5.64 o                         
   2   8   3          9.56         14.93         1.57 o                         
   3   8   3          7.30          4.60         1.66 o                         
   4   8   3         95.33        102.69         5.65 o                         
   5   8   3          9.89          5.69         2.60 o                         
   6   8   3          8.31          7.13         2.65 o                         
   7   8   3          9.29          4.64         3.32 o                         
  -9   9   3        128.05        128.96         9.83 o                         
  -8   9   3         34.17         34.66         6.56 o                         
  -7   9   3         88.33         88.98         5.12 o                         
  -6   9   3          2.77          4.25         2.79 o                         
  -5   9   3        605.93        596.16        27.59 o                         
  -4   9   3         66.96         59.40         3.27 o                         
  -3   9   3        190.24        167.26         6.52 o                         
  -2   9   3        620.64        668.30        22.98 o                         
  -1   9   3         10.08          9.94         1.24 o                         
   0   9   3        197.66        273.69        12.48 o                         
   1   9   3         64.12         52.40         2.86 o                         
   2   9   3        184.84        188.43         6.09 o                         
   3   9   3         36.17         34.60         2.62 o                         
   4   9   3         27.40         24.79         2.32 o                         
   5   9   3        107.78        100.52         9.54 o                         
   6   9   3          2.32          3.00         4.19 o                         
   7   9   3         11.98          6.65         6.21 o                         
  -9  10   3          0.87         -5.70         5.79 o                         
  -8  10   3         90.21         99.76         6.21 o                         
  -7  10   3         43.64         43.24         5.59 o                         
  -6  10   3        305.69        340.18        14.57 o                         
  -5  10   3         17.03         18.14         4.31 o                         
  -4  10   3        186.47        240.20         8.57 o                         
  -3  10   3         60.87         69.11         2.75 o                         
  -2  10   3         14.27          8.12         1.32 o                         
  -1  10   3         11.80         12.52         1.09 o                         
   0  10   3         49.68         35.94         1.65 o                         
   1  10   3         26.94         35.49         2.26 o                         
   2  10   3         38.86         33.71         2.21 o                         
   3  10   3         98.78        104.46         4.15 o                         
   4  10   3         19.03         18.90         1.88 o                         
   5  10   3        457.25        476.79        18.04 o                         
   6  10   3        189.29        170.70         6.33 o                         
   7  10   3         61.58         56.76         5.25 o                         
  -9  11   3        105.51        101.73         7.87 o                         
  -8  11   3         15.03         18.71         5.56 o                         
  -7  11   3         38.85         36.03         3.28 o                         
  -6  11   3        116.20        120.59         8.87 o                         
  -5  11   3       1295.31       1323.97        57.26 o                         
  -4  11   3         95.49        107.66         7.95 o                         
  -3  11   3       1899.22       1833.95        76.26 o                         
  -2  11   3        118.66        111.12         8.25 o                         
  -1  11   3         11.45         11.84         1.26 o                         
   0  11   3         27.48         27.49         1.69 o                         
   1  11   3        238.42        185.41        11.93 o                         
   2  11   3        444.19        414.11        25.40 o                         
   3  11   3        335.10        304.37        20.65 o                         
   4  11   3         10.23          6.65         3.06 o                         
   5  11   3         55.71         46.90         3.57 o                         
   6  11   3         21.59         25.18         4.40 o                         
   7  11   3         92.20         63.41         4.58 o                         
  -9  12   3          3.94          2.82         2.97 o                         
  -8  12   3         67.12         73.79         6.90 o                         
  -7  12   3         84.21         92.04         9.01 o                         
  -6  12   3         33.82         35.79         6.20 o                         
  -5  12   3         93.05        112.12         5.34 o                         
  -4  12   3          0.37          1.15         1.78 o                         
  -3  12   3        187.67        228.11        12.09 o                         
  -2  12   3        849.34        844.66        37.54 o                         
  -1  12   3        750.18        761.92        28.62 o                         
   0  12   3        977.78        912.87        34.47 o                         
   1  12   3        131.14        141.76         9.93 o                         
   2  12   3        305.30        305.57        24.12 o                         
   3  12   3         88.81        104.49        10.63 o                         
   4  12   3       1642.51       1665.96        45.92 o                         
   5  12   3        162.15        169.40         6.77 o                         
   6  12   3        341.39        350.16        12.20 o                         
   7  12   3          4.94          3.52         2.65 o                         
  -9  13   3         23.62         26.20         4.13 o                         
  -8  13   3         16.50         18.59         5.39 o                         
  -7  13   3          7.20         10.33         2.79 o                         
  -6  13   3          0.00         -3.12         3.12 o                         
  -5  13   3         84.34         94.51         6.47 o                         
  -4  13   3         18.12         19.80         2.03 o                         
  -3  13   3       2231.87       2055.72        60.68 o                         
  -2  13   3        181.48        178.99         9.30 o                         
  -1  13   3        143.14        145.64         6.26 o                         
   0  13   3        370.63        340.51        21.04 o                         
   1  13   3        909.98        925.28        39.63 o                         
   2  13   3         67.61         70.91         4.60 o                         
   3  13   3       1298.03       1237.46        70.19 o                         
   4  13   3          6.53          3.63         5.20 o                         
   5  13   3         16.77         12.47         3.15 o                         
   6  13   3          0.93         -3.22         3.22 o                         
  -9  14   3          4.62          4.44         4.88 o                         
  -8  14   3         38.69         36.12         3.36 o                         
  -7  14   3         15.40         11.02         2.84 o                         
  -6  14   3          4.70          5.99         2.18 o                         
  -5  14   3        169.72        200.29        10.79 o                         
  -4  14   3         83.16         86.20         4.18 o                         
  -3  14   3          0.17          0.92         1.86 o                         
  -2  14   3       1146.49       1129.93        46.76 o                         
  -1  14   3        302.32        356.90        14.63 o                         
   0  14   3       1959.08       1716.11        60.91 o                         
   1  14   3          0.15         -0.56         1.73 o                         
   2  14   3       1360.83       1329.77        69.50 o                         
   3  14   3          4.14          4.04         2.11 o                         
   4  14   3        354.79        344.15        12.64 o                         
   5  14   3         24.29         26.69         3.29 o                         
   6  14   3        112.23        111.91         5.31 o                         
  -8  15   3          6.21         10.28         4.71 o                         
  -7  15   3          0.17         -1.72         2.35 o                         
  -6  15   3         54.67         55.21         4.18 o                         
  -5  15   3        244.50        263.41        13.77 o                         
  -4  15   3        107.98        106.58         7.38 o                         
  -3  15   3        312.33        293.85        26.11 o                         
  -2  15   3          1.79          3.20         1.60 o                         
  -1  15   3        525.64        482.56        16.04 o                         
   0  15   3        511.09        518.21        23.61 o                         
   1  15   3       2123.30       1952.34        85.25 o                         
   2  15   3       2261.42       2160.98        81.77 o                         
   3  15   3        800.84        785.37        36.60 o                         
   4  15   3         75.69         70.27         4.79 o                         
   5  15   3          6.81          7.29         4.25 o                         
   6  15   3          8.03         11.74         4.83 o                         
  -8  16   3         87.16         83.70         5.16 o                         
  -7  16   3        216.43        234.89        11.16 o                         
  -6  16   3         79.84         82.33         4.70 o                         
  -5  16   3          5.05         12.67         2.76 o                         
  -4  16   3          1.40          1.93         2.06 o                         
  -3  16   3        656.96        624.34        35.46 o                         
  -2  16   3        317.12        265.87        11.95 o                         
  -1  16   3          5.97          4.67         1.50 o                         
   0  16   3        758.38        651.30        27.30 o                         
   1  16   3        227.04        212.61        12.95 o                         
   2  16   3        231.53        258.30        12.22 o                         
   3  16   3         71.76         61.45         4.85 o                         
   4  16   3         25.37         17.88         4.54 o                         
   5  16   3          9.64         10.59         2.64 o                         
   6  16   3         43.11         39.47         3.57 o                         
  -8  17   3        191.84        178.03         9.38 o                         
  -7  17   3         17.67         16.99         2.64 o                         
  -6  17   3          2.59          0.10         2.42 o                         
  -5  17   3        679.93        674.70        21.32 o                         
  -4  17   3         49.06         44.20         5.75 o                         
  -3  17   3         93.13         78.79         6.98 o                         
  -2  17   3         38.75         31.07         2.43 o                         
  -1  17   3         36.96         40.89         2.80 o                         
   0  17   3        346.39        330.51        22.44 o                         
   1  17   3       3471.89       3263.74       151.99 o                         
   2  17   3        355.27        343.51        24.21 o                         
   3  17   3       1096.98       1082.79        48.55 o                         
   4  17   3          8.78          7.45         2.69 o                         
   5  17   3         42.42         45.09         3.76 o                         
   6  17   3         46.95         34.13         5.15 o                         
  -8  18   3        682.24        637.34        29.82 o                         
  -7  18   3         41.18         35.50         5.55 o                         
  -6  18   3        299.20        303.77        23.66 o                         
  -5  18   3        121.40        108.92         8.23 o                         
  -4  18   3         53.81         53.53         4.36 o                         
  -3  18   3        317.77        309.50        12.34 o                         
  -2  18   3        737.32        612.90        27.52 o                         
  -1  18   3         96.73         99.05         5.94 o                         
   0  18   3        754.70        585.45        35.66 o                         
   1  18   3        140.16        138.62         7.72 o                         
   2  18   3        684.38        727.18        44.22 o                         
   3  18   3         57.78         42.20         3.04 o                         
   4  18   3        123.05        132.82         9.68 o                         
   5  18   3         33.50         29.08         3.33 o                         
   6  18   3        195.20        199.40         9.45 o                         
  -8  19   3         22.31         23.18         4.16 o                         
  -7  19   3         47.78         45.06         4.27 o                         
  -6  19   3          6.89          5.15         2.79 o                         
  -5  19   3         42.34         44.94         4.62 o                         
  -4  19   3        114.57        113.75         5.91 o                         
  -3  19   3        159.63        133.84         6.10 o                         
  -2  19   3        366.23        349.09        19.30 o                         
  -1  19   3        590.44        506.62        21.20 o                         
   0  19   3         13.52          8.89         1.44 o                         
   1  19   3          7.08          6.19         2.40 o                         
   2  19   3          5.90          0.77         2.65 o                         
   3  19   3          0.30          0.13         2.26 o                         
   4  19   3         36.34         40.01         5.88 o                         
   5  19   3          1.06         -1.15         2.81 o                         
   6  19   3         40.21         38.55         6.20 o                         
  -8  20   3         23.13         20.81         3.99 o                         
  -7  20   3        201.86        182.11         7.92 o                         
  -6  20   3        447.81        460.50        15.37 o                         
  -5  20   3         98.05        104.37         5.05 o                         
  -4  20   3        184.39        195.65         8.55 o                         
  -3  20   3         93.24         88.23         4.26 o                         
  -2  20   3         36.84         35.38         2.64 o                         
  -1  20   3        139.84        123.36         3.93 o                         
   0  20   3         42.54         33.27         3.76 o                         
   1  20   3        145.08        158.03         8.72 o                         
   2  20   3         10.94         13.49         2.77 o                         
   3  20   3         25.46         28.34         3.19 o                         
   4  20   3         59.35         55.96         4.00 o                         
   5  20   3         84.02         91.42         6.34 o                         
  -7  21   3         80.70         86.25         9.70 o                         
  -6  21   3         14.91         11.75         2.74 o                         
  -5  21   3          6.01          8.22         2.50 o                         
  -4  21   3        585.02        609.87        35.79 o                         
  -3  21   3        167.31        147.66         8.69 o                         
  -2  21   3        149.83        141.84         8.06 o                         
  -1  21   3        274.42        274.33        17.81 o                         
   0  21   3          0.04         -0.87         1.68 o                         
   1  21   3          8.30          8.40         2.24 o                         
   2  21   3        103.77        108.13         9.11 o                         
   3  21   3          9.86         12.95         4.82 o                         
   4  21   3         57.56         42.60         3.99 o                         
   5  21   3          0.97          0.93         2.78 o                         
  -7  22   3          3.67          3.25         5.36 o                         
  -6  22   3         12.29         10.04         2.83 o                         
  -5  22   3         93.76         94.60         8.08 o                         
  -4  22   3          7.73          7.29         2.08 o                         
  -3  22   3         38.33         36.50         2.33 o                         
  -2  22   3         80.95         67.38         3.77 o                         
  -1  22   3        527.66        531.99        31.83 o                         
   0  22   3         18.04         16.46         2.01 o                         
   1  22   3        277.55        252.83        11.32 o                         
   2  22   3         20.29         19.29         4.34 o                         
   3  22   3         35.84         42.03         3.42 o                         
   4  22   3        163.31        188.28         8.50 o                         
   5  22   3        131.32        130.71        12.68 o                         
  -7  23   3          1.36         -2.81         2.81 o                         
  -6  23   3          0.09         -1.93         2.37 o                         
  -5  23   3         30.90         27.88         2.65 o                         
  -4  23   3        162.29        156.67        11.23 o                         
  -3  23   3          0.49          0.39         1.96 o                         
  -2  23   3         55.60         62.07         4.55 o                         
  -1  23   3        224.81        201.59        10.93 o                         
   0  23   3         10.72         10.03         1.98 o                         
   1  23   3        210.31        202.35         7.25 o                         
   2  23   3        352.76        398.50        47.26 o                         
   3  23   3          4.04          6.10         3.17 o                         
   4  23   3         10.36          6.35         2.65 o                         
   5  23   3         16.73         11.42         4.16 o                         
  -7  24   3        204.14        199.47         7.56 o                         
  -6  24   3         27.43         22.70         3.06 o                         
  -5  24   3         17.50         22.25         3.69 o                         
  -4  24   3        405.22        370.89        22.81 o                         
  -3  24   3         18.85         20.04         2.08 o                         
  -2  24   3        932.31        880.62        45.35 o                         
  -1  24   3        375.87        366.04        13.37 o                         
   0  24   3         27.50         26.39         3.14 o                         
   1  24   3          0.56          4.35         2.09 o                         
   2  24   3          0.01         -2.53         2.53 o                         
   3  24   3          4.15          1.84         2.43 o                         
   4  24   3         27.82         26.15         3.28 o                         
  -6  25   3         86.06         86.17         5.20 o                         
  -5  25   3         20.53         23.85         6.44 o                         
  -4  25   3         40.92         43.81         4.64 o                         
  -3  25   3         57.33         47.85         2.77 o                         
  -2  25   3          3.57          2.27         2.01 o                         
  -1  25   3        200.44        186.73         8.97 o                         
   0  25   3        148.42        131.55         7.02 o                         
   1  25   3         14.18         15.94         2.44 o                         
   2  25   3        149.15        151.50        10.68 o                         
   3  25   3          5.57         11.22         3.42 o                         
   4  25   3        145.25        170.40        15.07 o                         
  -6  26   3         11.17         12.36         3.45 o                         
  -5  26   3          1.11          0.71         2.31 o                         
  -4  26   3        111.29        103.25         5.52 o                         
  -3  26   3         24.28         27.16         2.84 o                         
  -2  26   3        161.95        161.83         9.15 o                         
  -1  26   3         98.83         95.57         5.55 o                         
   0  26   3          2.54          2.69         2.27 o                         
   1  26   3        130.48        159.45        10.55 o                         
   2  26   3         54.78         62.71         6.44 o                         
   3  26   3         33.62         36.83         4.68 o                         
   4  26   3         12.05         22.59         2.66 o                         
  -6  27   3         25.17         26.43         6.79 o                         
  -5  27   3          2.24          1.74         2.47 o                         
  -4  27   3         11.17         13.88         2.29 o                         
  -3  27   3         60.26         60.41         7.20 o                         
  -2  27   3         14.24         13.94         2.34 o                         
  -1  27   3          8.25          9.84         2.04 o                         
   0  27   3         94.45         92.06         6.97 o                         
   1  27   3         17.92         20.40         2.72 o                         
   2  27   3        129.28        139.32        12.66 o                         
   3  27   3         92.23        100.37         5.46 o                         
  -5  28   3          0.27         -0.23         3.08 o                         
  -4  28   3          1.46          2.79         2.30 o                         
  -3  28   3        145.41        139.52         8.40 o                         
  -2  28   3         14.36          8.84         2.35 o                         
  -1  28   3         97.83        107.34         6.48 o                         
   0  28   3         12.64         14.34         3.50 o                         
   1  28   3         17.77         21.66         5.27 o                         
   2  28   3         38.28         46.72         3.73 o                         
   3  28   3          9.95         15.58         2.35 o                         
  -5  29   3         29.53         28.52         3.83 o                         
  -4  29   3        223.53        227.32        11.93 o                         
  -3  29   3         19.71         19.79         3.03 o                         
  -2  29   3         16.97         18.13         2.79 o                         
  -1  29   3         20.14         16.03         2.21 o                         
   0  29   3         94.74        116.12         8.15 o                         
   1  29   3        102.34        122.95         8.17 o                         
   2  29   3        176.47        189.77         8.92 o                         
  -4  30   3          8.36          8.65         3.01 o                         
  -3  30   3        111.23        123.18         9.44 o                         
  -2  30   3         18.61         12.99         3.13 o                         
  -1  30   3        125.54        137.50         8.86 o                         
   0  30   3         11.43         11.37         2.37 o                         
   1  30   3          2.09         -0.02         2.33 o                         
   2  30   3         44.96         59.67         5.59 o                         
  -3  31   3         37.99         42.05         5.17 o                         
  -2  31   3        106.21        133.94         8.70 o                         
  -1  31   3          2.79          6.24         2.30 o                         
   0  31   3         14.26         14.53         2.28 o                         
   1  31   3         48.82         60.06         3.71 o                         
  -2  32   3          6.24          9.34         2.81 o                         
  -1  32   3          8.61          6.77         2.36 o                         
   0  32   3         26.76         31.79         3.61 o                         
  -8   0   4         12.66         17.62         6.33 o                         
  -6   0   4          9.75         12.47         8.46 o                         
  -4   0   4        426.66        524.44        23.40 o                         
  -2   0   4        322.39        343.56        10.01 o                         
   0   0   4       1428.27       1503.90        22.57 o                         
   2   0   4        596.87        713.81        38.00 o                         
   4   0   4       1835.37       2071.66        77.76 o                         
   6   0   4        901.85        921.42        53.33 o                         
  -9   1   4          0.11         -6.46         6.46 o                         
  -8   1   4          5.97         16.35         5.56 o                         
  -7   1   4          0.57          2.87         5.10 o                         
  -6   1   4         63.26         62.29        10.27 o                         
  -5   1   4        181.38        174.93        15.83 o                         
  -4   1   4      12170.08      13072.92       828.75 o                         
  -3   1   4       1717.43       1530.91        93.24 o                         
  -2   1   4       2147.17       2204.41        54.90 o                         
  -1   1   4        375.74        359.65        11.40 o                         
   0   1   4         34.39         39.08         2.09 o                         
   1   1   4        204.70        259.96         6.72 o                         
   2   1   4        172.33        206.27         6.55 o                         
   3   1   4       2279.83       2431.64        87.14 o                         
   4   1   4          2.09          0.97         2.51 o                         
   5   1   4        193.89        224.17        12.25 o                         
   6   1   4         34.20         31.57         3.67 o                         
   7   1   4        117.09        133.75         8.02 o                         
  -9   2   4          2.18         -9.86        16.88 o                         
  -8   2   4          0.02          3.04        12.32 o                         
  -7   2   4          1.48          3.76         5.61 o                         
  -6   2   4       1171.21       1370.58        48.29 o                         
  -5   2   4         44.25         43.33         2.87 o                         
  -4   2   4       3524.98       3476.63       132.14 o                         
  -3   2   4        318.76        310.09        17.32 o                         
  -2   2   4          3.62          2.36         1.50 o                         
  -1   2   4        158.82        176.49         6.95 o                         
   0   2   4       1440.20       1649.28        36.50 o                         
   1   2   4        291.26        342.63         7.98 o                         
   2   2   4       1966.10       2211.34        58.63 o                         
   3   2   4         93.45         92.02         5.51 o                         
   4   2   4         54.38         62.51         3.53 o                         
   5   2   4         87.22         81.04         3.86 o                         
   6   2   4        109.64        108.71         9.52 o                         
  -9   3   4        116.22        155.26        17.05 o                         
  -8   3   4        152.41        151.28        20.62 o                         
  -7   3   4         18.49         19.07         4.41 o                         
  -6   3   4        139.75        125.26         8.36 o                         
  -5   3   4         35.99         30.65         2.41 o                         
  -4   3   4       3995.56       3882.26       215.10 o                         
  -3   3   4        472.84        393.93        27.45 o                         
  -2   3   4         23.21         17.89         1.65 o                         
  -1   3   4        218.98        214.78         7.50 o                         
   0   3   4         35.90         41.00         2.21 o                         
   1   3   4        233.54        287.76         6.40 o                         
   2   3   4        509.60        553.27        11.85 o                         
   3   3   4          0.09         -0.59         1.99 o                         
   4   3   4         54.64         53.83         3.51 o                         
   5   3   4        184.40        196.28         7.80 o                         
   6   3   4         36.07         30.25         5.59 o                         
  -9   4   4         85.95         56.85         6.83 o                         
  -8   4   4         31.54         26.56         4.02 o                         
  -7   4   4         42.50         43.14         4.32 o                         
  -6   4   4        122.61        127.47         7.95 o                         
  -5   4   4        121.96        108.89         6.83 o                         
  -4   4   4          4.79          3.50         1.51 o                         
  -3   4   4        242.80        239.10        14.56 o                         
  -2   4   4          0.31         -0.75         1.18 o                         
  -1   4   4        750.38        659.39        31.36 o                         
   0   4   4       2007.53       1841.68        53.99 o                         
   1   4   4         23.75         24.05         1.86 o                         
   2   4   4        905.43        958.60        35.36 o                         
   3   4   4         98.03        111.38         4.58 o                         
   4   4   4          0.41          2.35         1.97 o                         
   5   4   4          2.31          3.92         2.55 o                         
   6   4   4        120.53        128.04         6.42 o                         
  -9   5   4        293.47        277.94        21.68 o                         
  -8   5   4         22.04         15.64         4.60 o                         
  -7   5   4        143.49        152.13         6.43 o                         
  -6   5   4         37.87         44.73         3.58 o                         
  -5   5   4          7.84          6.32         1.61 o                         
  -4   5   4        174.95        138.55        12.08 o                         
  -3   5   4        343.36        296.53        17.99 o                         
  -2   5   4          0.55          0.69         1.27 o                         
  -1   5   4       2449.39       2003.73        72.39 o                         
   0   5   4        375.04        397.58        12.94 o                         
   1   5   4         66.54         48.31         2.11 o                         
   2   5   4        497.97        511.45        18.57 o                         
   3   5   4         24.08         25.33         2.43 o                         
   4   5   4        221.52        225.45         8.01 o                         
   5   5   4         50.23         60.30         3.18 o                         
   6   5   4         10.58         13.99         6.02 o                         
  -9   6   4          0.74         -3.25         3.35 o                         
  -8   6   4         60.53         64.41         5.44 o                         
  -7   6   4        157.87        168.94        17.14 o                         
  -6   6   4        371.25        408.16        14.36 o                         
  -5   6   4         79.73         73.73         6.20 o                         
  -4   6   4         24.10         28.63         2.67 o                         
  -3   6   4          1.41          2.43         1.52 o                         
  -2   6   4       1077.24       1030.82        39.12 o                         
  -1   6   4       1453.57       1324.17        37.64 o                         
   0   6   4       1689.55       1805.28        55.85 o                         
   1   6   4       1112.15       1078.57        36.87 o                         
   2   6   4          0.06          1.26         1.45 o                         
   3   6   4         40.32         43.49         2.34 o                         
   4   6   4         89.82         96.38         4.13 o                         
   5   6   4        111.44        123.14         7.71 o                         
   6   6   4        149.53        140.32         6.92 o                         
  -9   7   4          4.02          4.29         5.31 o                         
  -8   7   4        151.36        132.64         8.82 o                         
  -7   7   4         68.13         71.54         4.46 o                         
  -6   7   4         20.75         14.55         3.17 o                         
  -5   7   4         69.02         61.28         5.25 o                         
  -4   7   4        362.21        358.25        21.80 o                         
  -3   7   4        378.23        346.15        17.04 o                         
  -2   7   4        450.76        379.73        22.95 o                         
  -1   7   4         32.52         23.68         1.66 o                         
   0   7   4       1294.85       1253.19        44.60 o                         
   1   7   4        254.25        254.18        12.37 o                         
   2   7   4        292.55        291.56         9.62 o                         
   3   7   4        640.68        697.64        17.20 o                         
   4   7   4         66.76         57.09         2.95 o                         
   5   7   4        242.92        265.31        11.09 o                         
   6   7   4        100.78        113.61         5.58 o                         
  -9   8   4          0.15         -3.33         3.33 o                         
  -8   8   4        140.64        141.07        10.21 o                         
  -7   8   4         42.46         43.44         3.47 o                         
  -6   8   4        181.59        206.48         8.60 o                         
  -5   8   4         43.92         36.79         2.47 o                         
  -4   8   4         46.95         44.87         2.59 o                         
  -3   8   4         48.52         52.31         3.05 o                         
  -2   8   4        122.76        110.95         6.19 o                         
  -1   8   4         51.47         38.92         2.12 o                         
   0   8   4        260.47        276.61        13.36 o                         
   1   8   4        469.37        444.30        15.87 o                         
   2   8   4        269.99        274.53        13.57 o                         
   3   8   4        588.38        560.32        16.70 o                         
   4   8   4          0.35          6.00         1.99 o                         
   5   8   4         82.89         84.31         4.19 o                         
   6   8   4         88.55         98.89         5.23 o                         
  -9   9   4          2.93          7.43         6.03 o                         
  -8   9   4          0.24         -2.48         3.47 o                         
  -7   9   4         24.63         17.85         4.32 o                         
  -6   9   4        126.48        132.01        10.84 o                         
  -5   9   4          4.23          3.75         1.99 o                         
  -4   9   4        282.14        286.61        16.03 o                         
  -3   9   4        163.33        191.51        12.13 o                         
  -2   9   4        895.52        894.74        28.83 o                         
  -1   9   4        261.20        225.47        14.81 o                         
   0   9   4        385.33        379.37        20.67 o                         
   1   9   4        118.53        122.98         4.90 o                         
   2   9   4        677.09        626.74        35.74 o                         
   3   9   4         17.17         31.02         3.76 o                         
   4   9   4        491.28        550.39        12.65 o                         
   5   9   4         84.38         82.71         5.10 o                         
   6   9   4         37.08         37.01         3.66 o                         
  -9  10   4         59.82         60.45         5.20 o                         
  -8  10   4         23.20         18.44         3.40 o                         
  -7  10   4        151.88        138.75        11.08 o                         
  -6  10   4         80.59         88.28         7.83 o                         
  -5  10   4        176.94        180.27        10.32 o                         
  -4  10   4          5.80          8.21         1.84 o                         
  -3  10   4       1688.40       1786.37        71.44 o                         
  -2  10   4        231.54        210.99        13.62 o                         
  -1  10   4        170.70        187.57         7.61 o                         
   0  10   4        400.58        423.20        26.39 o                         
   1  10   4       1820.68       1426.33        94.35 o                         
   2  10   4        300.54        262.12        18.06 o                         
   3  10   4        876.56        805.46        43.88 o                         
   4  10   4         26.53         21.69         2.55 o                         
   5  10   4          0.21          0.54         2.40 o                         
   6  10   4         42.08         57.41         4.46 o                         
  -9  11   4          0.57          1.77         4.18 o                         
  -8  11   4        199.34        223.51        18.02 o                         
  -7  11   4        174.00        168.96        10.71 o                         
  -6  11   4          5.46          6.51         4.29 o                         
  -5  11   4         75.63         75.53         3.97 o                         
  -4  11   4       1170.08       1229.46        54.27 o                         
  -3  11   4        128.92        137.61         6.76 o                         
  -2  11   4        326.98        271.12        27.36 o                         
  -1  11   4        613.42        542.05        24.58 o                         
   0  11   4        611.03        582.90        24.87 o                         
   1  11   4          0.73          0.93         1.13 o                         
   2  11   4        440.83        394.76        15.83 o                         
   3  11   4        566.73        507.53        22.69 o                         
   4  11   4        453.70        451.92        13.42 o                         
   5  11   4          0.06         -1.17         2.80 o                         
   6  11   4         61.33         48.52         4.24 o                         
  -9  12   4         20.55         18.96         3.18 o                         
  -8  12   4          0.03         -3.45         3.45 o                         
  -7  12   4         81.61         91.40         6.38 o                         
  -6  12   4          3.36          6.53         4.60 o                         
  -5  12   4       1055.67       1072.93        30.71 o                         
  -4  12   4         76.40         64.28         6.03 o                         
  -3  12   4        285.89        285.40        15.43 o                         
  -2  12   4         38.48         35.85         2.30 o                         
  -1  12   4       1000.37        903.49        13.63 o                         
   0  12   4          0.88          2.71         1.14 o                         
   1  12   4        103.49         75.80         4.92 o                         
   2  12   4        292.03        281.12        10.98 o                         
   3  12   4        153.04        121.16         7.50 o                         
   4  12   4         39.81         31.50         4.21 o                         
   5  12   4        180.67        177.88         8.37 o                         
   6  12   4        107.85        108.74         5.84 o                         
  -9  13   4         12.35         13.24         3.63 o                         
  -8  13   4         98.86        105.66         8.29 o                         
  -7  13   4        111.54        116.25         4.79 o                         
  -6  13   4          0.46          1.20         2.62 o                         
  -5  13   4        501.82        431.59        30.29 o                         
  -4  13   4        289.05        264.16        13.18 o                         
  -3  13   4        633.84        630.97        28.72 o                         
  -2  13   4        107.52         90.91         7.17 o                         
  -1  13   4        144.81        128.23         7.68 o                         
   0  13   4          0.03          0.33         1.19 o                         
   1  13   4         62.73         56.41         5.01 o                         
   2  13   4         26.90         24.07         3.26 o                         
   3  13   4         40.33         35.62         3.13 o                         
   4  13   4         40.94         31.88         5.46 o                         
   5  13   4         42.27         42.27         4.23 o                         
   6  13   4         38.68         36.79         4.36 o                         
  -9  14   4          0.09         -3.82         3.82 o                         
  -8  14   4          9.03          6.50         4.29 o                         
  -7  14   4        115.74        113.03         4.81 o                         
  -6  14   4         43.03         42.82         6.03 o                         
  -5  14   4       1200.62       1212.79        49.30 o                         
  -4  14   4          4.55          5.34         2.36 o                         
  -3  14   4          0.29          1.94         1.89 o                         
  -2  14   4          7.73          8.02         1.77 o                         
  -1  14   4         17.09         14.50         1.44 o                         
   0  14   4         31.98         21.83         2.33 o                         
   1  14   4       1106.17        912.20        58.62 o                         
   2  14   4         73.18         56.25         6.70 o                         
   3  14   4         20.51         19.51         4.21 o                         
   4  14   4          1.54          3.64         2.57 o                         
   5  14   4        115.77        120.67         6.83 o                         
   6  14   4          3.23          0.81         4.06 o                         
  -8  15   4        100.91        100.05         5.09 o                         
  -7  15   4         36.47         36.13         4.23 o                         
  -6  15   4          1.39         -0.42         2.71 o                         
  -5  15   4          5.32          6.18         2.72 o                         
  -4  15   4        132.47        137.89         6.23 o                         
  -3  15   4         81.41         86.23         6.79 o                         
  -2  15   4        178.41        137.55        10.10 o                         
  -1  15   4        174.51        152.46         8.30 o                         
   0  15   4         90.14         82.07         8.55 o                         
   1  15   4          3.06          1.16         1.43 o                         
   2  15   4         13.49         17.51         2.44 o                         
   3  15   4          1.07          1.03         3.91 o                         
   4  15   4        124.51        127.72         6.94 o                         
   5  15   4          4.35          2.79         2.68 o                         
  -8  16   4          9.16          6.96         2.74 o                         
  -7  16   4        135.13        137.85        13.14 o                         
  -6  16   4        162.16        173.40        15.88 o                         
  -5  16   4        202.78        193.49         6.95 o                         
  -4  16   4         23.35         17.28         3.12 o                         
  -3  16   4         16.92         17.85         2.00 o                         
  -2  16   4        137.38        105.06         7.37 o                         
  -1  16   4        801.69        623.96        27.37 o                         
   0  16   4       1198.73       1021.71        56.60 o                         
   1  16   4         44.51         35.29         3.79 o                         
   2  16   4         46.52         35.73         3.37 o                         
   3  16   4         80.64         89.78         4.92 o                         
   4  16   4         71.18         63.26         5.29 o                         
   5  16   4          7.41         10.16         2.55 o                         
  -8  17   4        157.28        151.18         7.66 o                         
  -7  17   4         33.63         29.97         3.89 o                         
  -6  17   4         99.71         96.88         5.72 o                         
  -5  17   4        135.53        127.60         6.05 o                         
  -4  17   4         28.40         28.10         2.86 o                         
  -3  17   4         58.15         52.84         5.13 o                         
  -2  17   4        252.48        199.49        15.12 o                         
  -1  17   4         14.62         10.12         1.52 o                         
   0  17   4        541.01        509.21        30.33 o                         
   1  17   4          3.39          3.92         3.31 o                         
   2  17   4          0.42          1.48         2.70 o                         
   3  17   4        102.46         93.59         3.89 o                         
   4  17   4         43.92         41.98         4.55 o                         
   5  17   4         17.65         28.10         3.40 o                         
  -8  18   4          0.31         -3.52         3.52 o                         
  -7  18   4        852.73        829.97        24.55 o                         
  -6  18   4        126.34        123.67        11.64 o                         
  -5  18   4          2.05          2.43         2.64 o                         
  -4  18   4         82.97         76.01         5.13 o                         
  -3  18   4         26.33         27.49         2.37 o                         
  -2  18   4         45.66         35.06         2.54 o                         
  -1  18   4       1807.89       1345.02       116.25 o                         
   0  18   4        258.15        232.63         8.64 o                         
   1  18   4        614.43        597.56        33.02 o                         
   2  18   4        263.58        236.62        12.76 o                         
   3  18   4         61.55         49.25         4.67 o                         
   4  18   4          1.81          5.78         2.41 o                         
   5  18   4         52.94         59.55         4.91 o                         
  -8  19   4         69.46         65.91         5.12 o                         
  -7  19   4        179.09        169.92         7.94 o                         
  -6  19   4         10.67          5.92         2.46 o                         
  -5  19   4          9.92          8.90         2.36 o                         
  -4  19   4         29.55         25.53         2.34 o                         
  -3  19   4          7.62          3.54         1.83 o                         
  -2  19   4        186.15        155.09         6.19 o                         
  -1  19   4        186.06        155.06        13.44 o                         
   0  19   4         51.92         51.30         3.30 o                         
   1  19   4        238.30        178.33         7.24 o                         
   2  19   4        328.27        315.07        20.05 o                         
   3  19   4          0.10          5.14         2.73 o                         
   4  19   4        224.51        239.61        15.21 o                         
   5  19   4         60.08         71.55         6.64 o                         
  -7  20   4         84.45         68.26         4.72 o                         
  -6  20   4          0.02         -1.69         2.58 o                         
  -5  20   4        265.94        242.79        16.34 o                         
  -4  20   4         20.99         22.28         2.49 o                         
  -3  20   4          9.16          6.85         1.75 o                         
  -2  20   4          8.04          8.90         2.19 o                         
  -1  20   4        122.63         92.58         3.85 o                         
   0  20   4        256.42        224.57        15.53 o                         
   1  20   4         78.78         64.63         3.96 o                         
   2  20   4         44.55         44.57         3.18 o                         
   3  20   4        161.22        170.96         8.97 o                         
   4  20   4        174.50        179.22         9.47 o                         
   5  20   4         82.89         97.55         7.31 o                         
  -7  21   4         54.06         50.13         5.51 o                         
  -6  21   4         94.08        107.53        13.61 o                         
  -5  21   4        158.29        159.79        12.13 o                         
  -4  21   4        529.49        495.75        26.38 o                         
  -3  21   4        643.92        543.59        32.44 o                         
  -2  21   4       1158.67        953.29        44.09 o                         
  -1  21   4        118.80         96.91         6.81 o                         
   0  21   4          9.26          9.79         2.18 o                         
   1  21   4         19.02          9.28         3.14 o                         
   2  21   4         52.32         43.49         4.42 o                         
   3  21   4         52.11         47.59         3.30 o                         
   4  21   4        276.92        338.05        34.66 o                         
  -7  22   4        108.31        100.19         7.32 o                         
  -6  22   4        337.86        342.90        33.05 o                         
  -5  22   4          0.07         -2.57         2.57 o                         
  -4  22   4        348.38        353.11        18.75 o                         
  -3  22   4          0.41          1.03         1.82 o                         
  -2  22   4          1.47          0.17         1.79 o                         
  -1  22   4        463.73        436.99        10.09 o                         
   0  22   4         28.74         19.99         2.99 o                         
   1  22   4         31.50         37.27         2.95 o                         
   2  22   4         92.43        111.01        11.01 o                         
   3  22   4          5.52          2.46         2.09 o                         
   4  22   4         60.50         80.36         6.20 o                         
  -7  23   4         76.61         83.48         5.90 o                         
  -6  23   4         29.46         37.83         4.28 o                         
  -5  23   4         19.69         17.84         2.65 o                         
  -4  23   4          0.17         -1.65         2.36 o                         
  -3  23   4         53.87         55.64         3.46 o                         
  -2  23   4          9.69         10.12         1.99 o                         
  -1  23   4         75.45         72.88         5.82 o                         
   0  23   4        112.17        105.65         8.34 o                         
   1  23   4        117.47        119.55         4.70 o                         
   2  23   4         11.72         16.25         3.14 o                         
   3  23   4        154.76        147.32        14.14 o                         
   4  23   4         28.86         27.44         3.62 o                         
  -6  24   4          2.97          5.95         3.10 o                         
  -5  24   4          3.98          3.37         2.12 o                         
  -4  24   4          1.62          5.53         2.31 o                         
  -3  24   4         32.75         36.78         4.39 o                         
  -2  24   4         23.16         26.02         2.11 o                         
  -1  24   4         10.22         10.30         1.94 o                         
   0  24   4        337.08        336.16        13.92 o                         
   1  24   4          0.46          2.35         2.47 o                         
   2  24   4        140.61        145.94         6.46 o                         
   3  24   4          1.24          2.39         2.55 o                         
   4  24   4          0.67         -2.15         2.39 o                         
  -6  25   4         53.95         54.13         5.56 o                         
  -5  25   4          0.42         -2.46         2.46 o                         
  -4  25   4         14.65         14.60         2.30 o                         
  -3  25   4         78.77         81.02         4.44 o                         
  -2  25   4          2.65          1.92         1.59 o                         
  -1  25   4        250.73        238.01        12.18 o                         
   0  25   4          5.15          6.37         3.46 o                         
   1  25   4          3.87          1.38         2.28 o                         
   2  25   4          1.42          5.34         2.32 o                         
   3  25   4          0.68          0.90         2.62 o                         
  -6  26   4          4.64          3.21         2.96 o                         
  -5  26   4         61.37         55.20         5.04 o                         
  -4  26   4         11.53         15.11         3.25 o                         
  -3  26   4         38.19         35.97         2.77 o                         
  -2  26   4          8.74          9.86         2.10 o                         
  -1  26   4         16.05         14.64         2.60 o                         
   0  26   4        112.46        125.34         6.40 o                         
   1  26   4          0.65          0.26         2.16 o                         
   2  26   4        178.91        183.50        10.48 o                         
   3  26   4          6.29          4.41         3.35 o                         
  -5  27   4          5.11          7.06         2.69 o                         
  -4  27   4         56.59         60.28         4.80 o                         
  -3  27   4         47.68         55.76         3.88 o                         
  -2  27   4         23.72         27.20         2.92 o                         
  -1  27   4        286.84        292.42         9.75 o                         
   0  27   4          1.22          0.91         2.24 o                         
   1  27   4          6.11          9.26         2.32 o                         
   2  27   4         21.85         21.77         2.73 o                         
  -5  28   4         15.02         10.87         2.90 o                         
  -4  28   4         62.19         69.00         4.49 o                         
  -3  28   4          2.60          5.42         2.41 o                         
  -2  28   4          0.02         -0.96         1.80 o                         
  -1  28   4         13.15         21.50         2.55 o                         
   0  28   4        238.71        267.73        17.67 o                         
   1  28   4         90.84        123.10         6.38 o                         
   2  28   4         45.02         39.88         3.10 o                         
  -4  29   4         13.19         10.47         2.51 o                         
  -3  29   4         78.00         79.74         5.41 o                         
  -2  29   4         31.87         42.27         3.70 o                         
  -1  29   4         85.20         87.11         4.89 o                         
   0  29   4          5.39          0.67         2.58 o                         
   1  29   4         15.31         24.45         5.51 o                         
  -4  30   4         40.73         46.37         4.83 o                         
  -3  30   4         17.70         21.22         3.75 o                         
  -2  30   4         68.28         95.65         5.57 o                         
  -1  30   4          2.45          1.72         2.19 o                         
   0  30   4        133.54        144.70         8.07 o                         
   1  30   4          6.03          4.31         2.77 o                         
  -3  31   4         12.60         22.71         9.15 o                         
  -2  31   4          3.57          7.23         4.14 o                         
  -1  31   4         85.74         96.34         5.24 o                         
   0  31   4          8.47          8.80         2.58 o                         
  -9   0   5         54.54        103.36        13.93 o                         
  -7   0   5        222.77        251.20        53.66 o                         
  -5   0   5       1443.00       1561.75        70.40 o                         
  -3   0   5        218.93        189.39        30.49 o                         
  -1   0   5        572.97        516.07        56.94 o                         
   1   0   5       1009.07       1170.01        33.01 o                         
   3   0   5        441.19        508.83        28.20 o                         
   5   0   5        226.43        217.72        12.82 o                         
  -9   1   5          4.48         -2.08         6.51 o                         
  -8   1   5        322.25        402.17        44.26 o                         
  -7   1   5          0.32          2.80         5.12 o                         
  -6   1   5       4113.98       5294.63       479.04 o                         
  -5   1   5         33.40         27.52         3.44 o                         
  -4   1   5         56.29         50.46         3.39 o                         
  -3   1   5         42.53         46.15         3.44 o                         
  -2   1   5        414.83        402.02        18.59 o                         
  -1   1   5        933.98        870.31        44.20 o                         
   0   1   5        609.21        577.33        12.97 o                         
   1   1   5         15.56         15.69         2.06 o                         
   2   1   5        356.01        414.76        10.90 o                         
   3   1   5        518.72        555.59        12.19 o                         
   4   1   5        192.72        232.89         9.45 o                         
   5   1   5          6.27          7.12         2.61 o                         
   6   1   5         49.69         47.67         5.55 o                         
  -9   2   5         21.84         11.57         6.64 o                         
  -8   2   5         10.12         -0.17         6.14 o                         
  -7   2   5          0.33          5.65         6.14 o                         
  -6   2   5         13.57         19.58         5.53 o                         
  -5   2   5        410.29        336.75        45.77 o                         
  -4   2   5         28.93         27.66         2.17 o                         
  -3   2   5        537.97        460.48        39.71 o                         
  -2   2   5        302.46        277.59        17.55 o                         
  -1   2   5        674.08        656.82        37.05 o                         
   0   2   5        199.99        219.21         7.22 o                         
   1   2   5          0.05          0.94         1.58 o                         
   2   2   5         27.84         30.70         2.12 o                         
   3   2   5        492.88        583.19        13.68 o                         
   4   2   5        188.31        194.77         6.66 o                         
   5   2   5        188.85        195.33         8.92 o                         
   6   2   5        144.02        158.03        15.96 o                         
  -9   3   5         85.66         63.89         7.47 o                         
  -8   3   5         83.27        113.06        21.33 o                         
  -7   3   5        117.56        150.59        14.43 o                         
  -6   3   5        174.34        207.86        28.22 o                         
  -5   3   5          0.07         -2.37         2.43 o                         
  -4   3   5        106.87         87.84        11.76 o                         
  -3   3   5        223.80        201.40        18.94 o                         
  -2   3   5       1466.95       1405.95        73.26 o                         
  -1   3   5       1674.08       1820.94        29.61 o                         
   0   3   5        366.13        367.81        16.69 o                         
   1   3   5          6.71          4.41         1.34 o                         
   2   3   5          0.32          1.45         1.48 o                         
   3   3   5        561.27        619.26        19.26 o                         
   4   3   5        251.91        274.70        11.01 o                         
   5   3   5          1.36          0.60         3.47 o                         
   6   3   5        312.04        268.59        18.23 o                         
  -9   4   5          1.43          3.38         6.59 o                         
  -8   4   5          5.79         10.97         7.09 o                         
  -7   4   5          2.03         -0.81         3.97 o                         
  -6   4   5         21.74         14.22         3.93 o                         
  -5   4   5         57.65         51.70         6.09 o                         
  -4   4   5         70.78         83.07         7.07 o                         
  -3   4   5         45.11         38.41         3.31 o                         
  -2   4   5        109.75        113.46         5.08 o                         
  -1   4   5         15.57         18.82         1.95 o                         
   0   4   5        199.22        212.62         8.57 o                         
   1   4   5        154.72        150.13         6.15 o                         
   2   4   5        131.86        126.51         6.23 o                         
   3   4   5        476.25        518.18        31.66 o                         
   4   4   5          9.70          9.24         2.11 o                         
   5   4   5         26.36         30.27         5.41 o                         
   6   4   5         12.80          2.29         4.89 o                         
  -9   5   5         10.52         10.68         7.38 o                         
  -8   5   5        228.41        233.91        17.78 o                         
  -7   5   5         63.12         76.96         6.61 o                         
  -6   5   5         16.19         21.35         3.70 o                         
  -5   5   5          7.30          6.24         2.10 o                         
  -4   5   5        503.16        557.62        47.46 o                         
  -3   5   5        455.01        355.47        39.59 o                         
  -2   5   5        933.89        942.70        51.61 o                         
  -1   5   5        168.54        132.81         8.80 o                         
   0   5   5       1291.61       1375.54        50.24 o                         
   1   5   5        155.63        138.39         5.34 o                         
   2   5   5       1694.89       1651.64        88.56 o                         
   3   5   5         73.58         89.55         4.11 o                         
   4   5   5          0.97          0.03         2.17 o                         
   5   5   5         99.13         97.07         6.47 o                         
   6   5   5        134.63        126.45         8.55 o                         
  -9   6   5        117.71        129.40         9.45 o                         
  -8   6   5          4.82          2.02        13.32 o                         
  -7   6   5         19.17         14.34         4.65 o                         
  -6   6   5        262.54        261.60        20.96 o                         
  -5   6   5        243.27        223.50        21.26 o                         
  -4   6   5        376.62        295.90        30.61 o                         
  -3   6   5        392.47        345.23        30.72 o                         
  -2   6   5        402.44        359.65        20.96 o                         
  -1   6   5        306.08        312.43        17.10 o                         
   0   6   5        215.59        233.05        13.39 o                         
   1   6   5        150.23        141.29         5.85 o                         
   2   6   5        342.86        360.68        14.49 o                         
   3   6   5        245.68        224.08        12.18 o                         
   4   6   5         22.81         20.85         2.74 o                         
   5   6   5         73.79         76.78         5.24 o                         
   6   6   5          2.88         -1.30         3.61 o                         
  -9   7   5          3.98         10.46        19.50 o                         
  -8   7   5          3.06          7.48         2.90 o                         
  -7   7   5         81.84         86.60        16.45 o                         
  -6   7   5          1.59         -3.60         3.60 o                         
  -5   7   5        169.81        155.75        15.06 o                         
  -4   7   5         42.95         31.12         4.91 o                         
  -3   7   5        238.17        242.69         9.55 o                         
  -2   7   5        265.06        209.85        13.46 o                         
  -1   7   5         36.02         41.87         2.71 o                         
   0   7   5        285.01        282.47        15.22 o                         
   1   7   5        158.60        138.98         5.16 o                         
   2   7   5          7.55          5.23         1.38 o                         
   3   7   5          2.51         -0.73         1.69 o                         
   4   7   5        172.02        181.63         8.10 o                         
   5   7   5          3.52          4.88         2.94 o                         
   6   7   5         55.56         54.00         8.46 o                         
  -9   8   5         94.92         92.36         8.54 o                         
  -8   8   5          7.78          4.62         2.61 o                         
  -7   8   5         57.19         58.23         4.17 o                         
  -6   8   5         19.45         26.91         4.84 o                         
  -5   8   5          5.90          7.54         1.76 o                         
  -4   8   5        152.65        132.23        10.69 o                         
  -3   8   5        161.74        154.34         9.07 o                         
  -2   8   5         60.05         60.81         3.05 o                         
  -1   8   5          1.75          2.02         1.05 o                         
   0   8   5         25.52         21.93         1.71 o                         
   1   8   5        102.77        104.59         5.11 o                         
   2   8   5        215.00        213.96        11.17 o                         
   3   8   5         43.40         50.32         3.69 o                         
   4   8   5         64.62         65.53         4.87 o                         
   5   8   5          0.15         -0.49         3.54 o                         
  -9   9   5          0.26          1.57         4.39 o                         
  -8   9   5         11.96          9.06         3.38 o                         
  -7   9   5         54.63         60.53         8.99 o                         
  -6   9   5          4.05          9.72         4.08 o                         
  -5   9   5         24.52         22.39         6.11 o                         
  -4   9   5         62.88         66.54         6.12 o                         
  -3   9   5         96.69         76.79         8.12 o                         
  -2   9   5        324.77        326.62        21.25 o                         
  -1   9   5        140.26        125.00         7.17 o                         
   0   9   5         15.96         15.19         1.42 o                         
   1   9   5         19.99         23.07         1.74 o                         
   2   9   5          8.28          9.20         2.21 o                         
   3   9   5        184.79        212.48         6.14 o                         
   4   9   5          1.08         -2.21         2.21 o                         
   5   9   5        198.69        206.01        12.37 o                         
  -9  10   5         20.24         16.52         3.20 o                         
  -8  10   5         21.42         23.32         3.88 o                         
  -7  10   5          0.44         -3.82         3.82 o                         
  -6  10   5          0.89          0.16         2.82 o                         
  -5  10   5        135.59        125.34        13.12 o                         
  -4  10   5         41.84         38.67         3.67 o                         
  -3  10   5         16.47         17.35         2.36 o                         
  -2  10   5         23.83         30.93         4.08 o                         
  -1  10   5         31.01         30.56         1.95 o                         
   0  10   5        158.29        131.81         6.28 o                         
   1  10   5          2.09          2.88         1.23 o                         
   2  10   5         97.76        109.07         5.86 o                         
   3  10   5        581.64        578.33        23.24 o                         
   4  10   5         63.22         64.19         4.33 o                         
   5  10   5         54.42         47.53         4.93 o                         
  -9  11   5         28.77         24.72         2.78 o                         
  -8  11   5          0.35         -2.09         3.23 o                         
  -7  11   5        369.31        392.93        34.71 o                         
  -6  11   5          0.54          5.62         3.22 o                         
  -5  11   5        466.88        432.76        20.60 o                         
  -4  11   5        135.09        155.55        15.45 o                         
  -3  11   5        214.86        214.75         8.35 o                         
  -2  11   5         32.59         29.20         2.36 o                         
  -1  11   5        511.80        448.18        26.92 o                         
   0  11   5        567.80        513.46        32.22 o                         
   1  11   5        123.35         96.27         7.36 o                         
   2  11   5        208.46        198.07        10.77 o                         
   3  11   5        139.00        126.38         7.17 o                         
   4  11   5          2.68          2.45         2.42 o                         
   5  11   5        144.58        126.69         5.94 o                         
  -9  12   5         26.06         11.41         2.98 o                         
  -8  12   5         14.95         19.36         4.51 o                         
  -7  12   5        125.81        126.29         9.80 o                         
  -6  12   5        136.44        151.62         8.79 o                         
  -5  12   5        101.07        114.56         8.24 o                         
  -4  12   5        229.83        209.14        13.87 o                         
  -3  12   5         26.20         23.80         2.91 o                         
  -2  12   5        143.64        150.78         7.35 o                         
  -1  12   5        156.04        153.29        11.47 o                         
   0  12   5         57.44         55.59         5.08 o                         
   1  12   5         11.04          4.79         1.39 o                         
   2  12   5       1230.12       1195.56        52.30 o                         
   3  12   5         54.59         47.99         3.29 o                         
   4  12   5        322.64        358.67        20.40 o                         
   5  12   5          0.11          4.74         4.58 o                         
  -9  13   5         44.11         51.74         6.63 o                         
  -8  13   5          0.03          4.29         3.05 o                         
  -7  13   5        268.43        278.94        25.91 o                         
  -6  13   5         20.18         18.84         2.96 o                         
  -5  13   5        215.31        211.37         9.68 o                         
  -4  13   5          2.29          6.39         2.27 o                         
  -3  13   5         19.08         23.59         2.59 o                         
  -2  13   5          1.32          3.39         1.98 o                         
  -1  13   5        642.90        513.24        24.50 o                         
   0  13   5        279.36        248.70        17.74 o                         
   1  13   5        862.62        816.27        57.81 o                         
   2  13   5        118.84        100.90         6.87 o                         
   3  13   5         13.21         13.75         3.17 o                         
   4  13   5         12.89          8.70         6.39 o                         
   5  13   5        125.74        110.10         7.22 o                         
  -8  14   5          6.82          9.09         2.81 o                         
  -7  14   5         51.24         51.98         4.63 o                         
  -6  14   5         35.66         36.14         3.19 o                         
  -5  14   5        102.45         95.50         4.92 o                         
  -4  14   5        504.70        477.37        23.61 o                         
  -3  14   5         20.76         16.91         2.87 o                         
  -2  14   5        978.71        889.46        62.14 o                         
  -1  14   5        150.45        130.27         8.68 o                         
   0  14   5       1112.04        860.18        31.24 o                         
   1  14   5          0.61          1.12         1.92 o                         
   2  14   5        392.64        341.18        13.54 o                         
   3  14   5         17.91         20.46         3.67 o                         
   4  14   5        159.06        161.91         9.40 o                         
   5  14   5          7.60         13.34         4.54 o                         
  -8  15   5         44.53         43.51        11.27 o                         
  -7  15   5         48.72         57.12         7.76 o                         
  -6  15   5         41.48         31.66         3.26 o                         
  -5  15   5          3.83          1.25         2.14 o                         
  -4  15   5         14.00         13.35         2.78 o                         
  -3  15   5        520.97        533.94        12.76 o                         
  -2  15   5         95.43         78.00         6.63 o                         
  -1  15   5       1969.56       1600.64        97.12 o                         
   0  15   5        435.22        396.52        22.55 o                         
   1  15   5        346.49        305.98        18.67 o                         
   2  15   5        219.19        194.00         8.33 o                         
   3  15   5         45.78         55.74         6.00 o                         
   4  15   5          7.44          5.69         4.23 o                         
   5  15   5        248.72        237.21        12.66 o                         
  -8  16   5          1.68          4.10         3.71 o                         
  -7  16   5         64.83         58.13         5.23 o                         
  -6  16   5         44.24         47.23         5.18 o                         
  -5  16   5        116.96        110.25         7.85 o                         
  -4  16   5        158.84        165.36         6.74 o                         
  -3  16   5        123.95        125.33         8.10 o                         
  -2  16   5        150.82        125.91        12.21 o                         
  -1  16   5        196.67        174.97         6.31 o                         
   0  16   5        142.21        144.23        10.38 o                         
   1  16   5          0.02          0.21         2.30 o                         
   2  16   5        135.46        133.86         5.44 o                         
   3  16   5          2.40         -2.29         2.67 o                         
   4  16   5         93.14         94.16         5.15 o                         
   5  16   5         11.25          8.39         7.25 o                         
  -8  17   5         31.86         29.99         3.43 o                         
  -7  17   5        231.98        220.38        15.54 o                         
  -6  17   5          7.56         10.23         3.16 o                         
  -5  17   5        168.34        168.06        10.96 o                         
  -4  17   5          0.40         -1.78         2.60 o                         
  -3  17   5         98.54         97.69         5.69 o                         
  -2  17   5        257.44        236.05        18.59 o                         
  -1  17   5        889.53        823.22        32.54 o                         
   0  17   5          0.19          0.40         2.53 o                         
   1  17   5        746.49        698.05        42.41 o                         
   2  17   5         62.87         49.58         2.91 o                         
   3  17   5          9.15          7.33         2.33 o                         
   4  17   5        121.55        110.22         6.78 o                         
  -8  18   5         75.01         66.54         8.93 o                         
  -7  18   5          0.96          0.19         2.52 o                         
  -6  18   5         21.45         15.94         2.64 o                         
  -5  18   5         96.01         95.04         9.67 o                         
  -4  18   5        159.86        147.15         9.23 o                         
  -3  18   5        171.36        166.38         7.14 o                         
  -2  18   5        133.25        110.97         8.36 o                         
  -1  18   5        622.24        579.09        24.91 o                         
   0  18   5        908.72        864.58        36.31 o                         
   1  18   5         67.74         68.49         4.05 o                         
   2  18   5         56.29         64.65         5.02 o                         
   3  18   5          3.18          8.67         2.78 o                         
   4  18   5         94.24         95.28         8.94 o                         
  -8  19   5         29.01         19.80         4.41 o                         
  -7  19   5          0.03          3.36         2.57 o                         
  -6  19   5        177.50        183.17         8.64 o                         
  -5  19   5          8.63          6.90         2.59 o                         
  -4  19   5        307.07        308.40        28.52 o                         
  -3  19   5          4.10          2.24         1.94 o                         
  -2  19   5          0.14          0.40         1.74 o                         
  -1  19   5         58.23         53.67         2.98 o                         
   0  19   5         98.92         93.21         6.59 o                         
   1  19   5          0.07         -1.20         2.33 o                         
   2  19   5          9.02          8.86         2.61 o                         
   3  19   5          0.59          0.54         2.70 o                         
   4  19   5         21.66         20.58         2.88 o                         
  -7  20   5         12.66         16.86         5.64 o                         
  -6  20   5         22.14         21.60         3.04 o                         
  -5  20   5         91.99        105.80         5.19 o                         
  -4  20   5         39.17         31.87         2.70 o                         
  -3  20   5         60.38         58.92         4.36 o                         
  -2  20   5         17.95         21.64         2.39 o                         
  -1  20   5         88.20         74.19         3.78 o                         
   0  20   5         10.35         11.92         4.28 o                         
   1  20   5         81.42         72.84         3.81 o                         
   2  20   5         95.59        106.24         6.19 o                         
   3  20   5        105.40        103.84         7.13 o                         
   4  20   5         14.61         12.15         6.14 o                         
  -7  21   5          0.30         -1.31         2.35 o                         
  -6  21   5         41.97         45.56         3.58 o                         
  -5  21   5          0.00          1.08         2.83 o                         
  -4  21   5          1.67          6.72         3.58 o                         
  -3  21   5        369.44        372.35        19.75 o                         
  -2  21   5          3.54         -0.44         1.76 o                         
  -1  21   5         45.88         46.31         4.18 o                         
   0  21   5        122.53        128.97         9.00 o                         
   1  21   5          1.25          4.85         2.51 o                         
   2  21   5          4.69          7.20         2.72 o                         
   3  21   5          0.04         -2.64         3.14 o                         
  -7  22   5          1.10          0.45         3.63 o                         
  -6  22   5         53.68         67.49         9.90 o                         
  -5  22   5         12.91          6.63         2.41 o                         
  -4  22   5        110.77        107.51         4.69 o                         
  -3  22   5          0.38         -0.09         1.94 o                         
  -2  22   5          0.23          3.02         2.10 o                         
  -1  22   5         83.24         83.64         4.01 o                         
   0  22   5          8.54         10.94         2.73 o                         
   1  22   5        103.13        114.01         5.65 o                         
   2  22   5        197.45        204.51         8.43 o                         
   3  22   5        195.05        224.53        10.10 o                         
  -6  23   5          0.57         -2.02         2.86 o                         
  -5  23   5          4.44          6.72         2.54 o                         
  -4  23   5         86.01         77.77         4.51 o                         
  -3  23   5        108.92        110.94         5.23 o                         
  -2  23   5         33.54         38.68         3.97 o                         
  -1  23   5          0.02          0.78         2.15 o                         
   0  23   5        201.92        254.68        19.09 o                         
   1  23   5          0.07         -1.01         2.38 o                         
   2  23   5          7.25         15.98         7.03 o                         
   3  23   5          0.26         -1.68         2.55 o                         
  -6  24   5        103.85        118.18        16.13 o                         
  -5  24   5          3.82          1.99         2.27 o                         
  -4  24   5        278.64        267.29        17.21 o                         
  -3  24   5        135.93        146.53         6.25 o                         
  -2  24   5         43.92         45.25         4.43 o                         
  -1  24   5         68.59         63.18         3.64 o                         
   0  24   5          9.23          6.84         2.85 o                         
   1  24   5         38.01         36.75         5.28 o                         
   2  24   5          1.12         -1.50         2.58 o                         
   3  24   5         59.80         68.56         4.17 o                         
  -6  25   5        129.76        152.34        11.22 o                         
  -5  25   5         15.23         13.18         2.39 o                         
  -4  25   5         67.22         69.80         7.51 o                         
  -3  25   5        175.83        165.36         8.59 o                         
  -2  25   5        117.15        126.72         6.13 o                         
  -1  25   5          1.74          3.60         2.19 o                         
   0  25   5        224.74        233.71         9.28 o                         
   1  25   5          5.85          3.67         2.37 o                         
   2  25   5        104.26        141.41         7.02 o                         
  -5  26   5         35.11         37.14         4.21 o                         
  -4  26   5         38.91         38.32         3.84 o                         
  -3  26   5        111.07        129.79         5.37 o                         
  -2  26   5          1.26          1.17         1.95 o                         
  -1  26   5         23.09         30.46         4.03 o                         
   0  26   5         24.27         27.65         2.90 o                         
   1  26   5         14.21         16.63         2.44 o                         
   2  26   5          1.52          0.07         2.28 o                         
  -5  27   5          0.52          2.67         2.77 o                         
  -4  27   5         13.29         14.91         2.85 o                         
  -3  27   5          0.08          0.42         2.17 o                         
  -2  27   5        111.26        123.82        10.30 o                         
  -1  27   5          0.46          1.00         2.24 o                         
   0  27   5         82.80         90.66        12.58 o                         
   1  27   5          4.77          5.25         2.48 o                         
  -4  28   5         21.39         19.34         5.15 o                         
  -3  28   5        115.30        140.38         8.87 o                         
  -2  28   5          2.60          7.09         2.50 o                         
  -1  28   5          3.76          7.23         2.51 o                         
   0  28   5         37.51         46.78         3.73 o                         
   1  28   5         73.33         86.12        12.52 o                         
  -3  29   5         22.57         19.24         2.60 o                         
  -2  29   5         91.97        108.13         5.57 o                         
  -1  29   5         56.57         64.19         6.28 o                         
   0  29   5         12.55         10.69         2.38 o                         
  -2  30   5         11.18         21.63         5.83 o                         
  -8   0   6          4.38         16.20         9.52 o                         
  -6   0   6       1775.91       2251.16       365.78 o                         
  -4   0   6        486.80        399.83        81.64 o                         
  -2   0   6        314.40        259.86        16.60 o                         
   0   0   6          4.79          3.05         2.30 o                         
   2   0   6       1366.83       1469.88        40.04 o                         
   4   0   6       1224.76       1399.02        74.05 o                         
  -9   1   6         13.21          7.75         7.06 o                         
  -8   1   6        109.28        118.88        15.58 o                         
  -7   1   6         96.17        125.43         8.42 o                         
  -6   1   6        654.62        735.50        92.57 o                         
  -5   1   6        224.55        214.88        17.09 o                         
  -4   1   6        230.94        244.95        27.82 o                         
  -3   1   6          1.91         -0.22         2.01 o                         
  -2   1   6          0.00          1.61         1.43 o                         
  -1   1   6          1.67          0.35         1.35 o                         
   0   1   6         15.52         18.50         1.96 o                         
   1   1   6       2053.71       1963.73        40.09 o                         
   2   1   6        471.42        499.76        12.80 o                         
   3   1   6        212.79        229.48         8.09 o                         
   4   1   6         51.63         48.44         5.21 o                         
   5   1   6         36.08         40.47         4.40 o                         
  -9   2   6          4.66          7.24         8.26 o                         
  -8   2   6        147.46        165.05        26.68 o                         
  -7   2   6         26.04         29.11        11.20 o                         
  -6   2   6        569.81        673.28        57.41 o                         
  -5   2   6        150.04        132.33        19.38 o                         
  -4   2   6          0.09         -0.87         2.01 o                         
  -3   2   6          8.72          9.08         2.58 o                         
  -2   2   6        812.79        717.41        45.76 o                         
  -1   2   6          0.50          1.78         1.37 o                         
   0   2   6        304.90        309.97         6.77 o                         
   1   2   6        158.33        157.32         6.85 o                         
   2   2   6         42.25         53.87         3.79 o                         
   3   2   6         49.80         46.84         3.43 o                         
   4   2   6        132.89        144.62         6.91 o                         
   5   2   6          3.69         13.28         3.88 o                         
  -9   3   6          0.22         -2.77         4.70 o                         
  -8   3   6         16.04         19.97         5.60 o                         
  -7   3   6         44.86         60.74         7.26 o                         
  -6   3   6       1447.85       1832.01       144.54 o                         
  -5   3   6        180.36        160.71        12.37 o                         
  -4   3   6          1.16          0.99         1.83 o                         
  -3   3   6        279.83        261.80        21.31 o                         
  -2   3   6         16.62          9.58         2.08 o                         
  -1   3   6        335.14        319.51        16.75 o                         
   0   3   6        298.57        287.73        10.06 o                         
   1   3   6         43.00         54.59         5.02 o                         
   2   3   6          5.48          7.86         2.52 o                         
   3   3   6         34.00         43.97         3.99 o                         
   4   3   6          4.36          6.81         2.76 o                         
   5   3   6         23.38         29.34         3.29 o                         
  -9   4   6         49.20         52.41         9.13 o                         
  -8   4   6        163.59        198.40        32.07 o                         
  -7   4   6         55.88         71.92        11.90 o                         
  -6   4   6        300.26        320.51        26.27 o                         
  -5   4   6         24.50         25.94         3.29 o                         
  -4   4   6        148.95        146.55        21.25 o                         
  -3   4   6        680.40        566.02        46.09 o                         
  -2   4   6        497.68        390.71        22.96 o                         
  -1   4   6        246.60        242.55         8.86 o                         
   0   4   6       1341.25       1236.43        31.28 o                         
   1   4   6         55.82         53.60         3.41 o                         
   2   4   6          0.52          1.22         1.92 o                         
   3   4   6         36.36         45.40         3.40 o                         
   4   4   6        217.50        223.44         9.27 o                         
   5   4   6         23.32         15.07         5.49 o                         
  -9   5   6         11.31          5.63         5.41 o                         
  -8   5   6         22.87         14.47         8.88 o                         
  -7   5   6         34.18         49.62        13.80 o                         
  -6   5   6          2.24          1.43         3.44 o                         
  -5   5   6        205.31        183.13        23.49 o                         
  -4   5   6         55.10         52.50         3.38 o                         
  -3   5   6        333.30        267.58        23.23 o                         
  -2   5   6         32.89         25.78         1.97 o                         
  -1   5   6          0.36         -1.00         1.29 o                         
   0   5   6          5.33          5.53         1.57 o                         
   1   5   6         24.19         23.92         2.34 o                         
   2   5   6        172.09        181.12         7.44 o                         
   3   5   6         58.80         61.71         3.85 o                         
   4   5   6         14.74         15.02         2.91 o                         
   5   5   6        160.22        199.77        10.26 o                         
  -9   6   6         12.05          5.47         5.06 o                         
  -8   6   6         42.23         45.31         5.91 o                         
  -7   6   6          0.17         -1.76         3.50 o                         
  -6   6   6          1.92          5.76         3.13 o                         
  -5   6   6         11.28          8.05         2.71 o                         
  -4   6   6        161.68        126.56        19.28 o                         
  -3   6   6         68.25         63.43         5.35 o                         
  -2   6   6        537.19        451.95        33.48 o                         
  -1   6   6        111.89         83.03         7.82 o                         
   0   6   6        144.07        124.89         5.69 o                         
   1   6   6        129.13        139.38         6.10 o                         
   2   6   6        103.71         95.59         5.13 o                         
   3   6   6        295.38        318.80        13.46 o                         
   4   6   6         56.64         44.64         4.87 o                         
   5   6   6         68.93         66.01         5.59 o                         
  -9   7   6          9.37         10.14         5.32 o                         
  -8   7   6          2.38          1.10         4.26 o                         
  -7   7   6         46.22         52.19         6.65 o                         
  -6   7   6        197.76        193.38        15.22 o                         
  -5   7   6         92.80         83.61        11.37 o                         
  -4   7   6        202.74        161.14        20.63 o                         
  -3   7   6         63.28         54.94         3.77 o                         
  -2   7   6        273.81        233.75        24.20 o                         
  -1   7   6        226.57        190.35        10.97 o                         
   0   7   6         79.72         74.34         4.82 o                         
   1   7   6         70.05         81.90         4.73 o                         
   2   7   6          6.67          4.60         1.87 o                         
   3   7   6         61.56         58.25         4.72 o                         
   4   7   6         35.41         45.89         6.32 o                         
   5   7   6          1.91          0.44         3.62 o                         
  -9   8   6          9.00          8.86         6.94 o                         
  -8   8   6        133.75        137.88        20.87 o                         
  -7   8   6         12.28         13.67         6.42 o                         
  -6   8   6          5.85          3.47         3.69 o                         
  -5   8   6         48.25         57.33         5.91 o                         
  -4   8   6          5.90          4.64         2.53 o                         
  -3   8   6        156.02        126.29         8.60 o                         
  -2   8   6        177.04        147.95        10.68 o                         
  -1   8   6        680.92        628.89        14.71 o                         
   0   8   6        345.88        338.77        11.18 o                         
   1   8   6        489.67        416.04        19.79 o                         
   2   8   6         40.26         44.39         4.06 o                         
   3   8   6         51.40         48.72         4.19 o                         
   4   8   6        143.42        149.49         7.47 o                         
   5   8   6        135.90        140.63         6.24 o                         
  -9   9   6          1.93         -4.93         9.42 o                         
  -8   9   6         26.78         26.95         4.55 o                         
  -7   9   6          3.07          0.05         5.75 o                         
  -6   9   6        114.97        128.96        11.41 o                         
  -5   9   6        143.49        169.53        18.53 o                         
  -4   9   6         59.77         45.31         5.51 o                         
  -3   9   6         31.84         25.55         1.98 o                         
  -2   9   6        187.20        181.64        15.32 o                         
  -1   9   6         46.30         45.32         3.46 o                         
   0   9   6         70.85         54.71         3.53 o                         
   1   9   6          4.60          8.80         1.59 o                         
   2   9   6        355.27        358.02        16.64 o                         
   3   9   6          4.98          7.63         2.82 o                         
   4   9   6        121.74        138.80         7.14 o                         
  -9  10   6        127.37        120.54        15.63 o                         
  -8  10   6          0.09         -3.69         4.04 o                         
  -7  10   6         45.08         44.67         4.27 o                         
  -6  10   6         28.49         28.04         4.24 o                         
  -5  10   6         34.01         38.85         5.95 o                         
  -4  10   6        102.92        100.75         7.07 o                         
  -3  10   6         36.11         35.64         2.25 o                         
  -2  10   6         61.33         45.49         2.95 o                         
  -1  10   6        389.00        345.64        18.40 o                         
   0  10   6        163.12        146.29        11.25 o                         
   1  10   6        427.53        413.49        23.47 o                         
   2  10   6          1.18         -0.18         1.96 o                         
   3  10   6         19.54         25.24         4.07 o                         
   4  10   6         16.90         15.19         6.19 o                         
  -9  11   6          8.03          9.91         6.85 o                         
  -8  11   6          0.12         -4.19         4.21 o                         
  -7  11   6         53.28         52.47         8.77 o                         
  -6  11   6        270.72        273.30        22.18 o                         
  -5  11   6        130.09        158.14        11.91 o                         
  -4  11   6        180.39        165.75        15.74 o                         
  -3  11   6          3.79          4.23         1.99 o                         
  -2  11   6        462.47        392.44        22.58 o                         
  -1  11   6        166.67        150.85        10.81 o                         
   0  11   6        500.87        458.76        36.94 o                         
   1  11   6         32.53         32.98         2.54 o                         
   2  11   6        310.83        307.98        15.47 o                         
   3  11   6         55.73         63.62         4.50 o                         
   4  11   6         17.49         16.14         2.89 o                         
  -8  12   6          0.70         -2.15         6.55 o                         
  -7  12   6         73.50         71.01         5.36 o                         
  -6  12   6         87.83         87.20        10.51 o                         
  -5  12   6        370.40        374.49        32.63 o                         
  -4  12   6         65.08         67.56         4.82 o                         
  -3  12   6        752.18        680.34        23.16 o                         
  -2  12   6         27.35         32.05         3.11 o                         
  -1  12   6        164.55        142.69         7.00 o                         
   0  12   6        355.52        309.54        21.26 o                         
   1  12   6        625.68        568.32        44.37 o                         
   2  12   6          3.60          3.70         2.47 o                         
   3  12   6        181.42        190.56         8.49 o                         
   4  12   6         50.16         60.19         5.78 o                         
  -8  13   6         14.49         12.33         3.91 o                         
  -7  13   6         21.69         15.05         5.57 o                         
  -6  13   6        237.24        284.14        23.49 o                         
  -5  13   6         16.90         25.21         3.71 o                         
  -4  13   6         55.46         58.83         4.63 o                         
  -3  13   6         28.93         21.32         2.36 o                         
  -2  13   6         80.20         85.97         8.45 o                         
  -1  13   6         81.30         72.80         6.16 o                         
   0  13   6        309.07        281.75        17.28 o                         
   1  13   6          3.47          4.97         2.52 o                         
   2  13   6         25.47         23.67         2.94 o                         
   3  13   6         27.67         26.89         3.70 o                         
   4  13   6         10.55         15.70         4.75 o                         
  -8  14   6         20.02         22.11         4.38 o                         
  -7  14   6        408.67        452.58        62.24 o                         
  -6  14   6          7.32          3.79         5.87 o                         
  -5  14   6         29.61         32.30         4.87 o                         
  -4  14   6         13.37         11.19         2.84 o                         
  -3  14   6         33.96         27.41         2.34 o                         
  -2  14   6        102.90         89.82         6.95 o                         
  -1  14   6        205.74        186.74        11.78 o                         
   0  14   6         50.98         50.06         4.73 o                         
   1  14   6         14.38         18.28         2.65 o                         
   2  14   6         11.42         15.94         2.76 o                         
   3  14   6        320.90        357.80        13.26 o                         
   4  14   6         26.49         33.87         3.51 o                         
  -8  15   6          0.31          1.71         3.10 o                         
  -7  15   6         31.59         30.23        11.35 o                         
  -6  15   6         73.27         84.36         9.50 o                         
  -5  15   6         10.26         14.69         2.72 o                         
  -4  15   6        103.57        104.11         6.47 o                         
  -3  15   6         37.39         36.56         2.54 o                         
  -2  15   6        116.15        106.70         8.73 o                         
  -1  15   6         53.52         47.29         3.13 o                         
   0  15   6         34.66         34.52         4.40 o                         
   1  15   6          0.47         -2.34         2.72 o                         
   2  15   6          7.67          6.68         4.16 o                         
   3  15   6          6.87          7.70         3.53 o                         
   4  15   6         14.65         23.20         6.34 o                         
  -8  16   6         75.81         67.31        11.00 o                         
  -7  16   6        115.95        122.10        14.31 o                         
  -6  16   6         10.42         11.35         2.43 o                         
  -5  16   6          0.51          0.21         2.96 o                         
  -4  16   6        116.76        114.12         6.53 o                         
  -3  16   6        928.06        928.03        22.36 o                         
  -2  16   6        890.98        839.56        54.45 o                         
  -1  16   6        121.27        116.72        10.58 o                         
   0  16   6          6.98          0.52         2.46 o                         
   1  16   6          5.48          5.30         2.54 o                         
   2  16   6         14.36         14.14         2.31 o                         
   3  16   6         34.52         33.51         4.03 o                         
   4  16   6         25.02         27.15         4.83 o                         
  -8  17   6          0.12          1.68         2.87 o                         
  -7  17   6          0.01         -0.36         2.57 o                         
  -6  17   6         28.67         27.92         3.48 o                         
  -5  17   6          2.65          3.96         2.89 o                         
  -4  17   6         38.72         36.46         3.73 o                         
  -3  17   6         79.20         89.40         4.72 o                         
  -2  17   6          9.60          7.94         1.96 o                         
  -1  17   6         83.47         75.60         6.90 o                         
   0  17   6          0.03         -2.08         2.61 o                         
   1  17   6         16.22          9.26         3.60 o                         
   2  17   6         94.61         95.87         5.21 o                         
   3  17   6          1.30          5.99         6.11 o                         
  -7  18   6          3.77          0.26         4.12 o                         
  -6  18   6          2.03          2.85         2.59 o                         
  -5  18   6          5.72          4.07         3.17 o                         
  -4  18   6         68.24         59.49         4.64 o                         
  -3  18   6        567.69        568.10        19.35 o                         
  -2  18   6          1.63          4.38         3.42 o                         
  -1  18   6         86.37         83.71         9.09 o                         
   0  18   6          0.30         -0.52         2.31 o                         
   1  18   6         23.17         25.56         2.96 o                         
   2  18   6         79.02         96.38         5.67 o                         
   3  18   6         55.62         61.59         4.50 o                         
  -7  19   6         90.44         96.25        10.89 o                         
  -6  19   6         55.08         56.41         4.01 o                         
  -5  19   6          8.07         11.12         2.76 o                         
  -4  19   6         40.56         35.01         3.43 o                         
  -3  19   6        127.39        133.33         4.58 o                         
  -2  19   6        388.60        376.96        20.84 o                         
  -1  19   6         55.38         54.59         5.61 o                         
   0  19   6        361.59        335.19        21.76 o                         
   1  19   6         20.70         36.24         5.13 o                         
   2  19   6        339.30        366.56        23.12 o                         
   3  19   6        158.27        217.11        17.80 o                         
  -7  20   6         68.44         67.71        11.84 o                         
  -6  20   6          9.14          8.11         3.72 o                         
  -5  20   6         19.18         17.68         4.77 o                         
  -4  20   6         89.11         79.02         7.87 o                         
  -3  20   6        243.38        241.74        11.45 o                         
  -2  20   6         12.65         10.74         2.18 o                         
  -1  20   6        143.33        142.38         6.59 o                         
   0  20   6         47.77         46.59         5.84 o                         
   1  20   6         36.31         32.99         3.47 o                         
   2  20   6        167.54        165.12         9.07 o                         
   3  20   6          0.14          0.21         3.84 o                         
  -7  21   6         17.37         24.27         5.93 o                         
  -6  21   6         42.31         36.42         3.98 o                         
  -5  21   6        227.85        221.37        10.16 o                         
  -4  21   6        266.29        224.07         8.33 o                         
  -3  21   6         39.22         42.25         3.20 o                         
  -2  21   6         19.64         15.14         2.49 o                         
  -1  21   6         19.84         23.03         3.11 o                         
   0  21   6         53.17         53.20         5.10 o                         
   1  21   6          4.54          2.81         2.46 o                         
   2  21   6         16.69         13.59         2.37 o                         
  -6  22   6        143.90        138.87         7.95 o                         
  -5  22   6         60.42         61.45         6.95 o                         
  -4  22   6         15.41          7.41         3.15 o                         
  -3  22   6         99.60        100.21         6.12 o                         
  -2  22   6         62.56         65.18         3.65 o                         
  -1  22   6         34.65         41.41         3.99 o                         
   0  22   6         28.22         29.47         3.35 o                         
   1  22   6          0.21          1.62         3.28 o                         
   2  22   6         16.44         25.17         2.86 o                         
  -6  23   6         72.26         75.15         7.57 o                         
  -5  23   6        115.69        117.59         7.05 o                         
  -4  23   6         20.83         16.92         3.46 o                         
  -3  23   6         92.12         92.66         6.25 o                         
  -2  23   6         93.56        109.99         6.21 o                         
  -1  23   6         66.44         59.72         7.33 o                         
   0  23   6         15.83         12.98         2.71 o                         
   1  23   6        111.71        101.27         5.66 o                         
   2  23   6         69.20         75.67         4.57 o                         
  -6  24   6          8.07          9.44         2.47 o                         
  -5  24   6          2.94          5.25         2.19 o                         
  -4  24   6         16.33         11.12         2.41 o                         
  -3  24   6        128.13        142.04         7.02 o                         
  -2  24   6        103.16        112.77         9.67 o                         
  -1  24   6          7.76          8.69         3.48 o                         
   0  24   6         50.08         52.09         5.40 o                         
   1  24   6         23.42         24.53         4.51 o                         
  -5  25   6         22.03         19.26         2.54 o                         
  -4  25   6          2.27          3.82         2.19 o                         
  -3  25   6         24.00         25.91         2.54 o                         
  -2  25   6          0.06          0.26         2.35 o                         
  -1  25   6         15.76         14.95         3.02 o                         
   0  25   6          1.21         -0.82         2.59 o                         
   1  25   6         23.15         18.35         2.71 o                         
  -5  26   6          7.05         -3.88        10.03 o                         
  -4  26   6         22.01         17.23         3.95 o                         
  -3  26   6         20.15         21.97         2.46 o                         
  -2  26   6         68.02         81.62         5.04 o                         
  -1  26   6          4.76          5.97         4.59 o                         
   0  26   6         29.65         34.71         3.91 o                         
  -4  27   6         12.28         13.41         2.59 o                         
  -3  27   6         43.30         48.75         3.68 o                         
  -2  27   6         10.17         13.52         2.77 o                         
  -1  27   6          1.55         -0.34         3.08 o                         
  -2  28   6        127.57        171.10        22.08 o                         
  -9   0   7         98.59        115.28        44.49 o                         
  -7   0   7        625.97        784.21       214.05 o                         
  -5   0   7        156.11        169.35        43.21 o                         
  -3   0   7         38.84         37.97         4.82 o                         
  -1   0   7        320.80        296.62        11.83 o                         
   1   0   7         27.16         20.60         4.03 o                         
   3   0   7         92.23        115.72         7.48 o                         
  -9   1   7         21.11         11.53         5.26 o                         
  -8   1   7        628.40        691.05        89.37 o                         
  -7   1   7          8.12         12.06         9.93 o                         
  -6   1   7         72.90         90.55         6.72 o                         
  -5   1   7         10.58          7.59         2.91 o                         
  -4   1   7        480.44        408.33        35.38 o                         
  -3   1   7        529.05        507.65        53.93 o                         
  -2   1   7        354.25        293.75        31.77 o                         
  -1   1   7         45.76         50.60         3.35 o                         
   0   1   7        401.77        415.88         9.76 o                         
   1   1   7        120.70        113.25         5.81 o                         
   2   1   7        180.63        200.50         8.76 o                         
   3   1   7          2.65          1.10         2.81 o                         
   4   1   7          0.74          1.11         4.96 o                         
  -9   2   7          6.74         12.28         4.84 o                         
  -8   2   7        562.25        584.11        46.88 o                         
  -7   2   7        125.68        167.73        16.10 o                         
  -6   2   7          0.05         -4.00         4.00 o                         
  -5   2   7         65.64         72.01         5.63 o                         
  -4   2   7        146.01        152.37        15.05 o                         
  -3   2   7          7.90         12.68         2.12 o                         
  -2   2   7         27.78         24.10         2.28 o                         
  -1   2   7        101.49         87.44         5.16 o                         
   0   2   7         82.52         82.10         4.24 o                         
   1   2   7        160.35        144.69         6.52 o                         
   2   2   7         42.50         41.36         3.85 o                         
   3   2   7         15.65         17.01         2.56 o                         
   4   2   7          3.39         -0.58         7.04 o                         
  -9   3   7         18.78         16.15         4.75 o                         
  -8   3   7          1.92          8.61         6.19 o                         
  -7   3   7          4.12         -3.75         6.12 o                         
  -6   3   7        119.56        151.96        22.07 o                         
  -5   3   7         20.86         21.09         4.81 o                         
  -4   3   7        455.04        397.89        17.47 o                         
  -3   3   7        177.42        160.74         8.12 o                         
  -2   3   7        162.74        130.26        13.54 o                         
  -1   3   7         35.38         34.39         3.00 o                         
   0   3   7        105.43        116.30         5.35 o                         
   1   3   7        117.67        116.48         5.58 o                         
   2   3   7        375.43        415.13        18.02 o                         
   3   3   7          0.00          0.63         2.67 o                         
   4   3   7        261.60        259.11        11.74 o                         
  -9   4   7          4.01          9.26         5.31 o                         
  -8   4   7         27.58         35.12         7.77 o                         
  -7   4   7         14.20         19.61         5.35 o                         
  -6   4   7         30.07         41.20        10.10 o                         
  -5   4   7          4.09          9.82         4.93 o                         
  -4   4   7         14.94         20.22         3.51 o                         
  -3   4   7        235.84        213.96        11.12 o                         
  -2   4   7        245.76        250.43         9.46 o                         
  -1   4   7         78.18         67.90         5.11 o                         
   0   4   7        116.58        115.48         5.65 o                         
   1   4   7        513.67        573.48        22.58 o                         
   2   4   7         51.59         62.56         7.12 o                         
   3   4   7          0.75          1.92         2.85 o                         
   4   4   7          7.64          2.09         3.71 o                         
  -9   5   7         13.08         11.41         4.30 o                         
  -8   5   7          0.72         -6.59         7.02 o                         
  -7   5   7          6.05          7.12         3.96 o                         
  -6   5   7         54.66         75.73         9.79 o                         
  -5   5   7        232.21        262.56        13.97 o                         
  -4   5   7        182.66        183.67        12.77 o                         
  -3   5   7         15.78         13.35         2.56 o                         
  -2   5   7         66.69         48.78         3.68 o                         
  -1   5   7         29.80         22.32         2.55 o                         
   0   5   7        162.65        156.11         9.12 o                         
   1   5   7         52.14         45.50         3.50 o                         
   2   5   7        126.37        124.59         6.79 o                         
   3   5   7          1.45          1.02         2.69 o                         
   4   5   7        166.46        153.66         8.82 o                         
  -9   6   7          7.41          1.73         4.71 o                         
  -8   6   7         55.38         58.68        12.07 o                         
  -7   6   7         11.29         14.39         4.53 o                         
  -6   6   7          1.89          1.32         3.80 o                         
  -5   6   7          1.90          2.05         3.94 o                         
  -4   6   7         95.58        128.69        16.57 o                         
  -3   6   7        381.33        365.88        27.17 o                         
  -2   6   7         19.97         19.98         2.65 o                         
  -1   6   7        243.24        216.00        16.17 o                         
   0   6   7        332.12        328.00        20.45 o                         
   1   6   7         52.77         40.23         3.18 o                         
   2   6   7         63.39         70.41         7.06 o                         
   3   6   7        138.30        141.43         6.67 o                         
   4   6   7          3.02         -3.02         3.02 o                         
  -9   7   7         30.02         30.16         4.61 o                         
  -8   7   7         10.36          1.35         4.94 o                         
  -7   7   7         17.41         18.66         5.51 o                         
  -6   7   7         38.25         48.14         6.12 o                         
  -5   7   7          1.98          2.04         2.73 o                         
  -4   7   7        254.67        264.09        22.93 o                         
  -3   7   7         39.13         36.06         2.99 o                         
  -2   7   7        164.40        156.46        10.17 o                         
  -1   7   7         32.69         27.08         3.64 o                         
   0   7   7        136.87        139.61         7.48 o                         
   1   7   7        212.96        220.78         8.83 o                         
   2   7   7         44.40         48.26         4.07 o                         
   3   7   7         72.46         78.21         4.99 o                         
   4   7   7         25.85         20.38         4.14 o                         
  -9   8   7          0.00         -1.94         5.66 o                         
  -8   8   7         11.37         19.91         8.83 o                         
  -7   8   7         14.68         32.00         5.33 o                         
  -6   8   7         72.15        114.74        12.55 o                         
  -5   8   7        115.47        129.15        14.33 o                         
  -4   8   7         19.13         15.53         2.57 o                         
  -3   8   7          0.44         -2.34         2.34 o                         
  -2   8   7          7.81         10.62         2.41 o                         
  -1   8   7        217.56        204.87        13.34 o                         
   0   8   7         18.79         19.83         2.80 o                         
   1   8   7        137.35        142.62         6.28 o                         
   2   8   7         38.44         34.48         3.61 o                         
   3   8   7         11.64          8.22         4.02 o                         
  -8   9   7          6.99          7.34         4.70 o                         
  -7   9   7         21.76         14.17         7.61 o                         
  -6   9   7          0.80          0.86         4.04 o                         
  -5   9   7         29.40         34.27         6.51 o                         
  -4   9   7         40.06         43.80         6.09 o                         
  -3   9   7        101.83         89.99        11.87 o                         
  -2   9   7         28.29         22.60         3.06 o                         
  -1   9   7          1.30          0.37         1.88 o                         
   0   9   7         13.15         12.58         3.69 o                         
   1   9   7        431.83        455.87        33.09 o                         
   2   9   7          5.56          8.06         5.19 o                         
   3   9   7        214.19        219.81        18.40 o                         
  -8  10   7         32.97         35.69         9.25 o                         
  -7  10   7         96.28        106.62        11.21 o                         
  -6  10   7         37.12         45.80         8.25 o                         
  -5  10   7         16.54         19.44         3.43 o                         
  -4  10   7        107.13        101.07         6.81 o                         
  -3  10   7         56.14         48.62         5.33 o                         
  -2  10   7        455.98        427.36        30.29 o                         
  -1  10   7         30.90         22.14         2.40 o                         
   0  10   7        271.31        291.91        20.12 o                         
   1  10   7        172.91        166.95        11.97 o                         
   2  10   7          4.23         -1.52         3.76 o                         
   3  10   7          7.81          3.98         4.58 o                         
  -8  11   7          9.24          7.83         4.98 o                         
  -7  11   7         39.00         40.58         5.56 o                         
  -6  11   7         49.81         56.75         7.92 o                         
  -5  11   7        117.53        133.99        17.12 o                         
  -4  11   7         88.02         76.08         4.76 o                         
  -3  11   7        271.94        246.64        18.95 o                         
  -2  11   7         38.23         38.82         5.51 o                         
  -1  11   7         17.82         19.85         3.75 o                         
   0  11   7        259.49        251.80        13.85 o                         
   1  11   7        103.72        110.07         7.50 o                         
   2  11   7         14.37         20.29         4.44 o                         
   3  11   7        114.84        117.83         8.55 o                         
  -8  12   7         86.29        107.73        16.99 o                         
  -7  12   7          6.79          4.01         7.76 o                         
  -6  12   7         20.42         22.82         6.57 o                         
  -5  12   7          6.85          5.71         4.90 o                         
  -4  12   7          0.87          1.11         2.26 o                         
  -3  12   7         67.54         68.41         5.79 o                         
  -2  12   7         30.99         34.04         3.60 o                         
  -1  12   7         91.30         89.54         8.99 o                         
   0  12   7        172.12        158.48         8.25 o                         
   1  12   7          1.88          3.88         3.07 o                         
   2  12   7         73.87         93.72         6.05 o                         
   3  12   7          0.18          8.27         4.61 o                         
  -8  13   7          0.01         -6.78         8.70 o                         
  -7  13   7         15.54          8.20         7.62 o                         
  -6  13   7          1.80          5.95         4.19 o                         
  -5  13   7         44.15         35.98         3.46 o                         
  -4  13   7         13.09         12.43         3.11 o                         
  -3  13   7        346.15        333.51        18.43 o                         
  -2  13   7        287.40        326.92        11.63 o                         
  -1  13   7        106.39        109.24         9.65 o                         
   0  13   7         71.74         71.20         8.57 o                         
   1  13   7         52.75         64.33         4.37 o                         
   2  13   7          7.07         12.23         4.09 o                         
   3  13   7        216.20        267.55        15.03 o                         
  -8  14   7          7.61         16.05        12.76 o                         
  -7  14   7         75.18         98.26        22.27 o                         
  -6  14   7         60.73         76.13         7.73 o                         
  -5  14   7         56.47         50.14         4.63 o                         
  -4  14   7        100.02         97.87         6.16 o                         
  -3  14   7        192.23        180.91         9.56 o                         
  -2  14   7         89.12         87.03         5.93 o                         
  -1  14   7          5.86          5.20         2.23 o                         
   0  14   7        217.55        214.28        16.81 o                         
   1  14   7          2.55         -3.24         3.24 o                         
   2  14   7         98.18        108.61         5.98 o                         
   3  14   7         21.62         30.74         6.52 o                         
  -8  15   7          2.63          3.21         7.93 o                         
  -7  15   7          9.78          8.43         4.04 o                         
  -6  15   7          6.17          6.36         4.03 o                         
  -5  15   7        102.84         98.65         5.98 o                         
  -4  15   7          6.16          3.91         2.27 o                         
  -3  15   7        577.05        492.42        30.73 o                         
  -2  15   7         21.91         20.53         3.12 o                         
  -1  15   7         91.82         89.60         5.07 o                         
   0  15   7         88.06         87.97         5.79 o                         
   1  15   7         93.36        101.72         6.11 o                         
   2  15   7          4.82          6.30         4.72 o                         
   3  15   7        107.12        124.45        15.63 o                         
  -7  16   7          1.19         -0.33         4.46 o                         
  -6  16   7         31.82         52.23        12.49 o                         
  -5  16   7         72.08         85.25        11.11 o                         
  -4  16   7         16.93         16.07         2.96 o                         
  -3  16   7          9.72          8.40         2.22 o                         
  -2  16   7        354.75        400.82        19.31 o                         
  -1  16   7          7.90          2.81         2.80 o                         
   0  16   7        323.66        329.63        50.19 o                         
   1  16   7         16.41         13.12         4.68 o                         
   2  16   7         68.21         73.35         6.74 o                         
  -7  17   7         48.76         54.34        11.48 o                         
  -6  17   7          2.40          4.81         3.60 o                         
  -5  17   7        122.26        124.80         7.64 o                         
  -4  17   7        134.32        146.32         7.68 o                         
  -3  17   7         28.16         30.28         5.43 o                         
  -2  17   7          8.82         13.13         3.87 o                         
  -1  17   7         68.85         60.48         7.92 o                         
   0  17   7          2.48          0.34         3.99 o                         
   1  17   7         15.05         26.40         4.17 o                         
   2  17   7         58.48         67.67         6.45 o                         
  -7  18   7          6.06         10.93         8.56 o                         
  -6  18   7          2.09          0.23         4.78 o                         
  -5  18   7         67.47         65.48         5.64 o                         
  -4  18   7          0.05          0.86         2.28 o                         
  -3  18   7        273.26        262.41        13.99 o                         
  -2  18   7        324.71        380.90        21.94 o                         
  -1  18   7        147.32        136.91         8.38 o                         
   0  18   7         11.97         12.46         4.04 o                         
   1  18   7          0.45         -2.35         4.64 o                         
   2  18   7          7.41         17.22         6.47 o                         
  -7  19   7          0.04          0.70         8.71 o                         
  -6  19   7         35.97         43.50         5.82 o                         
  -5  19   7         71.11         77.74         6.76 o                         
  -4  19   7          0.12         -1.90         1.90 o                         
  -3  19   7         81.57         80.71         5.28 o                         
  -2  19   7        172.06        167.43        20.04 o                         
  -1  19   7         23.28         24.79         5.05 o                         
   0  19   7         12.57         14.32         4.16 o                         
   1  19   7          0.22         -3.70         3.70 o                         
   2  19   7         20.67         13.74         4.92 o                         
  -6  20   7        107.80        110.69        20.64 o                         
  -5  20   7          0.11          0.75         5.08 o                         
  -4  20   7          0.76         -2.19         2.19 o                         
  -3  20   7         96.57         94.03         7.18 o                         
  -2  20   7         33.37         34.69         3.28 o                         
  -1  20   7         26.49         37.96         5.53 o                         
   0  20   7        115.61        152.02        19.53 o                         
   1  20   7         43.97         38.54         4.24 o                         
  -6  21   7         14.99         15.86         4.15 o                         
  -5  21   7         75.07         77.49         8.25 o                         
  -4  21   7          0.49          0.66         3.41 o                         
  -3  21   7          5.51          9.06         4.03 o                         
  -2  21   7         57.81         61.65         4.33 o                         
  -1  21   7          2.72          1.83         3.67 o                         
   0  21   7         57.36         62.94         5.80 o                         
   1  21   7          0.03          5.45         3.96 o                         
  -5  22   7        144.58        127.54        17.01 o                         
  -4  22   7          0.51         -1.14         2.67 o                         
  -3  22   7          8.24          5.37         2.96 o                         
  -2  22   7          0.72         -2.88         2.88 o                         
  -1  22   7        102.39        125.83        22.04 o                         
   0  22   7         54.54         42.67         5.01 o                         
  -5  23   7          0.77         -2.00         3.18 o                         
  -4  23   7         53.81         52.77         5.50 o                         
  -3  23   7         22.80         26.91         3.15 o                         
  -2  23   7         38.46         43.52         7.25 o                         
  -1  23   7          9.10         11.54         4.12 o                         
   0  23   7          7.32          7.77         3.82 o                         
  -4  24   7         11.98         14.72         9.01 o                         
  -3  24   7         48.60         45.94         3.96 o                         
  -2  24   7          3.29         10.70         3.35 o                         
  -1  24   7         30.77         33.17         4.36 o                         
  -3  25   7         11.00         13.11         3.95 o                         
  -2  25   7        125.34        146.21        10.54 o                         
  -8   0   8        815.65       1058.93       204.32 o                         
  -6   0   8        320.35        386.16        34.85 o                         
  -4   0   8         84.99        100.28         9.56 o                         
  -2   0   8         95.36         92.08         7.15 o                         
   0   0   8        223.11        243.04        14.73 o                         
   2   0   8        363.83        382.90        36.20 o                         
  -8   1   8         22.16         31.80         8.35 o                         
  -7   1   8          2.58         10.99         4.56 o                         
  -6   1   8          1.36         -1.42         6.79 o                         
  -5   1   8         28.69         33.25         4.27 o                         
  -4   1   8          8.14         16.16         5.60 o                         
  -3   1   8         46.69         49.91         5.92 o                         
  -2   1   8          2.59          2.84         2.24 o                         
  -1   1   8        481.49        440.40        19.54 o                         
   0   1   8        397.94        402.71        18.97 o                         
   1   1   8         56.67         55.89         4.66 o                         
   2   1   8        163.47        175.01         9.05 o                         
   3   1   8          3.41          3.09         3.11 o                         
  -8   2   8          0.82         -0.67         5.62 o                         
  -7   2   8         18.28         20.84         4.43 o                         
  -6   2   8         24.27         33.91         9.60 o                         
  -5   2   8         52.15         65.87         9.97 o                         
  -4   2   8        186.18        178.67        13.92 o                         
  -3   2   8         10.31         11.96         3.00 o                         
  -2   2   8          0.93         -0.17         3.06 o                         
  -1   2   8        405.66        363.58        21.48 o                         
   0   2   8        368.55        400.12        18.36 o                         
   1   2   8          5.02         -0.88         3.06 o                         
   2   2   8        204.51        205.81        10.18 o                         
   3   2   8         26.14         26.76         4.46 o                         
  -8   3   8        214.30        235.43        22.00 o                         
  -7   3   8         41.51         53.96         5.95 o                         
  -6   3   8         16.47         31.55         5.57 o                         
  -5   3   8        105.77         96.29        12.23 o                         
  -4   3   8         11.10          5.31         2.74 o                         
  -3   3   8         71.51         65.65         5.88 o                         
  -2   3   8          5.77         -0.36         3.59 o                         
  -1   3   8        168.86        155.24        11.61 o                         
   0   3   8         40.84         40.08         3.49 o                         
   1   3   8          5.04          8.18         5.78 o                         
   2   3   8          1.28          4.03         3.89 o                         
   3   3   8         20.21         24.33         3.09 o                         
  -8   4   8        183.43        227.20        41.58 o                         
  -7   4   8          0.56         -4.12         4.75 o                         
  -6   4   8        134.13        155.72        13.01 o                         
  -5   4   8        137.57        147.91        21.98 o                         
  -4   4   8         97.23         99.12         9.06 o                         
  -3   4   8        100.63        100.73         7.03 o                         
  -2   4   8        361.69        306.85        14.16 o                         
  -1   4   8          3.69          1.44         2.39 o                         
   0   4   8          0.03          1.91         4.40 o                         
   1   4   8         60.01         58.56         5.21 o                         
   2   4   8        146.42        138.59         7.67 o                         
  -8   5   8         19.27         21.24         6.30 o                         
  -7   5   8         48.88         54.11        10.02 o                         
  -6   5   8         22.28         19.34         5.26 o                         
  -5   5   8          1.40         -2.43         2.95 o                         
  -4   5   8          0.11          1.62         2.80 o                         
  -3   5   8         77.25         59.84         5.79 o                         
  -2   5   8        269.75        276.66        11.96 o                         
  -1   5   8          0.86          0.96         2.64 o                         
   0   5   8          0.10          0.90         3.31 o                         
   1   5   8         23.51         31.34         4.06 o                         
   2   5   8          5.88          1.78         5.31 o                         
  -8   6   8         12.06         15.45         5.05 o                         
  -7   6   8          4.56          7.27         4.29 o                         
  -6   6   8         22.86         22.25         4.08 o                         
  -5   6   8          0.02          7.51         3.19 o                         
  -4   6   8        120.17        124.01        17.68 o                         
  -3   6   8          9.52          7.48         2.83 o                         
  -2   6   8          2.94          1.79         3.05 o                         
  -1   6   8        129.31        123.87        11.78 o                         
   0   6   8        168.82        176.33        11.63 o                         
   1   6   8        162.45        167.79        18.91 o                         
   2   6   8          9.30          5.03         3.58 o                         
  -8   7   8         34.74         29.98         5.16 o                         
  -7   7   8          2.36          5.59         4.54 o                         
  -6   7   8         31.36         35.20         8.53 o                         
  -5   7   8         19.89         19.66         3.52 o                         
  -4   7   8         27.34         35.57         7.57 o                         
  -3   7   8         14.35         13.28         3.07 o                         
  -2   7   8        221.82        234.80        10.29 o                         
  -1   7   8         83.38         72.81         4.39 o                         
   0   7   8         19.05         22.28         3.68 o                         
   1   7   8         15.53         13.68         5.69 o                         
   2   7   8          0.56          1.61         3.82 o                         
  -8   8   8          0.01          2.51         4.67 o                         
  -7   8   8         28.02         37.22         8.00 o                         
  -6   8   8          0.03         -1.98         3.96 o                         
  -5   8   8         28.21         33.75         3.77 o                         
  -4   8   8         30.44         35.22         5.18 o                         
  -3   8   8        222.94        221.57        11.22 o                         
  -2   8   8          7.85          5.24         2.94 o                         
  -1   8   8         71.01         63.06         5.87 o                         
   0   8   8         27.52         33.34         4.55 o                         
   1   8   8         37.98         43.14         5.50 o                         
   2   8   8         38.99         42.22        11.40 o                         
  -8   9   8         27.63         29.38         8.16 o                         
  -7   9   8          5.01          5.60         6.60 o                         
  -6   9   8          2.71         -1.00         3.96 o                         
  -5   9   8         56.34         74.50         8.29 o                         
  -4   9   8          8.75          6.66         3.50 o                         
  -3   9   8          4.32          3.19         3.14 o                         
  -2   9   8          0.09          1.11         3.10 o                         
  -1   9   8         12.79          9.55         2.68 o                         
   0   9   8         74.13         64.94         5.72 o                         
   1   9   8          0.18          2.26         4.55 o                         
   2   9   8        103.42        111.07         9.28 o                         
  -8  10   8          7.61          3.35         4.51 o                         
  -7  10   8         66.74         91.24        19.80 o                         
  -6  10   8          9.51         20.14         4.18 o                         
  -5  10   8         13.95         20.59         3.60 o                         
  -4  10   8        179.85        171.72        20.67 o                         
  -3  10   8          5.60          6.77         5.24 o                         
  -2  10   8          7.48          9.07         3.39 o                         
  -1  10   8          1.70         -2.83         2.83 o                         
   0  10   8          3.66          2.22         2.91 o                         
   1  10   8        111.34        134.23         9.49 o                         
   2  10   8          5.46         18.44         5.21 o                         
  -8  11   8         15.12         23.50         5.37 o                         
  -7  11   8         71.15         89.41         8.02 o                         
  -6  11   8         18.79         23.61         4.59 o                         
  -5  11   8         37.37         34.45         3.67 o                         
  -4  11   8         97.06         96.06         8.14 o                         
  -3  11   8         66.83         71.60         6.06 o                         
  -2  11   8        174.63        174.52         7.29 o                         
  -1  11   8        331.84        376.37        21.59 o                         
   0  11   8         57.09         56.22         5.12 o                         
   1  11   8         41.60         52.05         6.03 o                         
   2  11   8          0.12         -5.84         5.84 o                         
  -7  12   8         82.43        102.68        16.81 o                         
  -6  12   8         40.97         51.14         7.78 o                         
  -5  12   8        131.84        129.29         8.31 o                         
  -4  12   8          8.43         14.15         3.44 o                         
  -3  12   8        101.03        105.39         5.72 o                         
  -2  12   8         98.69         91.37         7.00 o                         
  -1  12   8        263.83        261.23        21.17 o                         
   0  12   8         31.77         42.02         4.33 o                         
   1  12   8         62.24         70.20         9.92 o                         
   2  12   8          1.90         -1.77         4.54 o                         
  -7  13   8          1.11          9.86         5.43 o                         
  -6  13   8         25.22         19.73        12.27 o                         
  -5  13   8         31.87         39.18         5.61 o                         
  -4  13   8         31.52         36.98         4.49 o                         
  -3  13   8          4.59          2.47         3.38 o                         
  -2  13   8        459.51        443.22        31.53 o                         
  -1  13   8         30.83         32.11         3.65 o                         
   0  13   8         11.60          7.86         4.37 o                         
   1  13   8          0.01         -0.65         5.18 o                         
  -7  14   8         54.75         81.43         8.07 o                         
  -6  14   8         10.08          9.97         3.65 o                         
  -5  14   8        142.15        159.17        11.92 o                         
  -4  14   8        189.63        182.50         9.56 o                         
  -3  14   8          6.19          5.72         2.97 o                         
  -2  14   8          5.22          7.08         2.78 o                         
  -1  14   8         81.16         84.30         6.59 o                         
   0  14   8          0.43         -1.45         6.20 o                         
   1  14   8        225.80        256.29        28.24 o                         
  -7  15   8          0.30          0.86         4.62 o                         
  -6  15   8         19.63         22.54         4.37 o                         
  -5  15   8        154.49        178.06        17.83 o                         
  -4  15   8         36.13         30.57         4.37 o                         
  -3  15   8          0.57         -1.53         3.45 o                         
  -2  15   8         29.10         29.92         4.33 o                         
  -1  15   8          2.18          1.82         3.56 o                         
   0  15   8          3.41         -4.04         4.07 o                         
   1  15   8         27.45         34.66         4.67 o                         
  -7  16   8          7.79          5.06         6.85 o                         
  -6  16   8         25.28         25.69        10.78 o                         
  -5  16   8        358.47        399.68        19.55 o                         
  -4  16   8         97.66         98.12        10.24 o                         
  -3  16   8        109.68        127.96         9.92 o                         
  -2  16   8          5.95         11.75         5.13 o                         
  -1  16   8         40.92         33.08         6.97 o                         
   0  16   8         17.53         19.58         4.03 o                         
   1  16   8         66.32         59.69        10.24 o                         
  -6  17   8          0.48         -1.27         8.82 o                         
  -5  17   8         20.93         24.40         6.59 o                         
  -4  17   8        263.16        237.85        11.48 o                         
  -3  17   8         22.80         19.78         5.34 o                         
  -2  17   8         15.65         28.84         4.87 o                         
  -1  17   8          1.05          1.00         3.93 o                         
   0  17   8         97.56        115.67        12.51 o                         
  -6  18   8         41.14         38.69        10.18 o                         
  -5  18   8         77.65        107.93         8.80 o                         
  -4  18   8          9.28         11.22         3.65 o                         
  -3  18   8          0.35          4.26         4.03 o                         
  -2  18   8         69.90         70.85         5.74 o                         
  -1  18   8          2.07          4.80         4.10 o                         
   0  18   8        145.66        174.39        15.95 o                         
  -6  19   8          7.45         -3.54         8.02 o                         
  -5  19   8         34.85         27.57         4.79 o                         
  -4  19   8        210.58        199.96        11.09 o                         
  -3  19   8          0.18          1.51         4.81 o                         
  -2  19   8         66.66         70.00         9.17 o                         
  -1  19   8          7.88         17.44         6.88 o                         
   0  19   8         96.07        107.09         7.87 o                         
  -5  20   8         50.18         58.35         6.41 o                         
  -4  20   8         25.41         32.88         6.54 o                         
  -3  20   8         35.65         35.61         4.99 o                         
  -2  20   8         17.58         20.70         7.54 o                         
  -1  20   8          0.93         -3.63         3.63 o                         
  -4  21   8         10.81          7.02         3.13 o                         
  -3  21   8          6.32         11.73         4.07 o                         
  -2  21   8         39.18         49.86         5.05 o                         
  -1  21   8          2.17          2.58         4.64 o                         
  -3  22   8         12.61         11.63         3.96 o                         
  -2  22   8          1.30          2.37         5.12 o                         
  -7   0   9         16.11          7.99        10.56 o                         
  -5   0   9        112.68         98.23        15.61 o                         
  -3   0   9         89.55         98.16        12.12 o                         
  -1   0   9        140.32        139.17        14.44 o                         
   1   0   9          8.50         11.85         5.09 o                         
  -8   1   9         47.40         74.43         9.02 o                         
  -7   1   9          2.63         10.69         4.43 o                         
  -6   1   9        203.47        274.04        17.82 o                         
  -5   1   9         20.57         18.24        10.03 o                         
  -4   1   9         55.88         73.15        13.10 o                         
  -3   1   9          2.45         -1.35         5.60 o                         
  -2   1   9        222.29        186.14        12.44 o                         
  -1   1   9          2.09          4.98         2.74 o                         
   0   1   9        118.53        144.81         9.61 o                         
   1   1   9          2.50          2.26         3.84 o                         
  -8   2   9          0.07         -3.20         6.87 o                         
  -7   2   9          2.21          4.09         5.10 o                         
  -6   2   9         22.08         27.24         6.94 o                         
  -5   2   9         23.22         23.61         6.72 o                         
  -4   2   9          0.03          2.41         4.61 o                         
  -3   2   9        105.84        119.78        13.50 o                         
  -2   2   9         59.07         47.71         4.97 o                         
  -1   2   9          9.39         12.76         3.00 o                         
   0   2   9          1.82          5.89         4.43 o                         
   1   2   9          4.03         -0.44         4.21 o                         
  -7   3   9          1.17          0.53         8.26 o                         
  -6   3   9         79.10         99.96         7.91 o                         
  -5   3   9          0.63          2.59         5.97 o                         
  -4   3   9         62.86         69.31         8.52 o                         
  -3   3   9         19.89         19.80         4.98 o                         
  -2   3   9         68.54         56.76         6.14 o                         
  -1   3   9          0.74         -1.22         2.67 o                         
   0   3   9        165.74        167.72        13.63 o                         
   1   3   9          0.72          0.27         4.36 o                         
  -7   4   9          0.77          2.61         5.00 o                         
  -6   4   9          0.77          2.66         4.31 o                         
  -5   4   9        180.81        207.02        20.11 o                         
  -4   4   9         26.70         32.27         6.33 o                         
  -3   4   9          5.04          3.85         4.99 o                         
  -2   4   9        131.11        124.97         7.07 o                         
  -1   4   9         82.13         75.95         5.72 o                         
   0   4   9         16.25         13.91         3.97 o                         
   1   4   9         26.05         30.09         5.60 o                         
  -7   5   9         51.73         62.71        12.20 o                         
  -6   5   9         17.31         19.31        11.87 o                         
  -5   5   9          2.51          4.67         7.01 o                         
  -4   5   9         15.02          9.98         5.26 o                         
  -3   5   9          9.47         11.18         4.33 o                         
  -2   5   9         39.95         39.84         6.36 o                         
  -1   5   9         62.43         64.57         6.99 o                         
   0   5   9        186.29        189.64        11.90 o                         
   1   5   9          6.98          9.62         3.52 o                         
  -7   6   9         19.92         27.62         8.51 o                         
  -6   6   9          6.34          1.27         4.71 o                         
  -5   6   9        122.76        130.89        11.43 o                         
  -4   6   9          7.56         10.05         4.57 o                         
  -3   6   9         98.63        104.49         8.82 o                         
  -2   6   9         37.49         33.88         4.26 o                         
  -1   6   9         27.92         28.22         4.34 o                         
   0   6   9          9.70         12.11         4.02 o                         
   1   6   9         40.77         43.21         4.96 o                         
  -7   7   9         38.88         50.21         8.47 o                         
  -6   7   9         64.97         84.47        17.28 o                         
  -5   7   9         65.58         91.85        10.96 o                         
  -4   7   9         15.43         21.81         5.50 o                         
  -3   7   9          3.13          5.02         5.04 o                         
  -2   7   9         50.26         44.59         4.56 o                         
  -1   7   9        245.80        266.86        20.65 o                         
   0   7   9          8.15         10.52         3.98 o                         
   1   7   9        106.49        106.28         8.04 o                         
  -7   8   9          8.54          6.98         6.68 o                         
  -6   8   9         24.73         33.46         5.21 o                         
  -5   8   9          1.41          0.58         4.53 o                         
  -4   8   9          7.16         -0.14         8.93 o                         
  -3   8   9         86.55         84.75         6.37 o                         
  -2   8   9         12.39         12.39         3.69 o                         
  -1   8   9         47.37         51.52         4.64 o                         
   0   8   9          1.30         -3.44         3.44 o                         
   1   8   9          2.23          2.31         4.13 o                         
  -7   9   9          6.07         18.15         5.41 o                         
  -6   9   9          4.29          7.45         5.74 o                         
  -5   9   9         58.11         81.66        22.14 o                         
  -4   9   9         47.66         62.23         8.37 o                         
  -3   9   9         18.13         21.78         3.65 o                         
  -2   9   9          7.45          8.96         2.90 o                         
  -1   9   9        201.73        201.63        15.78 o                         
   0   9   9         11.04          9.73         4.22 o                         
  -7  10   9          7.29          8.95         6.85 o                         
  -6  10   9         26.64         24.47         5.81 o                         
  -5  10   9         31.89         44.35        13.79 o                         
  -4  10   9        125.31        146.51        11.83 o                         
  -3  10   9         23.09         18.61         2.93 o                         
  -2  10   9        168.40        190.80         9.09 o                         
  -1  10   9         12.01         12.59         5.06 o                         
   0  10   9          0.43         -7.82         7.82 o                         
  -7  11   9         17.47         33.58        10.55 o                         
  -6  11   9         60.47         72.51        16.13 o                         
  -5  11   9         49.55         73.46        10.12 o                         
  -4  11   9         57.98         57.81         5.19 o                         
  -3  11   9          1.61          4.63         3.51 o                         
  -2  11   9         34.31         33.24         4.08 o                         
  -1  11   9         51.72         76.76        16.63 o                         
   0  11   9         24.28         37.30         9.50 o                         
  -6  12   9         29.20         28.75         6.37 o                         
  -5  12   9         32.70         27.46         4.50 o                         
  -4  12   9         19.94         26.39         4.07 o                         
  -3  12   9         41.42         34.84         4.25 o                         
  -2  12   9          0.20         -0.45         3.69 o                         
  -1  12   9          0.01         -3.52         3.52 o                         
   0  12   9          1.46          4.03         5.32 o                         
  -6  13   9          6.74          5.39         8.84 o                         
  -5  13   9         92.04         92.51        10.03 o                         
  -4  13   9         31.02         27.19         4.14 o                         
  -3  13   9          9.71         11.65         3.67 o                         
  -2  13   9          0.83          2.92         3.45 o                         
  -1  13   9         67.01         82.28        10.09 o                         
   0  13   9          0.54          5.39         7.42 o                         
  -6  14   9          0.37          6.15        17.28 o                         
  -5  14   9         50.74         53.61         6.61 o                         
  -4  14   9         19.90         21.16         4.03 o                         
  -3  14   9          0.00          1.82         3.16 o                         
  -2  14   9         41.52         48.91         7.43 o                         
  -1  14   9          0.96          4.02         4.64 o                         
  -5  15   9         38.69         36.42         4.84 o                         
  -4  15   9        112.99        114.22         8.24 o                         
  -3  15   9          4.29          3.41         3.85 o                         
  -2  15   9          9.14         12.09         5.39 o                         
  -1  15   9         62.24         74.69         7.04 o                         
  -5  16   9          5.24          0.23         3.84 o                         
  -4  16   9         93.20         92.05         8.51 o                         
  -3  16   9          0.07          2.18         3.47 o                         
  -2  16   9        121.27        128.69         8.65 o                         
  -4  17   9          1.22          5.98         3.61 o                         
  -3  17   9          9.90         15.02         4.83 o                         
  -2  17   9          9.97          5.79         3.69 o                         
  -6   0  10         18.09          7.96         9.77 o                         
  -4   0  10         89.24         88.39        16.38 o                         
  -2   0  10          5.02         -2.61         4.29 o                         
  -6   1  10          4.90         -2.64         4.94 o                         
  -5   1  10         19.14         35.86         8.40 o                         
  -4   1  10         12.72         10.64        11.02 o                         
  -3   1  10          6.63          4.08         3.21 o                         
  -2   1  10         58.16         35.43         4.53 o                         
  -1   1  10          1.28          0.92         3.82 o                         
  -6   2  10         18.78         17.82         6.39 o                         
  -5   2  10          4.19          3.78         5.49 o                         
  -4   2  10         43.47         61.31         8.55 o                         
  -3   2  10        133.30        115.67         8.43 o                         
  -2   2  10        235.45        194.94        20.89 o                         
  -1   2  10          1.44          6.57         4.12 o                         
  -6   3  10          5.01         -3.09         6.11 o                         
  -5   3  10          8.81          0.72         4.94 o                         
  -4   3  10         17.21         29.41         6.39 o                         
  -3   3  10        148.51        146.91        16.92 o                         
  -2   3  10         94.50         74.36         5.87 o                         
  -1   3  10          0.92          3.14         3.50 o                         
  -6   4  10          5.28          6.61         5.69 o                         
  -5   4  10          4.23         14.87        19.16 o                         
  -4   4  10          3.25          1.29         5.39 o                         
  -3   4  10         12.12          8.84         3.63 o                         
  -2   4  10         36.84         29.51         5.25 o                         
  -1   4  10         23.22         25.30         4.88 o                         
  -6   5  10          2.53          2.99         6.63 o                         
  -5   5  10         48.75         58.15         8.81 o                         
  -4   5  10        106.69        120.27        12.86 o                         
  -3   5  10          1.78         -3.14         3.14 o                         
  -2   5  10         22.20         18.91         3.97 o                         
  -1   5  10          0.25         -4.78         4.78 o                         
  -6   6  10          9.33         -3.95        10.91 o                         
  -5   6  10         10.96         15.38        11.72 o                         
  -4   6  10         82.09         89.55        10.15 o                         
  -3   6  10          9.83          6.05         3.39 o                         
  -2   6  10         21.95         30.06         4.20 o                         
  -5   7  10          0.63          4.50         8.60 o                         
  -4   7  10         11.80         21.27         4.43 o                         
  -3   7  10        109.27        109.47         9.05 o                         
  -2   7  10         21.23         16.14         4.10 o                         
  -5   8  10         11.13          5.43         6.02 o                         
  -4   8  10         16.92         24.37         5.29 o                         
  -3   8  10         18.34         22.35         4.06 o                         
  -2   8  10          1.58          3.91         3.86 o                         
  -5   9  10         17.21         32.13         5.76 o                         
  -4   9  10          0.05          7.04         3.88 o                         
  -3   9  10         20.57         27.33         4.67 o                         
  -2   9  10          0.29          2.18         3.72 o                         
  -4  10  10          0.75          1.18         4.68 o                         
  -3  10  10         61.63         65.72         6.59 o                         
                                                                                
