# Supplementary material for: Crystal structures of five 6-mercaptopurine derivatives
Source: Acta Crystallogr E Crystallogr Commun. 2016 Feb 10;72(Pt 3):307–13. doi: 10.1107/S2056989016001833 (PMC4778836; doi:10.1107/S2056989016001833)
Supplement: Supplementary file 3 [file e-72-00307-2sup3.hkl]

data_2                                                                          
_shelx_title ' 2015ncs0591_a.res in P2(1)/c'                                    
_shelx_refln_list_code          4                                               
_shelx_F_calc_maximum      256.08                                               
_exptl_crystal_F_000       712.00                                               
_reflns_d_resolution_high  0.8404                                               
                                                                                
loop_                                                                           
 _space_group_symop_operation_xyz                                               
 'x, y, z'                                                                      
 '-x, y+1/2, -z+1/2'                                                            
 '-x, -y, -z'                                                                   
 'x, -y-1/2, z-1/2'                                                             
                                                                                
_cell_length_a     5.9920                                                       
_cell_length_b     9.9795                                                       
_cell_length_c    24.9907                                                       
_cell_angle_alpha  90.000                                                       
_cell_angle_beta   95.977                                                       
_cell_angle_gamma  90.000                                                       
                                                                                
_shelx_F_squared_multiplier     1.000                                           
                                                                                
loop_                                                                           
 _refln_index_h                                                                 
 _refln_index_k                                                                 
 _refln_index_l                                                                 
 _refln_F_squared_calc                                                          
 _refln_F_squared_meas                                                          
 _refln_F_squared_sigma                                                         
 _refln_observed_status                                                         
   1   0   0        514.75        560.80        28.17 o                         
   2   0   0       3197.45       3106.27        84.71 o                         
   3   0   0       2558.73       2482.70        42.83 o                         
   4   0   0       2047.74       2013.50        43.17 o                         
   5   0   0         21.45         21.94         7.48 o                         
   6   0   0        552.93        598.90        58.78 o                         
   7   0   0          4.06         22.51        17.53 o                         
   1   1   0        916.00        988.24        18.34 o                         
   2   1   0       1570.03       1609.31        34.44 o                         
   3   1   0        604.77        585.07        32.32 o                         
   4   1   0        426.42        430.07        23.86 o                         
   5   1   0         26.88         30.03         7.67 o                         
   6   1   0         65.96         74.28        12.53 o                         
   7   1   0         16.31         16.18         9.98 o                         
   0   2   0       3852.38       3995.03       142.48 o                         
   1   2   0        741.17        750.46        30.85 o                         
   2   2   0        683.55        699.29        22.73 o                         
   3   2   0         22.59         31.42         6.44 o                         
   4   2   0          0.46         -7.86         8.06 o                         
   5   2   0        208.14        202.24        16.78 o                         
   6   2   0        351.18        398.62        30.19 o                         
   1   3   0       1345.13       1414.21        31.60 o                         
   2   3   0        355.50        364.71        16.19 o                         
   3   3   0        794.50        768.36        25.52 o                         
   4   3   0        335.35        361.86        25.32 o                         
   5   3   0        626.19        663.30        61.57 o                         
   6   3   0        210.28        240.98        20.47 o                         
   0   4   0          1.58          6.21        17.89 o                         
   1   4   0       1144.64       1285.48        24.02 o                         
   2   4   0        213.73        236.05         9.53 o                         
   3   4   0         60.41         43.12         6.91 o                         
   4   4   0         21.54         15.54        13.50 o                         
   5   4   0         13.46         10.65        10.90 o                         
   6   4   0          9.40         12.79        11.65 o                         
   1   5   0        134.50        177.53        12.59 o                         
   2   5   0       1425.83       1426.63        33.06 o                         
   3   5   0         68.90         63.35         7.15 o                         
   4   5   0        125.85        136.32        13.83 o                         
   5   5   0        124.70        117.49        17.55 o                         
   6   5   0         43.19         34.20        28.57 o                         
   0   6   0        664.05        722.19        36.63 o                         
   1   6   0          0.08         -0.27        15.22 o                         
   2   6   0        369.33        367.94        21.36 o                         
   3   6   0         37.81         35.46         7.86 o                         
   4   6   0         40.15         43.33         9.80 o                         
   5   6   0         41.49         34.04        13.20 o                         
   6   6   0          1.32         -5.46        13.11 o                         
   1   7   0        335.82        339.28        30.47 o                         
   2   7   0       1319.72       1369.76        48.44 o                         
   3   7   0          6.29         12.67        17.44 o                         
   4   7   0          7.52          2.94        19.84 o                         
   5   7   0         46.24         37.96        13.70 o                         
   0   8   0       1854.42       1881.14       163.94 o                         
   1   8   0        972.71       1032.72        85.73 o                         
   2   8   0        273.80        311.22        28.37 o                         
   3   8   0        494.82        599.96        48.14 o                         
   4   8   0        527.74        535.13        37.70 o                         
   5   8   0         10.62         18.17        17.71 o                         
   1   9   0       1150.45       1096.97       125.08 o                         
   2   9   0        651.22        691.77        74.23 o                         
   3   9   0        154.89        171.18        29.74 o                         
   4   9   0         14.72          5.58        20.84 o                         
   0  10   0          0.91          3.76        33.29 o                         
   1  10   0         68.57         68.72        24.52 o                         
   2  10   0         47.63         70.71        31.95 o                         
   3  10   0         92.18        137.26        28.53 o                         
   1  11   0         98.87         87.67        20.67 o                         
   2  11   0         28.37         32.85        33.17 o                         
  -7   1   1         23.66          7.90        14.41 o                         
  -6   1   1        162.19        173.61        24.04 o                         
  -5   1   1        345.97        330.94        24.53 o                         
  -4   1   1       2403.18       2344.46        31.79 o                         
  -3   1   1        459.89        483.62        13.32 o                         
  -2   1   1       3382.99       3513.00        50.68 o                         
  -1   1   1        933.10        904.05        23.54 o                         
   0   1   1       2090.33       1568.75       147.03 o                         
   1   1   1        206.45        232.97         8.87 o                         
   2   1   1          5.90          1.50         3.29 o                         
   3   1   1         13.20         14.33         4.37 o                         
   4   1   1        281.57        272.32        12.33 o                         
   5   1   1        320.04        261.59        24.73 o                         
   6   1   1        356.65        339.86        24.70 o                         
   7   1   1        257.80        261.67        32.67 o                         
  -7   2   1          3.20          1.42        11.30 o                         
  -6   2   1          0.66        -13.19        13.19 o                         
  -5   2   1        230.59        233.70        17.52 o                         
  -4   2   1        785.23        785.04        22.34 o                         
  -3   2   1        629.59        617.39        17.57 o                         
  -2   2   1       1361.09       1395.77        23.66 o                         
  -1   2   1        128.34        126.29         5.04 o                         
   0   2   1        127.99        140.36        11.90 o                         
   1   2   1       1827.64       1730.71        31.37 o                         
   2   2   1       1212.06       1265.24        25.91 o                         
   3   2   1        124.61        114.07         9.50 o                         
   4   2   1        228.07        133.30        21.79 o                         
   5   2   1        700.96        693.27        32.31 o                         
   6   2   1        430.58        455.52        43.62 o                         
  -6   3   1        376.29        400.52        28.96 o                         
  -5   3   1        307.79        333.66        24.34 o                         
  -4   3   1        201.38        174.07        18.49 o                         
  -3   3   1          8.46          9.29         6.29 o                         
  -2   3   1          1.27         -1.77         4.37 o                         
  -1   3   1         51.09         40.57         5.56 o                         
   0   3   1        646.43        701.55        16.32 o                         
   1   3   1       2364.84       2302.68        41.95 o                         
   2   3   1       1484.00       1446.87        32.82 o                         
   3   3   1         91.50        104.05         8.98 o                         
   4   3   1        799.82        762.24        49.11 o                         
   5   3   1        236.56        265.17        21.34 o                         
   6   3   1        304.57        373.51        29.35 o                         
  -6   4   1        575.93        575.78        73.11 o                         
  -5   4   1          0.58         17.49         9.51 o                         
  -4   4   1        114.95        123.75        20.54 o                         
  -3   4   1        436.71        431.32        17.22 o                         
  -2   4   1        858.84        893.62        18.65 o                         
  -1   4   1       1182.21       1309.24        24.07 o                         
   0   4   1          5.75          8.06         5.60 o                         
   1   4   1        306.92        356.46        21.39 o                         
   2   4   1        339.36        377.98        13.97 o                         
   3   4   1        845.14        875.71        29.54 o                         
   4   4   1        378.26        343.73        39.57 o                         
   5   4   1          1.40         12.25        16.47 o                         
   6   4   1          0.02         11.47        14.46 o                         
  -6   5   1        232.01        268.07        33.47 o                         
  -5   5   1        456.35        438.43        32.29 o                         
  -4   5   1          1.92          1.23         7.10 o                         
  -3   5   1         61.89         64.01         7.69 o                         
  -2   5   1        678.93        721.48        16.58 o                         
  -1   5   1         48.42         60.29         7.72 o                         
   0   5   1        700.93        966.75        78.93 o                         
   1   5   1          4.39         -1.19         6.68 o                         
   2   5   1        216.60        206.74        17.28 o                         
   3   5   1          0.41          2.56         5.40 o                         
   4   5   1        192.00        187.72        18.94 o                         
   5   5   1        216.05        200.92        21.49 o                         
   6   5   1          8.17         18.28        11.19 o                         
  -6   6   1         32.03         23.84        14.95 o                         
  -5   6   1         48.29         55.85        15.70 o                         
  -4   6   1         88.41        100.83        19.33 o                         
  -3   6   1          6.55         16.11        13.44 o                         
  -2   6   1        479.44        466.55        28.66 o                         
  -1   6   1       1241.76       1291.94        77.12 o                         
   0   6   1        463.92        450.16        20.06 o                         
   1   6   1       3352.46       3425.02       112.38 o                         
   2   6   1         32.18         42.61         9.40 o                         
   3   6   1       2233.16       2413.34        61.56 o                         
   4   6   1        196.10        219.98        23.55 o                         
   5   6   1        304.66        282.31        24.01 o                         
   6   6   1        380.96        295.14        33.36 o                         
  -5   7   1        169.66        183.97        23.54 o                         
  -4   7   1         50.17         54.63        32.79 o                         
  -3   7   1        119.30        109.97        14.02 o                         
  -2   7   1          1.17         -9.34        16.72 o                         
  -1   7   1          8.01         16.71        11.22 o                         
   0   7   1         72.12         77.49        17.79 o                         
   1   7   1         25.25         22.98        11.17 o                         
   2   7   1         17.38         61.99        30.40 o                         
   3   7   1        457.11        429.82        27.18 o                         
   4   7   1        319.30        318.36        28.75 o                         
   5   7   1         43.93         51.12        14.79 o                         
  -5   8   1         32.25         12.85        19.09 o                         
  -4   8   1         14.82        -11.22        13.39 o                         
  -3   8   1        748.70        806.49        49.23 o                         
  -2   8   1         77.51        113.49        19.55 o                         
  -1   8   1       1837.85       1736.39       219.46 o                         
   0   8   1        127.01        127.01        16.00 o                         
   1   8   1        541.98        555.15        51.23 o                         
   2   8   1         37.25         49.20        16.72 o                         
   3   8   1          0.03         11.86        16.92 o                         
   4   8   1         49.90         37.15        15.41 o                         
   5   8   1        360.99        355.29        33.75 o                         
  -4   9   1        761.24        848.63        81.51 o                         
  -3   9   1          8.45          0.16        18.94 o                         
  -2   9   1       1130.78       1374.03       181.92 o                         
  -1   9   1         42.68         52.70        13.12 o                         
   0   9   1        120.69        124.78        13.19 o                         
   1   9   1        153.43        190.54        19.17 o                         
   2   9   1        146.63        133.64        23.34 o                         
   3   9   1          0.72         20.62        18.11 o                         
   4   9   1         35.14         49.95        32.53 o                         
  -3  10   1         13.33         68.60        29.07 o                         
  -2  10   1          3.03          9.65        40.22 o                         
  -1  10   1        245.24        234.57        37.83 o                         
   0  10   1         12.11         25.91        24.89 o                         
   1  10   1         35.88         46.67        15.71 o                         
   2  10   1         66.37         74.16        21.15 o                         
   3  10   1         58.80         74.46        25.28 o                         
  -2  11   1        240.97        255.22        37.31 o                         
  -1  11   1        325.40        399.51        44.77 o                         
   0  11   1         47.76         64.11        23.08 o                         
   1  11   1         34.25         39.32        19.58 o                         
   2  11   1        749.45        724.41       116.76 o                         
  -7   0   2          5.49         -1.53        27.36 o                         
  -6   0   2       1430.41       1763.67       260.14 o                         
  -5   0   2          0.09         -8.59         8.59 o                         
  -4   0   2          5.49          5.25         5.67 o                         
  -3   0   2       2336.62       2280.14        40.37 o                         
  -2   0   2        170.09        164.61        11.80 o                         
  -1   0   2        146.06        154.71        14.43 o                         
   1   0   2       4686.73       4814.21        78.34 o                         
   2   0   2       3880.67       3660.02        61.10 o                         
   3   0   2        215.20        216.57        13.89 o                         
   4   0   2        653.64        692.83        36.22 o                         
   5   0   2        235.26        202.90        20.44 o                         
   6   0   2          0.04        -10.33        14.27 o                         
   7   0   2        128.16        116.50        24.01 o                         
  -7   1   2        252.98        104.84       147.56 o                         
  -6   1   2         74.11         52.68        14.13 o                         
  -5   1   2         62.44         68.92         7.66 o                         
  -4   1   2         16.71         10.24         4.88 o                         
  -3   1   2        989.82        938.14        22.45 o                         
  -2   1   2       1500.95       1552.50        30.66 o                         
  -1   1   2        129.97        130.55         5.17 o                         
   0   1   2       2257.71       2172.95        38.51 o                         
   1   1   2       4281.82       4275.04        74.30 o                         
   2   1   2       1200.50       1231.77        21.66 o                         
   3   1   2        123.20        125.25         8.35 o                         
   4   1   2        502.93        502.65        27.29 o                         
   5   1   2         17.43          5.72         6.38 o                         
   6   1   2          3.64         -3.28        11.39 o                         
   7   1   2         26.70         24.66        21.86 o                         
  -7   2   2          0.70         17.79        13.25 o                         
  -6   2   2        164.12        157.60        17.77 o                         
  -5   2   2        393.79        362.36        31.01 o                         
  -4   2   2          1.19          3.15         7.44 o                         
  -3   2   2        548.50        712.34        20.72 o                         
  -2   2   2       3126.02       2977.30        49.44 o                         
  -1   2   2       1577.77       1487.27        22.44 o                         
   0   2   2       8761.61       8317.44       104.99 o                         
   1   2   2          5.26          8.68         4.59 o                         
   2   2   2         16.82          4.71         4.97 o                         
   3   2   2         77.93         67.93        11.07 o                         
   4   2   2        167.70        118.99        15.13 o                         
   5   2   2         40.20         20.82        12.51 o                         
   6   2   2         50.68         59.26        19.00 o                         
  -6   3   2        393.38        408.13        30.25 o                         
  -5   3   2         24.29         10.00         8.14 o                         
  -4   3   2        234.82        212.70        12.87 o                         
  -3   3   2        941.14        937.55        24.68 o                         
  -2   3   2        201.42        194.60         7.93 o                         
  -1   3   2        570.90        520.18         9.54 o                         
   0   3   2       2181.17       2082.92        30.45 o                         
   1   3   2         57.59         68.32         6.18 o                         
   2   3   2        619.25        540.39        23.94 o                         
   3   3   2       2191.53       2307.50        85.30 o                         
   4   3   2          0.27         -0.21         6.39 o                         
   5   3   2         62.71         59.19        11.87 o                         
   6   3   2        102.22        147.94        17.33 o                         
  -6   4   2         13.56         26.79        11.43 o                         
  -5   4   2        386.50        380.27        36.03 o                         
  -4   4   2        377.36        360.94        26.50 o                         
  -3   4   2        160.57        186.86        11.04 o                         
  -2   4   2        563.48        604.64        15.67 o                         
  -1   4   2       2284.66       2424.99        25.31 o                         
   0   4   2         77.39         95.05        12.61 o                         
   1   4   2        369.07        337.35        14.79 o                         
   2   4   2        305.55        309.50        11.37 o                         
   3   4   2        141.07        154.62         9.33 o                         
   4   4   2        113.40         96.27        11.19 o                         
   5   4   2        346.91        371.93        30.35 o                         
   6   4   2         20.12         31.84        14.72 o                         
  -6   5   2        141.87        154.94        17.60 o                         
  -5   5   2         90.51         93.65        12.41 o                         
  -4   5   2        166.05        152.73        13.21 o                         
  -3   5   2         16.61         14.46         5.26 o                         
  -2   5   2          0.10          4.15         5.39 o                         
  -1   5   2        122.83         67.56         7.19 o                         
   0   5   2       2311.10       2264.94        49.00 o                         
   1   5   2        367.05        356.24        16.13 o                         
   2   5   2        806.14        728.52        37.70 o                         
   3   5   2       2238.53       2321.12        64.53 o                         
   4   5   2        111.38        123.25        15.49 o                         
   5   5   2         84.88         79.63        13.98 o                         
   6   5   2        151.48        137.93        33.87 o                         
  -6   6   2         45.65         42.59        14.45 o                         
  -5   6   2         29.34         36.75        12.02 o                         
  -4   6   2        127.71        128.33        14.62 o                         
  -3   6   2          8.01         12.99         5.45 o                         
  -2   6   2          2.85          9.15         8.26 o                         
  -1   6   2        853.64       1113.53        83.80 o                         
   0   6   2       1862.70       1930.22        45.27 o                         
   1   6   2        532.94        535.81        23.31 o                         
   2   6   2        192.73        214.03        25.80 o                         
   3   6   2         58.40         57.70         7.00 o                         
   4   6   2        348.38        347.96        22.88 o                         
   5   6   2         48.95         26.13        10.16 o                         
   6   6   2        155.36        122.59        45.29 o                         
  -5   7   2        460.09        478.96        48.55 o                         
  -4   7   2       1023.97       1174.89        52.84 o                         
  -3   7   2       1165.86       1141.67        82.79 o                         
  -2   7   2          1.89         -1.54        11.69 o                         
  -1   7   2        354.49        324.74        31.54 o                         
   0   7   2       1101.93       1123.24        53.02 o                         
   1   7   2         75.05         89.73        21.18 o                         
   2   7   2       1123.91       1144.48        95.15 o                         
   3   7   2        382.28        359.23        28.35 o                         
   4   7   2         98.89         74.67        18.97 o                         
   5   7   2        189.25        215.58        38.98 o                         
  -5   8   2         53.37         41.46        31.72 o                         
  -4   8   2         26.60        103.74        21.51 o                         
  -3   8   2        169.67        141.06        20.27 o                         
  -2   8   2        240.58        261.86        35.13 o                         
  -1   8   2         73.19         91.34        18.13 o                         
   0   8   2         76.20         83.26        11.11 o                         
   1   8   2       1798.09       1934.03        66.08 o                         
   2   8   2        554.63        544.32        82.72 o                         
   3   8   2        130.02        116.96        37.97 o                         
   4   8   2         42.87         34.14        14.10 o                         
   5   8   2        379.68        428.86        48.16 o                         
  -4   9   2        324.53        329.72        39.09 o                         
  -3   9   2        147.67        171.97        62.27 o                         
  -2   9   2        893.96        987.78       100.16 o                         
  -1   9   2        189.86        177.94        18.29 o                         
   0   9   2       1203.62       1277.56        56.64 o                         
   1   9   2         52.82         61.86        14.04 o                         
   2   9   2       1691.70       1866.57       177.69 o                         
   3   9   2        650.59        636.74        71.56 o                         
   4   9   2          3.15         36.62        35.14 o                         
  -3  10   2         93.27        144.83        26.06 o                         
  -2  10   2        117.49        174.15        26.54 o                         
  -1  10   2          2.57         16.41        24.80 o                         
   0  10   2          2.93         33.72        27.51 o                         
   1  10   2         31.48         31.79        19.00 o                         
   2  10   2         14.57         -5.42        26.58 o                         
   3  10   2         20.13         14.94        17.45 o                         
  -2  11   2         35.61        -14.72        42.87 o                         
  -1  11   2        170.69        185.41        33.42 o                         
   0  11   2         12.74         -4.15        22.49 o                         
   1  11   2        228.78        221.40        43.83 o                         
   2  11   2         65.99        -12.62        36.66 o                         
  -7   1   3        340.92        471.49        52.10 o                         
  -6   1   3          0.07        -10.52        10.52 o                         
  -5   1   3         20.04         34.40        10.18 o                         
  -4   1   3          0.13         -4.80         4.80 o                         
  -3   1   3       1608.55       1590.04        36.82 o                         
  -2   1   3       2415.34       2465.28        82.70 o                         
  -1   1   3        930.73        837.99        42.73 o                         
   0   1   3        578.08        551.54        10.09 o                         
   1   1   3      20458.09      20694.39       347.84 o                         
   2   1   3        725.12        784.35        17.90 o                         
   3   1   3       1566.97       1521.91        56.53 o                         
   4   1   3         95.10         84.21         9.36 o                         
   5   1   3         65.93         74.90        10.49 o                         
   6   1   3         12.54         33.72        10.12 o                         
  -7   2   3         71.45         66.79        25.45 o                         
  -6   2   3         21.02         18.20         9.38 o                         
  -5   2   3         78.70         80.74         9.98 o                         
  -4   2   3        120.95        113.19         8.88 o                         
  -3   2   3          6.29          4.02         5.11 o                         
  -2   2   3        885.99        837.54        52.88 o                         
  -1   2   3          5.29         -2.38         3.69 o                         
   0   2   3       8890.96       8736.67        58.05 o                         
   1   2   3       1191.06       1213.47        27.29 o                         
   2   2   3        584.70        534.24        16.53 o                         
   3   2   3       2099.32       2090.18        63.34 o                         
   4   2   3        793.20        684.67        48.11 o                         
   5   2   3          3.74          3.35         8.34 o                         
   6   2   3         71.95         55.67        10.91 o                         
  -6   3   3        229.23        206.96        19.57 o                         
  -5   3   3        434.46        467.29        23.54 o                         
  -4   3   3        287.88        325.74        17.51 o                         
  -3   3   3         83.92         90.46         8.49 o                         
  -2   3   3       3132.62       3466.44        47.84 o                         
  -1   3   3        134.52        116.80         8.23 o                         
   0   3   3       2719.44       2727.07        44.82 o                         
   1   3   3        241.67        240.85         8.32 o                         
   2   3   3         31.93         27.47         5.21 o                         
   3   3   3       2999.43       2938.76        85.81 o                         
   4   3   3         54.82         53.12        21.51 o                         
   5   3   3         55.29         55.68        19.89 o                         
   6   3   3        593.92        677.32        43.65 o                         
  -6   4   3         61.34         61.90        13.27 o                         
  -5   4   3        898.60        975.45        49.61 o                         
  -4   4   3          0.11         10.17         8.34 o                         
  -3   4   3         54.00         39.53         7.59 o                         
  -2   4   3      10527.79      11345.47       153.23 o                         
  -1   4   3       4186.74       4403.55        40.34 o                         
   0   4   3          2.61         10.70         4.93 o                         
   1   4   3       2506.90       2348.18        75.21 o                         
   2   4   3         80.65         55.89         7.35 o                         
   3   4   3        916.50        869.37        37.12 o                         
   4   4   3         29.79         33.14         8.18 o                         
   5   4   3          4.35         13.70         9.54 o                         
   6   4   3         77.21         67.76        13.14 o                         
  -6   5   3        104.96         92.14        20.20 o                         
  -5   5   3        425.58        435.43        27.28 o                         
  -4   5   3        307.36        298.77        32.15 o                         
  -3   5   3        199.87        213.03        14.54 o                         
  -2   5   3         48.08         44.27         7.52 o                         
  -1   5   3        194.26        209.37        17.47 o                         
   0   5   3          9.99          0.69        10.54 o                         
   1   5   3        319.83        317.22        16.57 o                         
   2   5   3       3174.41       3406.82       136.65 o                         
   3   5   3        255.12        267.63        13.48 o                         
   4   5   3         13.57         24.41        12.42 o                         
   5   5   3         11.11          2.04        11.28 o                         
   6   5   3          6.28          3.58        15.62 o                         
  -6   6   3        180.34        156.99        36.97 o                         
  -5   6   3        117.44        121.92        16.67 o                         
  -4   6   3        298.86        304.99        20.25 o                         
  -3   6   3        217.09        222.18        17.04 o                         
  -2   6   3        803.48        789.19        29.62 o                         
  -1   6   3         69.93         67.23         8.53 o                         
   0   6   3        206.99        269.20        24.90 o                         
   1   6   3       2219.60       2105.58        47.69 o                         
   2   6   3          0.18         30.93        16.19 o                         
   3   6   3         30.39         28.56         6.44 o                         
   4   6   3        680.98        687.09        31.09 o                         
   5   6   3        581.55        534.10        45.20 o                         
   6   6   3          7.80          3.71        20.59 o                         
  -5   7   3          7.33         -3.76        15.87 o                         
  -4   7   3        526.68        555.84        37.68 o                         
  -3   7   3        739.13        721.76        65.86 o                         
  -2   7   3        173.56        169.77        37.97 o                         
  -1   7   3        302.75        279.44        31.30 o                         
   0   7   3       1082.96       1082.86        33.70 o                         
   1   7   3        984.98        953.15        36.54 o                         
   2   7   3         50.19         30.43        21.31 o                         
   3   7   3          6.02         -2.06        15.82 o                         
   4   7   3        406.82        391.50        36.11 o                         
   5   7   3         22.00         25.16        19.20 o                         
  -5   8   3         29.64         49.38        30.91 o                         
  -4   8   3        259.86        238.36        31.23 o                         
  -3   8   3        279.25        270.76        29.38 o                         
  -2   8   3       1125.69       1198.33       154.16 o                         
  -1   8   3       2646.57       2845.84        72.14 o                         
   0   8   3         13.78         16.38        13.19 o                         
   1   8   3        862.27        911.00        47.66 o                         
   2   8   3         16.38         59.21        25.46 o                         
   3   8   3        114.61        128.20       105.03 o                         
   4   8   3         87.93         70.05        20.01 o                         
   5   8   3         78.89        173.43        34.68 o                         
  -4   9   3          8.57         34.69        15.95 o                         
  -3   9   3         97.51        123.56        21.97 o                         
  -2   9   3          1.22         27.46        14.09 o                         
  -1   9   3        210.86        204.33        21.62 o                         
   0   9   3        164.34        169.43        15.05 o                         
   1   9   3          6.65        -12.53        20.17 o                         
   2   9   3          7.57          8.28        27.69 o                         
   3   9   3        230.98        277.74        50.64 o                         
   4   9   3         34.99          2.63        43.62 o                         
  -3  10   3         64.44          2.01        31.37 o                         
  -2  10   3        162.29        132.20        23.10 o                         
  -1  10   3        215.70        231.21        23.25 o                         
   0  10   3         14.94        -15.47        23.25 o                         
   1  10   3        143.93        137.07        45.88 o                         
   2  10   3         65.13         90.75        25.77 o                         
   3  10   3        147.06        162.13        31.32 o                         
  -2  11   3          0.53         17.28        25.49 o                         
  -1  11   3        153.76        139.55        27.47 o                         
   0  11   3        142.67        235.88        42.80 o                         
   1  11   3         68.84         46.61        20.46 o                         
   2  11   3         24.32         13.90        32.22 o                         
  -7   0   4        271.02        379.04        60.80 o                         
  -6   0   4        110.96        108.70        21.11 o                         
  -5   0   4        643.96        573.34        35.52 o                         
  -4   0   4        705.85        700.59        31.86 o                         
  -3   0   4       7692.02       8548.12       148.40 o                         
  -2   0   4         69.09         53.60         5.50 o                         
  -1   0   4        327.26        267.97        16.60 o                         
   0   0   4        496.91        541.01        15.36 o                         
   1   0   4       2323.09       2394.58        37.37 o                         
   2   0   4        167.44        161.66        12.70 o                         
   3   0   4        436.53        481.36        23.26 o                         
   4   0   4         49.52         55.37        12.40 o                         
   5   0   4       1354.54       1311.03        64.89 o                         
   6   0   4        461.78        550.83        62.82 o                         
  -7   1   4          7.93          6.01        30.85 o                         
  -6   1   4        365.04        383.10        27.19 o                         
  -5   1   4         42.36         43.86         7.08 o                         
  -4   1   4        317.92        308.99        13.64 o                         
  -3   1   4         91.63         89.20         7.36 o                         
  -2   1   4         31.47         36.42         3.91 o                         
  -1   1   4       3565.87       3237.05       130.55 o                         
   0   1   4       5631.57       5414.60        62.39 o                         
   1   1   4      11307.31      11264.30       140.32 o                         
   2   1   4        686.75        618.65        16.92 o                         
   3   1   4         33.37         36.57         6.47 o                         
   4   1   4        243.28        246.33        19.31 o                         
   5   1   4         26.99         24.55         9.71 o                         
   6   1   4          3.06         10.14        15.07 o                         
  -7   2   4        107.90        102.55        34.81 o                         
  -6   2   4        816.16        874.68        39.28 o                         
  -5   2   4          1.39         -1.59         6.67 o                         
  -4   2   4        107.31         98.88         8.18 o                         
  -3   2   4        483.31        454.05        19.30 o                         
  -2   2   4          6.18          4.65         3.52 o                         
  -1   2   4       2424.73       2407.56        84.38 o                         
   0   2   4       3246.96       3139.11        36.74 o                         
   1   2   4       6264.25       6075.66       114.02 o                         
   2   2   4        321.77        310.37        12.88 o                         
   3   2   4        413.07        409.43        16.59 o                         
   4   2   4         75.07         88.11        14.57 o                         
   5   2   4        618.59        491.01        84.45 o                         
   6   2   4        134.33        150.25        21.77 o                         
  -6   3   4        410.30        482.24        37.55 o                         
  -5   3   4        253.44        206.60        50.61 o                         
  -4   3   4         49.97         65.91         9.34 o                         
  -3   3   4        344.65        349.08        14.95 o                         
  -2   3   4       2361.30       2606.35       113.98 o                         
  -1   3   4         74.89         97.82         5.65 o                         
   0   3   4        154.07        140.03         8.10 o                         
   1   3   4         13.23          1.81         6.04 o                         
   2   3   4        162.87        174.31        10.52 o                         
   3   3   4         63.93         47.49         8.50 o                         
   4   3   4        196.09        141.61        32.99 o                         
   5   3   4        143.32        129.81        34.13 o                         
   6   3   4          2.53         -7.33        14.49 o                         
  -6   4   4          1.94         -1.96        10.70 o                         
  -5   4   4        182.59        194.63        28.33 o                         
  -4   4   4        370.92        336.16        19.97 o                         
  -3   4   4        141.16        124.49        12.74 o                         
  -2   4   4         73.58         70.94         7.23 o                         
  -1   4   4        156.55        153.71         7.68 o                         
   0   4   4       1612.83       1677.39        28.86 o                         
   1   4   4        178.39        195.78        12.47 o                         
   2   4   4         39.50         55.24         8.50 o                         
   3   4   4          6.73          2.40         9.66 o                         
   4   4   4         45.28         57.89        16.43 o                         
   5   4   4         10.58         14.62        11.31 o                         
   6   4   4         48.29         47.55        20.24 o                         
  -6   5   4        402.88        409.31        29.16 o                         
  -5   5   4        447.80        478.51        29.98 o                         
  -4   5   4        717.35        750.24        38.54 o                         
  -3   5   4       1055.16        917.16        69.19 o                         
  -2   5   4       1541.80       1607.60        30.11 o                         
  -1   5   4         38.65         36.20         9.36 o                         
   0   5   4        636.45        655.55        19.77 o                         
   1   5   4       1035.54        981.88        29.49 o                         
   2   5   4          3.67          1.51        10.54 o                         
   3   5   4        262.34        237.44        13.69 o                         
   4   5   4         17.59          6.60        10.31 o                         
   5   5   4        292.23        304.85        40.15 o                         
   6   5   4          2.90          2.59        16.43 o                         
  -6   6   4        205.53        166.41        43.70 o                         
  -5   6   4          0.24         -1.53        11.66 o                         
  -4   6   4         38.66         31.34        12.16 o                         
  -3   6   4         32.17         24.25         9.19 o                         
  -2   6   4        528.29        516.14        32.69 o                         
  -1   6   4         25.57         14.82        10.05 o                         
   0   6   4         69.87         77.78        10.72 o                         
   1   6   4          0.00         21.14        13.99 o                         
   2   6   4          2.15        -13.38        20.30 o                         
   3   6   4         62.16         60.81         8.08 o                         
   4   6   4         73.32         58.54        27.11 o                         
   5   6   4         26.45         14.16         9.88 o                         
  -5   7   4        136.42        165.08        41.98 o                         
  -4   7   4        961.99        923.39        57.21 o                         
  -3   7   4         65.83         61.69        18.08 o                         
  -2   7   4        253.44        270.56        19.85 o                         
  -1   7   4          4.34         -5.87        21.12 o                         
   0   7   4        637.97        622.86        22.52 o                         
   1   7   4         16.19         25.57        17.84 o                         
   2   7   4        316.59        287.32        40.19 o                         
   3   7   4        323.50        289.22        47.09 o                         
   4   7   4        261.13        278.01        40.09 o                         
   5   7   4         13.70         54.43        23.46 o                         
  -5   8   4         13.33         38.86        16.82 o                         
  -4   8   4         22.60          8.23        17.20 o                         
  -3   8   4        468.04        467.50        36.35 o                         
  -2   8   4          2.28         18.27        17.17 o                         
  -1   8   4         22.37         29.27        10.55 o                         
   0   8   4        294.91        269.54        24.32 o                         
   1   8   4          0.29          8.31        18.86 o                         
   2   8   4        620.95        612.09        63.91 o                         
   3   8   4         12.31          0.89        23.42 o                         
   4   8   4          0.05        -29.74        29.74 o                         
   5   8   4        303.49        235.21        51.95 o                         
  -4   9   4          0.36        -18.07        18.07 o                         
  -3   9   4          6.25          7.77        15.29 o                         
  -2   9   4        244.70        246.89        25.69 o                         
  -1   9   4        116.78        114.86        31.82 o                         
   0   9   4        329.74        335.00        28.02 o                         
   1   9   4         82.91        105.48        24.25 o                         
   2   9   4        150.99        179.85        43.95 o                         
   3   9   4         13.36        -33.54        52.86 o                         
   4   9   4        123.05         13.35        68.55 o                         
  -3  10   4          1.89         -2.24        16.13 o                         
  -2  10   4          0.15         12.66        20.84 o                         
  -1  10   4       1634.62       1772.12        92.57 o                         
   0  10   4         32.50         55.09        53.69 o                         
   1  10   4        253.99        209.02        31.78 o                         
   2  10   4         57.76         47.63        57.00 o                         
   3  10   4        419.50        451.53        45.48 o                         
  -2  11   4          0.04          5.02        26.42 o                         
  -1  11   4         13.76         49.44        23.73 o                         
   0  11   4          6.16         26.52        34.42 o                         
   1  11   4          7.94         -3.69        37.93 o                         
   2  11   4         25.23         24.87        42.42 o                         
  -7   1   5        104.09        119.62        27.17 o                         
  -6   1   5         10.17         15.26         7.85 o                         
  -5   1   5       2405.14       2309.63        84.54 o                         
  -4   1   5         12.81         12.30         4.62 o                         
  -3   1   5       1531.84       1538.46        28.51 o                         
  -2   1   5        655.02        569.61        13.60 o                         
  -1   1   5         74.57         59.91         4.94 o                         
   0   1   5        393.33        428.22         9.40 o                         
   1   1   5      65574.56      68825.95       673.68 o                         
   2   1   5          7.22         17.51         6.63 o                         
   3   1   5        776.75        799.28        35.50 o                         
   4   1   5        407.70        384.99        19.94 o                         
   5   1   5        346.40        333.65        37.15 o                         
   6   1   5         77.59         64.75        17.75 o                         
  -7   2   5          0.39          7.90        16.53 o                         
  -6   2   5         17.16         20.85        13.32 o                         
  -5   2   5        787.62        777.93        31.22 o                         
  -4   2   5        326.93        312.17        18.39 o                         
  -3   2   5       2679.36       2916.44        90.98 o                         
  -2   2   5          7.30          9.30         4.06 o                         
  -1   2   5       1876.17       1832.42        64.32 o                         
   0   2   5       1360.09       1328.14        16.94 o                         
   1   2   5        144.29        133.76         8.12 o                         
   2   2   5         46.34         51.07         6.99 o                         
   3   2   5         83.60         71.92         9.00 o                         
   4   2   5          5.49          1.55        10.85 o                         
   5   2   5          0.74          2.01        10.89 o                         
   6   2   5          7.61          1.55         9.99 o                         
  -6   3   5         66.70         92.98        16.60 o                         
  -5   3   5          0.06          6.18        12.90 o                         
  -4   3   5       1164.68       1162.37        32.82 o                         
  -3   3   5         11.79         18.73         7.98 o                         
  -2   3   5          5.10          6.25         5.77 o                         
  -1   3   5        938.49        935.32        16.68 o                         
   0   3   5        303.36        274.11         9.99 o                         
   1   3   5        104.49        114.25         7.46 o                         
   2   3   5        145.75        158.47         9.29 o                         
   3   3   5        130.28        133.43        12.61 o                         
   4   3   5          0.43         -9.96        12.34 o                         
   5   3   5         11.53          4.04        13.19 o                         
   6   3   5         27.33         40.03        14.43 o                         
  -6   4   5        110.29        120.70        24.54 o                         
  -5   4   5        702.86        659.59        49.23 o                         
  -4   4   5       2077.75       2041.92        73.34 o                         
  -3   4   5         25.54         19.34         7.94 o                         
  -2   4   5        224.52        254.00        10.44 o                         
  -1   4   5       4343.09       4738.79        47.19 o                         
   0   4   5        500.66        455.99        18.47 o                         
   1   4   5        403.79        457.12        16.72 o                         
   2   4   5         30.19         16.38        10.09 o                         
   3   4   5        187.67        149.20        12.42 o                         
   4   4   5         91.36         65.81        25.09 o                         
   5   4   5          1.54         -8.84        10.02 o                         
   6   4   5         19.76         34.22        12.08 o                         
  -6   5   5         55.70         56.42        10.84 o                         
  -5   5   5        295.77        324.76        26.83 o                         
  -4   5   5        246.79        265.78        15.99 o                         
  -3   5   5         98.93         99.90         7.84 o                         
  -2   5   5        593.32        597.29        16.62 o                         
  -1   5   5        369.93        402.84        17.32 o                         
   0   5   5       5007.07       5306.66       135.21 o                         
   1   5   5       1065.74       1007.64        31.72 o                         
   2   5   5        559.58        552.13        33.39 o                         
   3   5   5        129.45        124.85        13.21 o                         
   4   5   5        106.66         65.17         9.20 o                         
   5   5   5          3.87        -19.00        19.00 o                         
   6   5   5          0.80         -5.75        28.09 o                         
  -6   6   5          4.40         19.78        14.12 o                         
  -5   6   5         46.06         30.91        11.16 o                         
  -4   6   5        206.56        186.71        18.13 o                         
  -3   6   5        326.14        311.73        24.85 o                         
  -2   6   5          1.38          2.91         8.55 o                         
  -1   6   5        342.85        323.92        16.84 o                         
   0   6   5         85.56        116.04        14.03 o                         
   1   6   5        152.94        160.58        15.67 o                         
   2   6   5        139.20         99.02        30.34 o                         
   3   6   5       1213.50       1182.90        59.46 o                         
   4   6   5         66.57         54.70        12.76 o                         
   5   6   5          6.05         -4.07        10.19 o                         
  -5   7   5         54.64         26.42        14.00 o                         
  -4   7   5        160.06        167.23        30.13 o                         
  -3   7   5        433.78        415.36        36.10 o                         
  -2   7   5       2150.51       2033.66        76.84 o                         
  -1   7   5        406.16        400.75        30.19 o                         
   0   7   5        120.56        107.22        13.06 o                         
   1   7   5        264.39        236.43        19.86 o                         
   2   7   5        869.93        919.06        85.07 o                         
   3   7   5        304.29        309.20        40.38 o                         
   4   7   5         16.21          6.63        17.61 o                         
   5   7   5         39.18         10.43        20.86 o                         
  -5   8   5        102.62        114.36        24.11 o                         
  -4   8   5          3.02         -4.40        13.47 o                         
  -3   8   5         61.35         68.87        15.01 o                         
  -2   8   5         77.91         59.40        14.48 o                         
  -1   8   5        586.48        497.69        36.58 o                         
   0   8   5        602.93        608.95        26.81 o                         
   1   8   5         28.20         15.86        19.19 o                         
   2   8   5         42.59         87.12        32.94 o                         
   3   8   5       1095.50       1133.19       117.71 o                         
   4   8   5        343.31        330.30        60.79 o                         
  -4   9   5          2.11        -13.26        13.40 o                         
  -3   9   5         97.11         60.30        19.82 o                         
  -2   9   5         96.67         94.43        17.39 o                         
  -1   9   5         11.19         31.20        13.41 o                         
   0   9   5        750.97        723.73        41.89 o                         
   1   9   5        317.91        272.55        52.11 o                         
   2   9   5         35.95         49.09        33.95 o                         
   3   9   5        157.52        124.39        58.06 o                         
   4   9   5        330.32        408.40        93.88 o                         
  -3  10   5          0.02          9.62        23.11 o                         
  -2  10   5         13.98         23.75        16.37 o                         
  -1  10   5        448.13        493.78        33.51 o                         
   0  10   5          4.75         20.93        25.46 o                         
   1  10   5         20.54        -11.43        22.72 o                         
   2  10   5        290.57        310.38        55.08 o                         
   3  10   5          2.39         -2.31        42.42 o                         
  -2  11   5        255.63        236.07        41.73 o                         
  -1  11   5         58.57         42.10        25.67 o                         
   0  11   5         49.24         57.61        31.04 o                         
   1  11   5        165.62        226.32        36.32 o                         
   2  11   5          0.10         26.96        31.70 o                         
  -7   0   6        148.01        157.16        39.43 o                         
  -6   0   6         30.46         23.17        12.35 o                         
  -5   0   6         32.18         34.95        11.15 o                         
  -4   0   6        226.01        203.63        15.90 o                         
  -3   0   6       1094.42       1074.55        35.55 o                         
  -2   0   6       3689.59       3893.00       101.11 o                         
  -1   0   6        411.02        456.25        19.78 o                         
   0   0   6        204.01        205.48         7.55 o                         
   1   0   6       1632.87       1786.84        61.90 o                         
   2   0   6         32.07         56.05         9.17 o                         
   3   0   6        157.92        194.45        19.30 o                         
   4   0   6         50.56         53.80        13.51 o                         
   5   0   6         29.64         36.43        21.07 o                         
   6   0   6         92.47         49.14        24.80 o                         
  -7   1   6          0.36          1.20        18.78 o                         
  -6   1   6         22.24         29.75         9.69 o                         
  -5   1   6         74.74         69.64         6.58 o                         
  -4   1   6          2.53          0.78         4.16 o                         
  -3   1   6       1848.17       1789.65        78.09 o                         
  -2   1   6        555.33        559.10        20.05 o                         
  -1   1   6       2499.09       2439.40        23.47 o                         
   0   1   6         83.09         73.94         4.00 o                         
   1   1   6      35268.71      36536.13       169.49 o                         
   2   1   6        126.36        125.95         9.34 o                         
   3   1   6         24.64         21.02        12.78 o                         
   4   1   6        430.07        437.91        37.30 o                         
   5   1   6        150.65        152.21        20.51 o                         
   6   1   6        181.21        224.28        29.83 o                         
  -6   2   6        323.16        351.82        28.04 o                         
  -5   2   6          0.53          1.24         6.50 o                         
  -4   2   6       1211.50       1084.49        35.30 o                         
  -3   2   6        738.81        739.91        26.24 o                         
  -2   2   6         22.16         22.30         4.46 o                         
  -1   2   6       2217.74       2082.31        29.36 o                         
   0   2   6       1459.05       1432.59        18.94 o                         
   1   2   6          2.10         -0.47         6.14 o                         
   2   2   6        620.73        632.14        25.21 o                         
   3   2   6        341.80        336.36        18.98 o                         
   4   2   6        462.70        485.29        33.51 o                         
   5   2   6        155.17        161.20        22.66 o                         
   6   2   6        352.22        347.02        31.53 o                         
  -6   3   6         73.23         67.52        14.84 o                         
  -5   3   6        483.22        449.90        33.00 o                         
  -4   3   6        568.16        627.55        23.62 o                         
  -3   3   6        317.57        314.82        18.76 o                         
  -2   3   6        384.44        366.92        13.99 o                         
  -1   3   6       3359.63       3770.18       141.57 o                         
   0   3   6        461.30        493.62        13.21 o                         
   1   3   6        527.73        525.63        14.33 o                         
   2   3   6         47.05         59.06         6.69 o                         
   3   3   6        329.24        382.16        21.10 o                         
   4   3   6         49.71         15.57         9.33 o                         
   5   3   6         42.26         51.22        15.55 o                         
   6   3   6         73.18         68.07        17.70 o                         
  -6   4   6        238.77        244.41        39.51 o                         
  -5   4   6        129.11        117.22        25.33 o                         
  -4   4   6        604.72        599.37        25.03 o                         
  -3   4   6        584.54        528.48        14.65 o                         
  -2   4   6       1310.77       1245.60        23.00 o                         
  -1   4   6       1454.74       1610.65        54.39 o                         
   0   4   6        507.94        556.41        17.69 o                         
   1   4   6        386.03        421.91        18.68 o                         
   2   4   6         37.33         36.64         8.28 o                         
   3   4   6         11.72         14.36         6.74 o                         
   4   4   6          3.95          3.97         7.00 o                         
   5   4   6        396.34        395.35        34.19 o                         
   6   4   6         61.46         47.72        14.63 o                         
  -6   5   6         67.31         60.70        20.33 o                         
  -5   5   6        262.94        279.79        22.03 o                         
  -4   5   6        241.51        262.08        14.56 o                         
  -3   5   6          0.05          5.48         7.18 o                         
  -2   5   6        159.80        138.68         9.30 o                         
  -1   5   6       1992.71       2062.67        36.26 o                         
   0   5   6         28.95         17.35        10.49 o                         
   1   5   6         37.52         36.92         6.65 o                         
   2   5   6        864.52        893.96        72.00 o                         
   3   5   6         21.17         11.14         9.39 o                         
   4   5   6        731.89        582.25        61.31 o                         
   5   5   6         89.61        107.86        15.16 o                         
   6   5   6          3.28        -18.81        18.81 o                         
  -6   6   6         54.03         44.81        17.66 o                         
  -5   6   6         40.17         41.67        14.93 o                         
  -4   6   6        724.73        787.07        33.16 o                         
  -3   6   6        134.94        139.22        10.24 o                         
  -2   6   6        326.97        285.52        14.20 o                         
  -1   6   6        353.55        339.36        21.77 o                         
   0   6   6        267.90        293.63        16.91 o                         
   1   6   6         30.84         27.67         5.53 o                         
   2   6   6          7.86          2.87        15.07 o                         
   3   6   6         51.02         44.64        11.90 o                         
   4   6   6         75.65         69.72        18.82 o                         
   5   6   6         19.46         34.88        56.77 o                         
  -5   7   6          9.39         15.49        20.44 o                         
  -4   7   6        115.79        136.20        19.83 o                         
  -3   7   6        346.84        342.69        19.62 o                         
  -2   7   6        419.46        403.71        22.58 o                         
  -1   7   6        216.95        187.56        19.52 o                         
   0   7   6       1186.47       1143.11        35.51 o                         
   1   7   6       1243.18       1236.82        45.75 o                         
   2   7   6       2184.06       2224.26       195.08 o                         
   3   7   6          0.93        -17.42        24.61 o                         
   4   7   6        330.37        326.20        32.12 o                         
   5   7   6        127.15        151.19        38.53 o                         
  -5   8   6         10.65          6.97        14.47 o                         
  -4   8   6         19.42         -3.52        15.39 o                         
  -3   8   6        307.97        286.38        29.47 o                         
  -2   8   6        202.70        157.72        19.27 o                         
  -1   8   6        720.01        701.08        42.52 o                         
   0   8   6        535.19        531.00        25.91 o                         
   1   8   6        135.11        171.68        28.61 o                         
   2   8   6        235.46        156.86        39.71 o                         
   3   8   6          1.06        -33.60        33.60 o                         
   4   8   6         48.51         56.10        30.87 o                         
  -4   9   6         65.19         73.92        23.05 o                         
  -3   9   6         91.14         60.90        15.84 o                         
  -2   9   6         15.82         22.08        31.73 o                         
  -1   9   6          7.59         21.12        14.08 o                         
   0   9   6       1965.74       1826.85        87.78 o                         
   1   9   6         98.04        156.91        28.60 o                         
   2   9   6        166.22        195.02        50.86 o                         
   3   9   6         49.70         45.73        29.76 o                         
   4   9   6          0.42        -25.90        30.69 o                         
  -3  10   6        393.92        502.31        40.79 o                         
  -2  10   6        127.40        130.22        28.97 o                         
  -1  10   6       1138.50       1153.02       116.42 o                         
   0  10   6        614.08        681.90        73.14 o                         
   1  10   6         20.85         13.74        18.21 o                         
   2  10   6        559.96        469.39        75.92 o                         
   3  10   6        291.36        342.84        70.12 o                         
  -2  11   6         18.27         17.18        25.15 o                         
  -1  11   6         24.32          6.10        25.53 o                         
   0  11   6         46.71         55.82        32.99 o                         
   1  11   6         69.36         46.57        28.36 o                         
   2  11   6          5.34        -15.31        30.29 o                         
  -7   1   7         35.64         35.80        23.24 o                         
  -6   1   7         12.43          3.09        10.39 o                         
  -5   1   7        900.25        836.96        24.72 o                         
  -4   1   7        313.40        281.97        11.16 o                         
  -3   1   7        135.08        129.27        12.45 o                         
  -2   1   7         61.79         43.85         7.37 o                         
  -1   1   7        876.25        837.27        14.15 o                         
   0   1   7        410.99        386.36        10.31 o                         
   1   1   7        255.51        244.07         9.84 o                         
   2   1   7       2703.19       2990.97        39.62 o                         
   3   1   7        598.38        626.82        23.80 o                         
   4   1   7         31.82         29.38         9.69 o                         
   5   1   7         97.49        100.73        15.29 o                         
   6   1   7        229.82        247.50        33.47 o                         
  -6   2   7          9.11         13.10        11.78 o                         
  -5   2   7        398.47        381.18        28.22 o                         
  -4   2   7          1.15          0.96         5.61 o                         
  -3   2   7       1120.37       1126.04        48.78 o                         
  -2   2   7       2747.58       2697.13        55.66 o                         
  -1   2   7       1141.46       1239.88        23.52 o                         
   0   2   7        203.08        182.33         7.71 o                         
   1   2   7        816.20        747.43        17.44 o                         
   2   2   7        133.07        130.58        10.44 o                         
   3   2   7         74.59         84.99        11.07 o                         
   4   2   7        241.42        228.90        20.78 o                         
   5   2   7         27.28         -4.08        11.10 o                         
   6   2   7         28.56         -8.92        14.66 o                         
  -6   3   7          9.49         13.48         9.93 o                         
  -5   3   7        320.28        312.40        20.16 o                         
  -4   3   7        239.59        249.00        16.07 o                         
  -3   3   7          1.70          3.24         4.15 o                         
  -2   3   7        521.95        626.93        18.32 o                         
  -1   3   7        181.62        178.55         8.50 o                         
   0   3   7       2962.82       3082.30        69.76 o                         
   1   3   7        462.30        473.65        18.21 o                         
   2   3   7         61.22         67.20         8.43 o                         
   3   3   7        294.93        306.64        25.85 o                         
   4   3   7        144.57        133.14        17.71 o                         
   5   3   7         61.64         55.28        22.50 o                         
   6   3   7          6.05        -10.27        22.13 o                         
  -6   4   7          8.61         21.62        11.97 o                         
  -5   4   7       2459.27       2379.40       182.98 o                         
  -4   4   7         23.70         39.47         8.86 o                         
  -3   4   7        575.37        542.14        19.96 o                         
  -2   4   7        148.40        139.52        10.75 o                         
  -1   4   7        342.75        405.51        12.68 o                         
   0   4   7        580.56        546.13        16.16 o                         
   1   4   7        679.16        644.72        24.59 o                         
   2   4   7        542.12        516.52        30.03 o                         
   3   4   7        396.95        350.89        34.52 o                         
   4   4   7        414.53        417.04        50.06 o                         
   5   4   7          3.21         -7.58        14.10 o                         
   6   4   7          9.28         20.05        14.42 o                         
  -6   5   7         13.79          1.17        17.52 o                         
  -5   5   7         90.59         98.75        16.14 o                         
  -4   5   7        299.07        263.00        14.25 o                         
  -3   5   7         47.61         51.11         6.10 o                         
  -2   5   7        232.54        284.33        12.67 o                         
  -1   5   7        239.87        259.93        12.48 o                         
   0   5   7         26.91         29.70        10.30 o                         
   1   5   7         82.45         84.80         8.49 o                         
   2   5   7         83.82         79.98        12.41 o                         
   3   5   7         57.73         59.54        14.27 o                         
   4   5   7         33.99         26.76         8.57 o                         
   5   5   7         56.47         36.64        18.78 o                         
   6   5   7         16.98        -12.57        42.58 o                         
  -6   6   7        229.17        179.11        27.83 o                         
  -5   6   7          4.53         -6.67        11.35 o                         
  -4   6   7        637.32        653.29        30.21 o                         
  -3   6   7        825.33        848.21        29.29 o                         
  -2   6   7        499.67        479.65        18.91 o                         
  -1   6   7         32.90         18.70         8.29 o                         
   0   6   7        287.56        278.88        15.14 o                         
   1   6   7       1198.94       1134.10        44.82 o                         
   2   6   7          0.24          0.69        11.57 o                         
   3   6   7        413.93        412.81        32.69 o                         
   4   6   7       1012.45        932.27        42.06 o                         
   5   6   7         99.08         78.19        38.19 o                         
  -5   7   7        249.88        233.21        29.11 o                         
  -4   7   7         26.60         48.14        18.77 o                         
  -3   7   7        328.71        316.08        17.10 o                         
  -2   7   7        191.70        200.83        19.60 o                         
  -1   7   7         35.36         52.05        12.09 o                         
   0   7   7        482.63        501.47        33.01 o                         
   1   7   7         99.82        123.54        16.67 o                         
   2   7   7       1207.11       1296.91       112.59 o                         
   3   7   7        195.05        201.68        28.30 o                         
   4   7   7         16.14         11.10        32.56 o                         
   5   7   7         89.71         53.20        21.01 o                         
  -5   8   7          6.90         22.96        16.10 o                         
  -4   8   7        244.34        225.22        25.57 o                         
  -3   8   7       1680.14       1749.66       131.14 o                         
  -2   8   7        700.24        741.77        39.95 o                         
  -1   8   7        717.56        662.02        34.74 o                         
   0   8   7         68.75         82.51        13.87 o                         
   1   8   7        817.74        792.20        50.84 o                         
   2   8   7          7.10         25.69        24.96 o                         
   3   8   7        646.20        565.27        81.27 o                         
   4   8   7        146.85        219.13        52.17 o                         
  -4   9   7        148.74        189.43        25.83 o                         
  -3   9   7          2.43         21.18        14.10 o                         
  -2   9   7        440.01        486.61        34.68 o                         
  -1   9   7         70.74        122.03        18.47 o                         
   0   9   7        205.40        215.75        24.48 o                         
   1   9   7         13.94         51.72        21.83 o                         
   2   9   7        264.88        260.31        50.43 o                         
   3   9   7          0.31        -50.28        51.04 o                         
   4   9   7         16.77         58.94        36.90 o                         
  -3  10   7         12.16         24.71        26.50 o                         
  -2  10   7        102.81        140.51        21.66 o                         
  -1  10   7        164.88        171.91        39.82 o                         
   0  10   7         48.90         87.86        41.98 o                         
   1  10   7         44.80         53.36        19.87 o                         
   2  10   7         41.43         11.34        57.40 o                         
   3  10   7        129.65         67.27        57.46 o                         
  -2  11   7        144.07        121.69        30.66 o                         
  -1  11   7         42.81         69.25        30.02 o                         
   0  11   7         58.74         25.10        29.58 o                         
   1  11   7        107.00         91.02        23.64 o                         
  -7   0   8          6.20         -1.88        23.39 o                         
  -6   0   8       2076.15       2205.00       130.21 o                         
  -5   0   8         29.04         20.88         7.71 o                         
  -4   0   8         89.40         83.79         8.93 o                         
  -3   0   8        283.36        372.05        35.07 o                         
  -2   0   8       7171.06       7089.86       107.09 o                         
  -1   0   8       8480.22       9524.88       389.56 o                         
   0   0   8        111.75        133.48         7.49 o                         
   1   0   8       7112.79       7405.21       120.17 o                         
   2   0   8      17448.23      19218.40       201.29 o                         
   3   0   8       2783.76       2950.32       105.97 o                         
   4   0   8        850.07        801.42        59.86 o                         
   5   0   8          0.95        -15.91        15.91 o                         
   6   0   8         33.49         21.58        25.86 o                         
  -7   1   8          0.62         -8.06        26.13 o                         
  -6   1   8         39.63         25.15        18.31 o                         
  -5   1   8        395.06        408.36        20.28 o                         
  -4   1   8          1.57          5.99         5.46 o                         
  -3   1   8         67.63         67.57         7.44 o                         
  -2   1   8       3980.18       4249.10        46.41 o                         
  -1   1   8          0.93         -0.60         2.91 o                         
   0   1   8         89.44         64.38         4.17 o                         
   1   1   8       1208.68       1147.23        31.77 o                         
   2   1   8         44.75         50.97         7.35 o                         
   3   1   8        514.26        491.04        23.06 o                         
   4   1   8        181.38        151.88        16.10 o                         
   5   1   8        181.64        160.92        19.09 o                         
   6   1   8          3.65        -15.43        15.43 o                         
  -6   2   8          6.99         18.49        10.39 o                         
  -5   2   8        257.09        222.61        29.67 o                         
  -4   2   8        443.78        430.73        19.14 o                         
  -3   2   8         51.05         37.31         4.65 o                         
  -2   2   8        743.37        687.16        24.75 o                         
  -1   2   8       1334.70       1421.28        27.03 o                         
   0   2   8       1547.96       1445.64        25.10 o                         
   1   2   8       1689.08       1713.78        33.40 o                         
   2   2   8        909.36        907.94        26.75 o                         
   3   2   8         66.63         44.07        10.56 o                         
   4   2   8       1426.92       1423.07       137.36 o                         
   5   2   8         65.87         68.57        15.06 o                         
   6   2   8          0.72         -6.52        12.97 o                         
  -6   3   8        137.76        145.18        26.34 o                         
  -5   3   8         94.82         81.52        13.78 o                         
  -4   3   8        635.90        614.09        23.60 o                         
  -3   3   8        921.70        849.26        20.76 o                         
  -2   3   8          7.09          3.78         5.22 o                         
  -1   3   8       6218.61       6461.76       126.99 o                         
   0   3   8       1935.96       1982.86        27.23 o                         
   1   3   8       2579.86       2693.49        61.54 o                         
   2   3   8        293.72        266.82        25.52 o                         
   3   3   8         12.24          2.95         9.03 o                         
   4   3   8         11.45          6.22        10.04 o                         
   5   3   8         37.65         32.19        16.06 o                         
   6   3   8         37.26         23.03        15.89 o                         
  -6   4   8          3.22         15.09        11.57 o                         
  -5   4   8         30.97         50.40        18.04 o                         
  -4   4   8         84.10         62.59        11.12 o                         
  -3   4   8        149.04        163.13        10.41 o                         
  -2   4   8         11.68         10.84         5.11 o                         
  -1   4   8         71.50         78.61         7.23 o                         
   0   4   8          7.94         -0.93         7.60 o                         
   1   4   8        558.12        569.78        15.11 o                         
   2   4   8         35.08         35.42        12.27 o                         
   3   4   8        206.81        200.12        15.02 o                         
   4   4   8         23.77         31.30        12.36 o                         
   5   4   8          2.71         18.57        17.54 o                         
   6   4   8          3.70          6.06        16.33 o                         
  -6   5   8         40.94         32.50        11.43 o                         
  -5   5   8         75.58         75.59        14.88 o                         
  -4   5   8        716.02        608.39        55.20 o                         
  -3   5   8         33.89         31.18         5.92 o                         
  -2   5   8          0.27         -5.36         5.36 o                         
  -1   5   8       3768.47       3895.99        60.86 o                         
   0   5   8        760.18        799.60        23.41 o                         
   1   5   8        596.89        706.45        22.19 o                         
   2   5   8       1631.20       1717.21        79.93 o                         
   3   5   8          6.74          4.09         7.57 o                         
   4   5   8        511.10        472.15        33.43 o                         
   5   5   8        263.46        250.02        39.64 o                         
  -6   6   8          1.92        -13.68        13.68 o                         
  -5   6   8          3.23         16.90        11.87 o                         
  -4   6   8          0.07         -3.36         8.38 o                         
  -3   6   8         65.72         90.12         8.62 o                         
  -2   6   8        137.22        154.87        12.18 o                         
  -1   6   8        181.69        198.64        14.31 o                         
   0   6   8        163.37        201.34        13.46 o                         
   1   6   8         92.93         63.95        12.03 o                         
   2   6   8          6.39         -6.04        22.07 o                         
   3   6   8         18.42          0.01        14.14 o                         
   4   6   8        118.44         58.90        23.63 o                         
   5   6   8        181.77        140.74        33.10 o                         
  -5   7   8          5.18          2.78        16.85 o                         
  -4   7   8        354.47        343.27        27.40 o                         
  -3   7   8        144.09        142.38        11.64 o                         
  -2   7   8         44.18         49.43        14.83 o                         
  -1   7   8       1345.14       1293.69        39.62 o                         
   0   7   8        352.88        351.72        21.59 o                         
   1   7   8         54.84         31.83        11.70 o                         
   2   7   8       1504.94       1603.58       179.58 o                         
   3   7   8        127.36        116.63        31.36 o                         
   4   7   8         83.81         39.87        15.07 o                         
   5   7   8         50.26         55.16        40.43 o                         
  -5   8   8        116.98        123.76        22.01 o                         
  -4   8   8         56.45         64.16        17.92 o                         
  -3   8   8          2.24         -1.60        12.05 o                         
  -2   8   8        850.67        963.18        50.05 o                         
  -1   8   8        416.37        375.93        22.58 o                         
   0   8   8          7.75          0.72        16.55 o                         
   1   8   8         22.31         -1.39        19.31 o                         
   2   8   8        204.20        148.17        32.46 o                         
   3   8   8         98.76        129.47        27.67 o                         
   4   8   8          0.15          9.06        44.19 o                         
  -4   9   8         44.93         20.51        21.97 o                         
  -3   9   8         12.90         10.26        14.07 o                         
  -2   9   8        167.57        179.40        21.33 o                         
  -1   9   8        231.97        283.82        35.60 o                         
   0   9   8        372.23        358.71        35.94 o                         
   1   9   8        229.67        223.17        33.83 o                         
   2   9   8         32.71         29.85        29.90 o                         
   3   9   8         40.70         17.05        60.35 o                         
   4   9   8          2.61        -30.36        34.05 o                         
  -3  10   8        232.32        306.55        35.02 o                         
  -2  10   8        215.42        293.65        28.52 o                         
  -1  10   8         53.09         18.19        70.14 o                         
   0  10   8          0.61        -15.04        51.52 o                         
   1  10   8        637.38        656.70        53.76 o                         
   2  10   8        153.16        160.46        47.77 o                         
   3  10   8        220.23        249.35        52.49 o                         
  -2  11   8         21.75         33.35        28.68 o                         
  -1  11   8          1.60         -4.54        30.65 o                         
   0  11   8         17.90         46.66        22.45 o                         
   1  11   8         18.88         35.72        27.89 o                         
  -6   1   9        678.14        784.97        56.99 o                         
  -5   1   9        242.04        227.57        13.15 o                         
  -4   1   9         20.65         14.93         7.84 o                         
  -3   1   9        572.13        526.98        25.19 o                         
  -2   1   9       5246.02       5291.23       101.68 o                         
  -1   1   9        179.22        161.26         6.50 o                         
   0   1   9       1243.78       1125.97        33.47 o                         
   1   1   9       1081.44       1068.57        18.80 o                         
   2   1   9       1446.84       1498.15        30.44 o                         
   3   1   9        416.65        414.64        21.69 o                         
   4   1   9         10.12        -10.45        10.45 o                         
   5   1   9         34.92         25.26        13.60 o                         
   6   1   9        261.34        343.92        36.94 o                         
  -6   2   9         38.75         70.97        21.08 o                         
  -5   2   9       1220.22       1110.00        70.97 o                         
  -4   2   9         26.84         18.91        15.95 o                         
  -3   2   9          0.73         -2.40         6.20 o                         
  -2   2   9        156.81        153.50         9.97 o                         
  -1   2   9       3033.68       3199.76        30.70 o                         
   0   2   9        162.77        159.30         7.56 o                         
   1   2   9         36.87         35.47         9.58 o                         
   2   2   9          6.20         10.38         9.06 o                         
   3   2   9          4.55          6.86        10.37 o                         
   4   2   9         69.86         68.10        15.40 o                         
   5   2   9        119.50        143.54        19.33 o                         
   6   2   9          1.22         -8.93        15.53 o                         
  -6   3   9          0.07          2.32        14.64 o                         
  -5   3   9        398.59        355.62        33.73 o                         
  -4   3   9         71.06         56.07         7.24 o                         
  -3   3   9        239.26        267.62        11.42 o                         
  -2   3   9          2.29          7.84         5.16 o                         
  -1   3   9        829.60        834.51        19.44 o                         
   0   3   9       1711.58       1728.18        24.61 o                         
   1   3   9       2213.33       2220.48        40.80 o                         
   2   3   9       2249.91       2377.29        71.39 o                         
   3   3   9          0.27        -10.42        10.42 o                         
   4   3   9        432.28        460.72        35.12 o                         
   5   3   9         43.71         46.67        15.16 o                         
   6   3   9         71.73         69.14        18.21 o                         
  -6   4   9          7.24         -6.98        10.35 o                         
  -5   4   9        138.49        185.48        26.44 o                         
  -4   4   9       2663.63       2720.87        49.30 o                         
  -3   4   9        407.98        438.16        15.16 o                         
  -2   4   9        377.55        399.74        15.01 o                         
  -1   4   9        557.11        561.87        26.44 o                         
   0   4   9         75.78         75.82         7.13 o                         
   1   4   9        561.98        531.14        25.37 o                         
   2   4   9        904.73        922.94        32.94 o                         
   3   4   9        101.36         98.58        12.35 o                         
   4   4   9        379.81        381.52        37.76 o                         
   5   4   9          1.23         32.59        30.87 o                         
   6   4   9         78.94         84.18        22.63 o                         
  -6   5   9         48.93         80.05        18.27 o                         
  -5   5   9        642.34        702.26        37.01 o                         
  -4   5   9         41.15         48.50         7.72 o                         
  -3   5   9       1720.63       1712.16        40.39 o                         
  -2   5   9         37.27         30.09         7.39 o                         
  -1   5   9        973.33       1053.63        28.37 o                         
   0   5   9          0.28          7.47         7.25 o                         
   1   5   9         37.92         36.87         9.50 o                         
   2   5   9          6.75         22.98        11.65 o                         
   3   5   9         12.49         13.65        22.38 o                         
   4   5   9         16.75         21.19        13.26 o                         
   5   5   9         16.50         18.36        29.40 o                         
  -5   6   9        703.29        778.75        39.37 o                         
  -4   6   9         27.43         37.78        11.09 o                         
  -3   6   9       2106.20       2068.24        81.77 o                         
  -2   6   9        715.31        695.73        23.58 o                         
  -1   6   9        104.02         81.35         9.45 o                         
   0   6   9         35.70         25.20         8.78 o                         
   1   6   9        280.71        308.32        16.31 o                         
   2   6   9         31.85         35.50        12.03 o                         
   3   6   9        308.93        275.90        35.82 o                         
   4   6   9         54.07         34.22        16.33 o                         
   5   6   9        258.14        216.77        39.28 o                         
  -5   7   9        158.11        166.61        31.13 o                         
  -4   7   9         60.19         66.75        16.77 o                         
  -3   7   9         10.12          2.78         9.98 o                         
  -2   7   9         42.13         33.31        10.38 o                         
  -1   7   9          0.15         -0.49         8.91 o                         
   0   7   9        274.11        285.05        21.77 o                         
   1   7   9        122.33        120.04        11.41 o                         
   2   7   9         24.08          2.56        37.38 o                         
   3   7   9        169.07        171.68        30.20 o                         
   4   7   9         30.20         33.06        18.31 o                         
   5   7   9          7.20        -28.34        30.65 o                         
  -5   8   9        217.19        225.69        35.78 o                         
  -4   8   9         42.69         46.48        17.21 o                         
  -3   8   9          7.79         10.71        15.41 o                         
  -2   8   9        157.47        160.94        19.99 o                         
  -1   8   9        669.86        658.62        34.83 o                         
   0   8   9         28.32         25.99         9.57 o                         
   1   8   9        322.33        228.92        70.63 o                         
   2   8   9         84.83         72.54        33.18 o                         
   3   8   9          0.75         -3.71        28.39 o                         
   4   8   9        122.18         88.53        22.80 o                         
  -4   9   9        113.46        102.31        21.08 o                         
  -3   9   9        378.15        480.61        35.12 o                         
  -2   9   9        243.47        256.57        26.09 o                         
  -1   9   9         11.22         12.33        18.14 o                         
   0   9   9       1555.87       1535.82       126.22 o                         
   1   9   9          1.64         -8.70        19.88 o                         
   2   9   9         71.38         46.84        27.14 o                         
   3   9   9        281.31        317.78        60.24 o                         
  -3  10   9         36.10         45.74        27.03 o                         
  -2  10   9         12.29        -23.55        24.30 o                         
  -1  10   9        117.84        167.80        40.24 o                         
   0  10   9        445.11        423.41        60.47 o                         
   1  10   9         52.80         55.69        23.05 o                         
   2  10   9         28.04        -25.83        35.47 o                         
  -1  11   9         39.37         63.10        41.48 o                         
   0  11   9        862.53        974.71        70.24 o                         
   1  11   9          0.04         18.72        36.04 o                         
  -6   0  10        319.64        397.97        59.06 o                         
  -5   0  10        570.98        511.16        26.37 o                         
  -4   0  10       4516.90       3786.58       322.82 o                         
  -3   0  10         48.96         51.37        16.23 o                         
  -2   0  10       1587.03       1541.08        48.04 o                         
  -1   0  10        243.41        219.93        12.77 o                         
   0   0  10        890.22        932.68        21.82 o                         
   1   0  10       1760.52       1793.02        34.40 o                         
   2   0  10       1535.97       1747.98        66.80 o                         
   3   0  10          4.89          4.67        12.64 o                         
   4   0  10         38.10         47.38        18.36 o                         
   5   0  10        123.35        123.24        38.42 o                         
   6   0  10        132.45        134.39        41.02 o                         
  -6   1  10          1.71        -14.46        17.94 o                         
  -5   1  10        158.00        144.08        13.43 o                         
  -4   1  10       1700.63       1417.60       146.58 o                         
  -3   1  10        220.03        219.22        17.90 o                         
  -2   1  10          1.23          1.11         3.62 o                         
  -1   1  10          0.55          2.82         3.72 o                         
   0   1  10        197.77        193.37         7.25 o                         
   1   1  10        406.45        439.74        12.98 o                         
   2   1  10          6.36          8.09         7.82 o                         
   3   1  10          0.02          4.37        11.24 o                         
   4   1  10         28.04         45.72        13.16 o                         
   5   1  10         44.31         25.76        14.71 o                         
   6   1  10         10.42          0.05        32.06 o                         
  -6   2  10        200.14        215.65        30.88 o                         
  -5   2  10         16.25          7.92         6.72 o                         
  -4   2  10        706.91        543.23        87.53 o                         
  -3   2  10        490.96        500.20        24.84 o                         
  -2   2  10        492.68        507.34        23.77 o                         
  -1   2  10        908.62        831.16        16.09 o                         
   0   2  10        312.14        249.75         8.95 o                         
   1   2  10        464.18        469.28        14.19 o                         
   2   2  10       6773.08       7249.53       205.46 o                         
   3   2  10        266.77        310.53        23.34 o                         
   4   2  10         58.12         60.25        13.78 o                         
   5   2  10         84.59         62.43        19.07 o                         
   6   2  10         44.58         22.26        16.91 o                         
  -6   3  10        181.14        182.05        29.25 o                         
  -5   3  10         93.15         67.00        11.96 o                         
  -4   3  10        408.52        330.18        40.66 o                         
  -3   3  10        791.92        776.45        18.23 o                         
  -2   3  10        124.88        150.84         9.81 o                         
  -1   3  10        126.49        116.88         8.34 o                         
   0   3  10        988.66       1071.64        20.38 o                         
   1   3  10          0.48         -5.41         6.59 o                         
   2   3  10          0.02         -9.71         9.71 o                         
   3   3  10          2.56         12.45        10.92 o                         
   4   3  10         92.46        109.43        16.61 o                         
   5   3  10          0.07         21.59        14.77 o                         
   6   3  10         24.06         37.24        21.25 o                         
  -6   4  10        218.68        246.26        33.04 o                         
  -5   4  10        115.72         88.76        20.75 o                         
  -4   4  10        441.34        396.17        16.62 o                         
  -3   4  10          7.97         -3.08         4.82 o                         
  -2   4  10        168.28        198.43        11.88 o                         
  -1   4  10        254.26        217.80        11.48 o                         
   0   4  10        408.26        467.52        16.27 o                         
   1   4  10        534.39        543.18        27.23 o                         
   2   4  10       1028.37       1084.12        41.42 o                         
   3   4  10        164.96        122.54        13.50 o                         
   4   4  10          4.24         -2.21         8.51 o                         
   5   4  10         36.27         29.58        22.30 o                         
  -6   5  10        267.83        303.59        30.84 o                         
  -5   5  10         15.67         19.35        12.17 o                         
  -4   5  10        167.47        157.71        12.80 o                         
  -3   5  10        139.91        121.56         9.38 o                         
  -2   5  10        153.34        139.69        10.64 o                         
  -1   5  10        284.53        311.60        15.28 o                         
   0   5  10        919.30        867.59        27.93 o                         
   1   5  10        392.23        350.98        15.72 o                         
   2   5  10          0.84         -4.25         9.94 o                         
   3   5  10         11.42         20.14        10.34 o                         
   4   5  10        172.28        163.12        26.17 o                         
   5   5  10         11.51         18.52        14.95 o                         
  -5   6  10          0.01         15.67        13.09 o                         
  -4   6  10         53.87         50.97        11.49 o                         
  -3   6  10        680.86        651.18        27.67 o                         
  -2   6  10        467.64        467.56        20.02 o                         
  -1   6  10        651.56        709.14        24.72 o                         
   0   6  10          2.07         11.57        10.19 o                         
   1   6  10        900.09        927.28        28.10 o                         
   2   6  10          9.81         -3.77        15.54 o                         
   3   6  10        976.55        916.75        80.70 o                         
   4   6  10         70.61         66.03        16.53 o                         
   5   6  10          1.44        -27.08        43.97 o                         
  -5   7  10        247.41        233.69        29.41 o                         
  -4   7  10         20.63         20.63        11.98 o                         
  -3   7  10        331.12        310.60        21.15 o                         
  -2   7  10        179.91        160.75        14.76 o                         
  -1   7  10        368.63        352.36        22.99 o                         
   0   7  10          7.88        -11.58        12.34 o                         
   1   7  10        629.80        668.27        43.20 o                         
   2   7  10         26.84         26.99        24.59 o                         
   3   7  10         94.60         91.94        24.62 o                         
   4   7  10        592.55        500.65        47.71 o                         
  -4   8  10        129.80        115.81        22.09 o                         
  -3   8  10          9.63          8.79        16.50 o                         
  -2   8  10         61.47         82.74        12.83 o                         
  -1   8  10        523.48        528.45        36.36 o                         
   0   8  10         20.75         18.88        11.69 o                         
   1   8  10        335.81        357.72        38.79 o                         
   2   8  10         13.39         -4.22        23.24 o                         
   3   8  10        145.38        118.66        30.94 o                         
   4   8  10        163.50        110.50        26.14 o                         
  -4   9  10        138.69        129.52        33.17 o                         
  -3   9  10         53.08         86.88        17.58 o                         
  -2   9  10        205.28        244.51        25.69 o                         
  -1   9  10        271.80        253.84        30.39 o                         
   0   9  10        841.50        837.26        68.17 o                         
   1   9  10          0.78          3.06        23.97 o                         
   2   9  10          7.05        -10.66        36.91 o                         
   3   9  10         10.72          8.60        23.72 o                         
  -3  10  10         59.19         65.21        19.50 o                         
  -2  10  10         18.43         43.03        19.69 o                         
  -1  10  10        313.99        282.53        54.93 o                         
   0  10  10          2.94        -23.47        23.47 o                         
   1  10  10         50.03         42.71        22.50 o                         
   2  10  10        332.67        292.12        60.80 o                         
  -1  11  10         36.53         99.99        40.94 o                         
   0  11  10          1.35          5.83        23.97 o                         
  -6   1  11          7.50         23.10        26.12 o                         
  -5   1  11        448.11        434.08        28.28 o                         
  -4   1  11          0.46          9.37         5.64 o                         
  -3   1  11       1316.34       1313.87        43.61 o                         
  -2   1  11        163.75        175.23        12.72 o                         
  -1   1  11        554.94        627.57        13.66 o                         
   0   1  11          4.55          1.87         3.73 o                         
   1   1  11          3.51         14.27         4.96 o                         
   2   1  11        129.78        118.52         8.93 o                         
   3   1  11          4.84         -5.68        17.36 o                         
   4   1  11          1.26         14.41        12.27 o                         
   5   1  11         32.55         33.79        15.11 o                         
   6   1  11          1.60         35.34        15.03 o                         
  -6   2  11         68.12         88.27        23.09 o                         
  -5   2  11         95.01         82.10        10.56 o                         
  -4   2  11        995.14        884.80        53.28 o                         
  -3   2  11          2.99          4.33         3.60 o                         
  -2   2  11       1500.39       1496.73        55.36 o                         
  -1   2  11        776.43        749.84        15.59 o                         
   0   2  11       1137.18       1173.04        20.23 o                         
   1   2  11        335.87        347.87        13.27 o                         
   2   2  11      12031.12      12722.97       389.10 o                         
   3   2  11         24.61         32.35        10.93 o                         
   4   2  11         29.95         50.15        12.99 o                         
   5   2  11        133.73        110.59        18.44 o                         
   6   2  11         63.20         78.34        33.66 o                         
  -6   3  11         29.69         16.72        26.04 o                         
  -5   3  11        522.77        467.32        42.32 o                         
  -4   3  11        996.28       1011.85        56.16 o                         
  -3   3  11       1770.44       1589.81        57.95 o                         
  -2   3  11       1904.47       1860.15        35.17 o                         
  -1   3  11        365.06        346.79        13.11 o                         
   0   3  11       4912.06       5165.18        61.60 o                         
   1   3  11        414.45        377.44        15.75 o                         
   2   3  11        120.49        126.77        12.49 o                         
   3   3  11          2.47          4.74         6.24 o                         
   4   3  11         36.72         29.67        15.53 o                         
   5   3  11         73.77        112.48        18.78 o                         
   6   3  11         47.96         86.92        25.47 o                         
  -6   4  11         73.32         88.84        23.20 o                         
  -5   4  11          3.66         -6.06        25.31 o                         
  -4   4  11         84.26         80.02         7.96 o                         
  -3   4  11       2716.80       2800.30        54.94 o                         
  -2   4  11         10.11         17.33         6.75 o                         
  -1   4  11         21.19         23.40         6.05 o                         
   0   4  11       1941.27       1929.38        36.76 o                         
   1   4  11       1774.81       1844.11        59.79 o                         
   2   4  11          0.44        -10.43        10.43 o                         
   3   4  11        198.01        209.14        18.21 o                         
   4   4  11         23.12         29.00        14.20 o                         
   5   4  11         77.47         80.04        15.67 o                         
  -6   5  11          3.37        -10.26        13.54 o                         
  -5   5  11         33.35         43.36        14.87 o                         
  -4   5  11       1288.95       1203.35        77.53 o                         
  -3   5  11          2.04         -5.85         6.40 o                         
  -2   5  11        103.76         84.28         9.21 o                         
  -1   5  11        237.22        182.10        24.93 o                         
   0   5  11         50.10         59.56         9.33 o                         
   1   5  11        470.06        436.00        27.07 o                         
   2   5  11         19.95         33.06        10.77 o                         
   3   5  11         51.77         35.78        15.98 o                         
   4   5  11         24.17         30.76        12.28 o                         
   5   5  11        126.24        155.24        37.78 o                         
  -5   6  11        131.20        167.54        19.28 o                         
  -4   6  11        143.33        149.60        16.71 o                         
  -3   6  11        295.76        258.21        14.85 o                         
  -2   6  11        518.05        547.04        22.62 o                         
  -1   6  11       1963.03       1996.85        44.35 o                         
   0   6  11       1650.71       1637.02        46.31 o                         
   1   6  11         10.80         24.99         9.37 o                         
   2   6  11        629.34        642.63        33.91 o                         
   3   6  11        884.32        777.47        53.07 o                         
   4   6  11         25.12          7.28        13.99 o                         
   5   6  11         30.08         38.41        41.88 o                         
  -5   7  11        127.71        137.45        24.32 o                         
  -4   7  11         17.50         13.94        12.93 o                         
  -3   7  11        487.48        516.02        24.73 o                         
  -2   7  11        480.06        518.10        25.68 o                         
  -1   7  11        353.16        313.47        19.77 o                         
   0   7  11          0.87         -2.64        11.68 o                         
   1   7  11        187.02        180.90        14.24 o                         
   2   7  11         11.70          4.21        22.03 o                         
   3   7  11        118.48        148.71        27.93 o                         
   4   7  11          1.12         73.38        37.70 o                         
  -4   8  11          0.41          1.56        19.01 o                         
  -3   8  11        210.94        174.18        18.11 o                         
  -2   8  11         12.33         16.22        14.85 o                         
  -1   8  11         29.47         28.29        16.84 o                         
   0   8  11          0.07          4.90        16.02 o                         
   1   8  11        757.75        678.06        51.90 o                         
   2   8  11          0.03        -33.57        37.11 o                         
   3   8  11        298.38        249.56        43.47 o                         
   4   8  11         10.75          1.39        14.00 o                         
  -4   9  11          3.31         -5.24        19.74 o                         
  -3   9  11         51.89         66.59        14.87 o                         
  -2   9  11         50.80         62.53        16.53 o                         
  -1   9  11          1.02         -4.96        12.48 o                         
   0   9  11        474.48        488.94        46.41 o                         
   1   9  11         77.11         84.66        25.51 o                         
   2   9  11         13.58         38.42        50.37 o                         
   3   9  11          0.33         29.41        25.75 o                         
  -3  10  11         47.42         68.83        18.08 o                         
  -2  10  11         26.09         33.18        19.64 o                         
  -1  10  11         35.29         70.40        35.45 o                         
   0  10  11         43.23        -11.04        31.28 o                         
   1  10  11        601.02        519.81        51.44 o                         
   2  10  11          6.87         97.01        65.22 o                         
   0  11  11        522.94        661.62        62.15 o                         
  -6   0  12         46.90         61.17        29.52 o                         
  -5   0  12         25.87         24.27        13.64 o                         
  -4   0  12         11.33          3.44        11.31 o                         
  -3   0  12        281.03        282.46        30.87 o                         
  -2   0  12       1909.93       2162.26        41.88 o                         
  -1   0  12         47.09         83.82         9.16 o                         
   0   0  12        858.96        835.58        29.50 o                         
   1   0  12        165.35        179.28        12.21 o                         
   2   0  12        731.34        825.57        31.23 o                         
   3   0  12       1454.21       1639.68       114.10 o                         
   4   0  12        266.58        278.45        36.89 o                         
   5   0  12        249.39        229.66        51.43 o                         
   6   0  12         30.56         14.62        25.45 o                         
  -6   1  12        154.46        180.52        29.81 o                         
  -5   1  12        333.21        282.98        39.33 o                         
  -4   1  12        156.52        178.95        11.94 o                         
  -3   1  12        157.34        172.64        11.86 o                         
  -2   1  12        717.55        677.36        21.06 o                         
  -1   1  12       1704.80       1784.02        23.45 o                         
   0   1  12        134.41        145.81         6.84 o                         
   1   1  12         33.89         27.62         5.55 o                         
   2   1  12       1079.85       1150.02        25.32 o                         
   3   1  12         19.64         21.51        11.01 o                         
   4   1  12          7.22         24.05        13.37 o                         
   5   1  12          1.12         -3.09        12.44 o                         
   6   1  12          6.97        -12.03        16.35 o                         
  -6   2  12        204.10        242.49        34.91 o                         
  -5   2  12         70.85         57.88         9.26 o                         
  -4   2  12       1543.85       1463.39       101.20 o                         
  -3   2  12        911.34        894.19        59.53 o                         
  -2   2  12        115.58        104.23         5.73 o                         
  -1   2  12          5.21          2.20         4.80 o                         
   0   2  12        107.22        105.45         6.58 o                         
   1   2  12        235.72        245.56        13.28 o                         
   2   2  12       1769.30       1850.31        47.12 o                         
   3   2  12        363.04        404.38        29.71 o                         
   4   2  12        463.45        529.79        37.21 o                         
   5   2  12          8.86         27.77        19.42 o                         
   6   2  12          6.64         13.74        20.75 o                         
  -6   3  12          9.47         22.05        14.36 o                         
  -5   3  12          9.62         -0.63         8.25 o                         
  -4   3  12       1481.90       1550.78        61.77 o                         
  -3   3  12        114.84        121.95        10.32 o                         
  -2   3  12        996.34        984.39        21.88 o                         
  -1   3  12         33.35         38.45         5.58 o                         
   0   3  12          3.67          1.31         9.97 o                         
   1   3  12        688.22        696.89        27.50 o                         
   2   3  12         29.13         19.13         8.45 o                         
   3   3  12        136.08        143.05        18.27 o                         
   4   3  12         39.05         17.99        14.36 o                         
   5   3  12        124.53        140.45        25.48 o                         
  -6   4  12        124.41        145.45        29.17 o                         
  -5   4  12          0.44          3.00        12.94 o                         
  -4   4  12         18.61         17.36         4.69 o                         
  -3   4  12        128.69        111.60         8.49 o                         
  -2   4  12        198.82        196.91        12.93 o                         
  -1   4  12        210.00        242.41        11.82 o                         
   0   4  12         17.76         23.28         6.84 o                         
   1   4  12        271.90        255.18        17.25 o                         
   2   4  12          2.36         16.76         9.61 o                         
   3   4  12         68.63         75.55        22.46 o                         
   4   4  12          7.26        -14.13        14.13 o                         
   5   4  12        164.40        149.09        24.63 o                         
  -6   5  12         10.84         31.33        15.47 o                         
  -5   5  12        442.85        547.29        33.83 o                         
  -4   5  12       1016.08        975.05        69.04 o                         
  -3   5  12        638.08        617.16        19.82 o                         
  -2   5  12       1643.29       1656.09        35.92 o                         
  -1   5  12       1349.59       1400.47        35.00 o                         
   0   5  12         96.57         87.49        11.59 o                         
   1   5  12        268.05        230.71        13.60 o                         
   2   5  12        280.84        300.72        21.41 o                         
   3   5  12          0.73        -13.28        13.28 o                         
   4   5  12         90.36         98.95        24.84 o                         
   5   5  12        353.11        455.18        75.46 o                         
  -5   6  12          6.60         -0.81        13.40 o                         
  -4   6  12        459.14        490.68        27.52 o                         
  -3   6  12          0.23          6.14         7.93 o                         
  -2   6  12          1.28         -8.23        10.76 o                         
  -1   6  12          0.45          3.60        11.34 o                         
   0   6  12         25.71         39.10         8.84 o                         
   1   6  12          8.40          8.75         6.05 o                         
   2   6  12        136.56        124.73        17.78 o                         
   3   6  12         24.04         13.91        19.09 o                         
   4   6  12         15.44         20.40        19.10 o                         
   5   6  12          2.95          7.64        31.47 o                         
  -5   7  12        314.33        377.61        36.80 o                         
  -4   7  12         24.48          7.86        11.01 o                         
  -3   7  12         74.92         73.21        11.85 o                         
  -2   7  12       1424.02       1460.54        50.54 o                         
  -1   7  12        380.48        382.32        31.17 o                         
   0   7  12        648.77        611.73        34.11 o                         
   1   7  12          9.15          5.65        13.18 o                         
   2   7  12        620.75        564.72        49.48 o                         
   3   7  12          0.23         18.65        14.91 o                         
   4   7  12         45.95         84.02        23.21 o                         
  -4   8  12        198.07        208.59        24.51 o                         
  -3   8  12         71.20         92.26        15.02 o                         
  -2   8  12        245.36        208.49        20.33 o                         
  -1   8  12         55.08         63.08        15.99 o                         
   0   8  12         26.76         46.46        15.99 o                         
   1   8  12         87.98         70.70        31.65 o                         
   2   8  12         91.35        112.71        33.17 o                         
   3   8  12        261.05        206.26        35.54 o                         
   4   8  12          6.37         57.96        21.16 o                         
  -3   9  12          0.46          3.81        13.26 o                         
  -2   9  12         73.26         81.06        21.95 o                         
  -1   9  12         30.69          0.96        16.76 o                         
   0   9  12        127.66        133.90        29.41 o                         
   1   9  12        272.23        286.21        43.08 o                         
   2   9  12         17.14        -51.45        82.80 o                         
   3   9  12        220.94        274.63        55.06 o                         
  -2  10  12        244.80        321.44        30.71 o                         
  -1  10  12        224.43        173.62        49.56 o                         
   0  10  12         15.03         43.68        23.26 o                         
   1  10  12        583.28        601.69        56.89 o                         
   2  10  12          1.66        -14.42        47.15 o                         
  -6   1  13         42.44         44.74        17.40 o                         
  -5   1  13        429.66        421.24        33.01 o                         
  -4   1  13        140.13        120.72        11.36 o                         
  -3   1  13        552.94        516.82        19.78 o                         
  -2   1  13         35.63         54.72        12.71 o                         
  -1   1  13       4092.14       4374.36        38.31 o                         
   0   1  13        172.95        152.00         7.20 o                         
   1   1  13         75.07         79.30         7.65 o                         
   2   1  13          0.22          0.70         4.11 o                         
   3   1  13       1604.39       1806.32        73.89 o                         
   4   1  13        313.75        290.01        26.02 o                         
   5   1  13        379.03        427.50        40.82 o                         
   6   1  13          3.01         20.91        26.97 o                         
  -6   2  13          0.82         13.47        16.97 o                         
  -5   2  13         65.40         71.11        16.42 o                         
  -4   2  13        648.49        661.99        34.76 o                         
  -3   2  13         22.09         17.33         7.23 o                         
  -2   2  13        300.71        306.20        14.71 o                         
  -1   2  13       1540.67       1592.31        25.01 o                         
   0   2  13       1195.35       1310.51        28.12 o                         
   1   2  13        955.04       1015.72        28.36 o                         
   2   2  13        392.12        417.00        22.77 o                         
   3   2  13        134.15        118.35        25.73 o                         
   4   2  13          7.73         28.49        14.62 o                         
   5   2  13          1.00        -10.36        24.60 o                         
  -6   3  13          6.54        -15.58        15.58 o                         
  -5   3  13         12.59         23.45        10.42 o                         
  -4   3  13          0.12         13.09         6.01 o                         
  -3   3  13        121.55        113.67         9.60 o                         
  -2   3  13         11.39          7.52         4.84 o                         
  -1   3  13         10.25          0.84         5.69 o                         
   0   3  13         30.38         22.47         5.11 o                         
   1   3  13        413.92        405.51        22.80 o                         
   2   3  13        354.49        378.20        36.73 o                         
   3   3  13          1.40         29.34        17.50 o                         
   4   3  13         14.28         11.62        22.83 o                         
   5   3  13         43.27         29.92        15.85 o                         
  -6   4  13        803.17        945.62        64.08 o                         
  -5   4  13        428.95        488.26        36.65 o                         
  -4   4  13          3.95         -1.02         7.69 o                         
  -3   4  13        341.63        301.03        12.45 o                         
  -2   4  13        357.37        331.16        18.37 o                         
  -1   4  13         68.64         53.93        10.39 o                         
   0   4  13       1074.10       1025.43        33.94 o                         
   1   4  13        437.01        416.62        23.74 o                         
   2   4  13        769.17        822.16        41.87 o                         
   3   4  13          3.63         17.39        12.12 o                         
   4   4  13          0.04        -10.77        13.11 o                         
   5   4  13         29.58         24.02        17.69 o                         
  -5   5  13          7.55        -15.26        15.26 o                         
  -4   5  13        734.75        745.16        37.75 o                         
  -3   5  13       1088.71       1074.96        30.87 o                         
  -2   5  13        165.59        171.02        15.52 o                         
  -1   5  13         93.91        102.00        14.94 o                         
   0   5  13         27.41         25.82         9.08 o                         
   1   5  13          0.13         14.78        12.99 o                         
   2   5  13         44.74         56.67        12.06 o                         
   3   5  13         89.72         93.11        27.61 o                         
   4   5  13         11.02          7.07        22.01 o                         
   5   5  13          8.91         -2.11        29.33 o                         
  -5   6  13        105.27        125.55        22.37 o                         
  -4   6  13         56.62         58.32        14.02 o                         
  -3   6  13       1087.88       1132.58        35.30 o                         
  -2   6  13        367.00        373.88        23.11 o                         
  -1   6  13         60.00         60.75        12.78 o                         
   0   6  13       1678.69       1650.52        45.57 o                         
   1   6  13        448.19        412.88        18.53 o                         
   2   6  13          4.26          7.71        20.84 o                         
   3   6  13       1105.71        997.04        53.40 o                         
   4   6  13         38.90         23.01        14.93 o                         
  -5   7  13         41.27         80.95        25.01 o                         
  -4   7  13         36.28         30.66        13.06 o                         
  -3   7  13          1.36         14.33        13.41 o                         
  -2   7  13        493.49        503.80        31.57 o                         
  -1   7  13         29.13         31.81        15.83 o                         
   0   7  13        661.66        662.67        31.41 o                         
   1   7  13         17.87         -3.48        21.02 o                         
   2   7  13         11.74        -18.13        22.94 o                         
   3   7  13          6.53         18.62        14.38 o                         
   4   7  13         39.40         20.44        17.31 o                         
  -4   8  13          6.46          0.33        14.62 o                         
  -3   8  13        267.36        275.51        29.92 o                         
  -2   8  13         39.57         56.34        14.98 o                         
  -1   8  13        155.61        158.69        24.30 o                         
   0   8  13        295.74        346.06        28.87 o                         
   1   8  13          0.13          2.18        19.80 o                         
   2   8  13        168.53        145.50        37.87 o                         
   3   8  13          3.84         18.69        27.78 o                         
  -3   9  13        105.42         86.57        16.74 o                         
  -2   9  13        399.79        449.26        36.95 o                         
  -1   9  13        599.32        627.54        55.95 o                         
   0   9  13         72.46         82.16        22.54 o                         
   1   9  13         56.92         11.42        19.77 o                         
   2   9  13        238.37        192.71        62.77 o                         
   3   9  13        243.26        265.01       116.99 o                         
  -2  10  13         10.65         22.11        22.38 o                         
  -1  10  13          0.21         49.30        32.13 o                         
   0  10  13         34.26         23.61        35.36 o                         
   1  10  13         24.37          4.04        23.80 o                         
  -6   0  14         53.62        132.44        37.23 o                         
  -5   0  14       1565.91       1516.25        80.89 o                         
  -4   0  14        342.06        299.51        29.15 o                         
  -3   0  14        618.54        617.78        46.31 o                         
  -2   0  14        857.67        980.29        69.41 o                         
  -1   0  14         29.24         29.70         8.77 o                         
   0   0  14        172.40        177.09        12.06 o                         
   1   0  14        442.54        460.15        31.15 o                         
   2   0  14          7.10          1.27         7.56 o                         
   3   0  14        362.02        369.29        38.05 o                         
   4   0  14        515.56        597.68        63.50 o                         
   5   0  14        110.33        103.42        27.02 o                         
  -6   1  14         27.82         11.49        18.83 o                         
  -5   1  14        595.86        578.82        34.71 o                         
  -4   1  14        381.37        352.12        31.16 o                         
  -3   1  14         77.14         82.89        13.49 o                         
  -2   1  14         81.29         90.73         9.93 o                         
  -1   1  14        471.41        466.84        14.90 o                         
   0   1  14       2535.59       2640.34        52.95 o                         
   1   1  14        133.49        125.44        12.15 o                         
   2   1  14       1119.33       1264.95        28.89 o                         
   3   1  14        806.18        815.99        33.09 o                         
   4   1  14        177.41        165.91        21.58 o                         
   5   1  14         27.35         42.49        16.44 o                         
  -6   2  14          9.82         14.75        16.46 o                         
  -5   2  14        186.50        153.94        20.78 o                         
  -4   2  14         23.90         30.37        12.76 o                         
  -3   2  14        489.65        447.04        17.48 o                         
  -2   2  14       1168.21       1084.54        29.76 o                         
  -1   2  14       1643.28       1616.62        29.52 o                         
   0   2  14        668.13        636.56        16.60 o                         
   1   2  14       1090.82       1061.31        40.28 o                         
   2   2  14        446.28        430.93        24.96 o                         
   3   2  14        233.89        147.90        39.51 o                         
   4   2  14          0.04        -13.30        13.30 o                         
   5   2  14         28.23         18.07        15.73 o                         
  -6   3  14        259.69        309.35        37.39 o                         
  -5   3  14          1.61          9.36        13.82 o                         
  -4   3  14         99.07         91.86        20.25 o                         
  -3   3  14       1231.66       1303.71        32.10 o                         
  -2   3  14          4.89          1.72         5.49 o                         
  -1   3  14        155.52        171.64        10.48 o                         
   0   3  14        281.91        253.09        12.56 o                         
   1   3  14         13.77         36.44        14.93 o                         
   2   3  14         28.15         24.41        11.17 o                         
   3   3  14        394.72        382.32        36.25 o                         
   4   3  14        111.09        103.28        27.85 o                         
   5   3  14        102.93        105.86        28.93 o                         
  -6   4  14          6.33         11.23        16.06 o                         
  -5   4  14          9.99         -0.57        13.73 o                         
  -4   4  14        155.55        173.72        13.54 o                         
  -3   4  14         72.53         66.62         5.87 o                         
  -2   4  14        306.38        280.57        16.08 o                         
  -1   4  14         18.30          8.67         6.45 o                         
   0   4  14        193.07        195.82        14.37 o                         
   1   4  14        209.14        241.49        20.59 o                         
   2   4  14        125.49        128.28        17.99 o                         
   3   4  14        878.26        903.82        66.99 o                         
   4   4  14         81.53         78.18        17.21 o                         
   5   4  14        103.48         72.22        19.51 o                         
  -5   5  14         68.39         89.06        23.94 o                         
  -4   5  14        177.19        192.46        14.58 o                         
  -3   5  14        755.85        777.86        28.28 o                         
  -2   5  14        648.75        652.01        28.34 o                         
  -1   5  14        291.90        298.28        23.08 o                         
   0   5  14         13.04         -8.17         8.17 o                         
   1   5  14         34.10         35.45        10.19 o                         
   2   5  14        315.51        306.10        29.53 o                         
   3   5  14         49.64         72.83        18.90 o                         
   4   5  14         44.81         73.73        17.01 o                         
   5   5  14         88.17        117.48        23.04 o                         
  -5   6  14         30.67         31.92        17.49 o                         
  -4   6  14         52.38         27.38         9.84 o                         
  -3   6  14         80.34         90.94        12.00 o                         
  -2   6  14        717.64        676.53        31.21 o                         
  -1   6  14         13.98          7.84        10.19 o                         
   0   6  14        140.03        142.80        15.24 o                         
   1   6  14        224.41        197.06        21.19 o                         
   2   6  14          5.60         -5.46        15.31 o                         
   3   6  14        130.00        139.96        22.49 o                         
   4   6  14         92.21        110.21        28.85 o                         
  -5   7  14        200.12        248.37        40.58 o                         
  -4   7  14        474.58        566.09        35.14 o                         
  -3   7  14          0.67          5.18        11.17 o                         
  -2   7  14         16.36         14.84        11.43 o                         
  -1   7  14        332.79        344.67        30.49 o                         
   0   7  14        757.98        725.90        45.14 o                         
   1   7  14          7.22         -0.15        17.03 o                         
   2   7  14        120.07         98.26        20.07 o                         
   3   7  14          1.92         19.75        14.15 o                         
   4   7  14        202.53        185.54        62.40 o                         
  -4   8  14        223.51        265.62        32.97 o                         
  -3   8  14        109.78        148.01        18.80 o                         
  -2   8  14        251.85        267.46        25.96 o                         
  -1   8  14         17.93         13.54        15.70 o                         
   0   8  14         27.66         28.86        13.28 o                         
   1   8  14        154.54        183.09        32.90 o                         
   2   8  14          4.86         12.66        23.09 o                         
   3   8  14        165.84        135.07        23.49 o                         
  -3   9  14         82.26        108.36        18.74 o                         
  -2   9  14         33.05         40.33        17.42 o                         
  -1   9  14         80.50         97.81        21.89 o                         
   0   9  14         60.97         58.37        20.52 o                         
   1   9  14        208.74        177.19        40.71 o                         
   2   9  14         14.31          3.13        24.48 o                         
  -2  10  14        451.28        526.93        50.93 o                         
  -1  10  14        537.52        614.73        72.60 o                         
   0  10  14         58.20         27.54        53.59 o                         
   1  10  14        821.49        756.18        77.14 o                         
  -6   1  15        144.07        167.20        29.13 o                         
  -5   1  15        351.77        335.06        36.24 o                         
  -4   1  15       1389.01       1281.11        49.72 o                         
  -3   1  15        936.73        962.06        26.43 o                         
  -2   1  15         87.00         79.60         9.06 o                         
  -1   1  15        364.32        372.05        14.04 o                         
   0   1  15        712.47        723.31        21.55 o                         
   1   1  15         26.37         24.51         8.20 o                         
   2   1  15        254.03        282.59        14.71 o                         
   3   1  15        147.61        167.37        16.58 o                         
   4   1  15         60.39         55.64        18.61 o                         
   5   1  15         16.55         37.77        20.35 o                         
  -6   2  15         25.40         25.41        29.34 o                         
  -5   2  15        491.74        484.72        46.91 o                         
  -4   2  15         15.63         29.85        13.88 o                         
  -3   2  15        977.37        983.72        25.61 o                         
  -2   2  15        180.24        154.76         8.63 o                         
  -1   2  15        976.43        971.51        22.87 o                         
   0   2  15        557.23        591.69        15.92 o                         
   1   2  15        171.13        199.65        16.26 o                         
   2   2  15         20.16         39.64        13.07 o                         
   3   2  15          1.97         -7.55        12.05 o                         
   4   2  15         18.63         20.16        12.89 o                         
   5   2  15          0.10        -19.25        19.25 o                         
  -6   3  15         69.27        105.57        27.44 o                         
  -5   3  15        522.58        586.26        48.57 o                         
  -4   3  15         17.50         23.79         9.64 o                         
  -3   3  15       2843.44       2870.45        68.51 o                         
  -2   3  15         24.35         35.78         7.65 o                         
  -1   3  15        169.27        166.70        10.47 o                         
   0   3  15        278.22        276.08        14.37 o                         
   1   3  15        183.00        200.95        20.16 o                         
   2   3  15          5.26          4.12        18.36 o                         
   3   3  15       1630.45       1902.30       138.86 o                         
   4   3  15          0.01        -13.54        13.99 o                         
   5   3  15         10.66         14.79        25.58 o                         
  -6   4  15          8.45         15.77        13.43 o                         
  -5   4  15        162.59        174.75        22.81 o                         
  -4   4  15       1165.55       1105.53        70.29 o                         
  -3   4  15        142.42        111.41         6.68 o                         
  -2   4  15         30.61         27.21         9.00 o                         
  -1   4  15          0.07          7.22         6.45 o                         
   0   4  15        133.75        128.37        15.10 o                         
   1   4  15        493.82        467.91        32.00 o                         
   2   4  15        359.89        389.00        31.89 o                         
   3   4  15        159.06        150.97        24.38 o                         
   4   4  15          3.38         38.22        15.83 o                         
   5   4  15         94.95        120.01        41.86 o                         
  -5   5  15         17.64          3.82        18.28 o                         
  -4   5  15         52.23         57.72        11.42 o                         
  -3   5  15          0.40         -2.41         8.24 o                         
  -2   5  15        599.20        599.32        28.13 o                         
  -1   5  15         15.81         27.29        15.97 o                         
   0   5  15        269.79        258.93        19.83 o                         
   1   5  15         13.80         17.66        11.25 o                         
   2   5  15        173.67        178.08        24.36 o                         
   3   5  15          6.00         13.67        13.35 o                         
   4   5  15         81.59         98.03        20.48 o                         
  -5   6  15        383.58        513.01        63.79 o                         
  -4   6  15        744.77        842.87        39.41 o                         
  -3   6  15         54.21         41.66        10.86 o                         
  -2   6  15        104.59        119.38        14.68 o                         
  -1   6  15         85.02         81.57        15.74 o                         
   0   6  15        140.69        140.37        23.56 o                         
   1   6  15          8.71         24.63        14.35 o                         
   2   6  15        423.15        356.93        34.27 o                         
   3   6  15         76.95         33.04        17.09 o                         
   4   6  15         87.54         87.11        28.03 o                         
  -4   7  15         65.27         60.52        14.96 o                         
  -3   7  15          2.00         -0.47        10.20 o                         
  -2   7  15         24.16         25.98        11.43 o                         
  -1   7  15        384.88        393.40        34.04 o                         
   0   7  15         85.21         82.51        16.30 o                         
   1   7  15         30.45         62.35        19.34 o                         
   2   7  15          3.96          0.64        14.42 o                         
   3   7  15          0.79         -3.11        16.69 o                         
   4   7  15        275.55        192.97        37.92 o                         
  -4   8  15        136.44        148.74        23.93 o                         
  -3   8  15         24.70         16.19        12.06 o                         
  -2   8  15          0.74         -9.45        13.78 o                         
  -1   8  15         15.68         12.83        21.36 o                         
   0   8  15        315.96        247.73        26.42 o                         
   1   8  15        595.59        542.91        71.30 o                         
   2   8  15         19.47         21.61        16.01 o                         
   3   8  15          5.26          7.49        24.03 o                         
  -3   9  15        483.56        485.76        34.11 o                         
  -2   9  15         40.58         42.62        20.09 o                         
  -1   9  15          4.63        -17.71        17.71 o                         
   0   9  15        448.10        559.63        70.85 o                         
   1   9  15         13.40         11.20        20.77 o                         
   2   9  15          1.77          6.45        48.03 o                         
  -1  10  15        102.18        158.59        66.08 o                         
   0  10  15          1.82         10.55        52.02 o                         
  -6   0  16        128.78        209.33        49.32 o                         
  -5   0  16        104.16         81.28        22.84 o                         
  -4   0  16       1481.84       1409.45       103.96 o                         
  -3   0  16        796.32        706.29        52.04 o                         
  -2   0  16       1882.11       2097.09        83.34 o                         
  -1   0  16        892.39        978.62        29.80 o                         
   0   0  16        112.36        120.04        10.83 o                         
   1   0  16         42.67         31.05        16.24 o                         
   2   0  16        212.89        234.71        40.07 o                         
   3   0  16         37.56         43.49        11.87 o                         
   4   0  16          0.05          6.25        18.36 o                         
   5   0  16          1.57         13.34        26.64 o                         
  -6   1  16         30.31         31.49        17.85 o                         
  -5   1  16         22.83         43.63        13.80 o                         
  -4   1  16         11.23          1.88        24.47 o                         
  -3   1  16       1434.31       1501.40        48.75 o                         
  -2   1  16         24.09         11.51         8.03 o                         
  -1   1  16        151.54        154.49         9.10 o                         
   0   1  16        113.15        126.66         7.71 o                         
   1   1  16         17.69         22.35         9.26 o                         
   2   1  16          6.87         12.22         9.11 o                         
   3   1  16        238.32        264.01        15.98 o                         
   4   1  16         17.37         18.62        17.81 o                         
   5   1  16          3.91         -2.15        25.28 o                         
  -6   2  16         71.44         80.28        19.38 o                         
  -5   2  16        134.80        131.04        20.68 o                         
  -4   2  16        233.34        226.64        23.89 o                         
  -3   2  16       1074.58       1040.57        29.53 o                         
  -2   2  16       1441.13       1278.57        29.04 o                         
  -1   2  16          5.78          1.92         9.92 o                         
   0   2  16        623.25        669.94        18.77 o                         
   1   2  16        765.66        835.26        38.21 o                         
   2   2  16         37.12         47.64        10.72 o                         
   3   2  16        161.81        186.16        33.30 o                         
   4   2  16          9.26         -5.36        14.08 o                         
   5   2  16          0.02        -14.63        14.63 o                         
  -6   3  16          4.93        -12.29        19.73 o                         
  -5   3  16         70.34         33.11        28.65 o                         
  -4   3  16        416.78        414.10        27.02 o                         
  -3   3  16        243.80        273.87        14.01 o                         
  -2   3  16       1224.96       1192.33        26.03 o                         
  -1   3  16        114.92        126.95         9.02 o                         
   0   3  16         14.18         13.89        10.20 o                         
   1   3  16        373.36        367.35        26.87 o                         
   2   3  16       1137.02       1153.71        78.28 o                         
   3   3  16       1554.40       1630.96        59.71 o                         
   4   3  16        104.54        152.11        21.66 o                         
   5   3  16         20.86         -4.93        21.01 o                         
  -5   4  16         38.18         32.08        14.79 o                         
  -4   4  16         46.60         59.62        12.58 o                         
  -3   4  16        202.40        165.94        18.75 o                         
  -2   4  16          4.10          0.65         6.05 o                         
  -1   4  16        729.75        682.65        25.68 o                         
   0   4  16          8.02          8.68         7.34 o                         
   1   4  16        340.97        335.99        27.76 o                         
   2   4  16         71.15         90.03        19.00 o                         
   3   4  16          0.32          2.23        13.13 o                         
   4   4  16          5.29          5.84        13.17 o                         
   5   4  16         35.94         59.63        20.28 o                         
  -5   5  16        146.83        210.44        28.08 o                         
  -4   5  16         26.51         36.09        12.05 o                         
  -3   5  16         53.75         48.09         7.31 o                         
  -2   5  16       1858.43       1795.64        47.03 o                         
  -1   5  16        435.78        407.21        22.80 o                         
   0   5  16        520.91        474.24        26.02 o                         
   1   5  16        945.17        851.24        44.56 o                         
   2   5  16        419.76        366.51        32.40 o                         
   3   5  16        252.56        236.10        45.45 o                         
   4   5  16        279.96        377.45        56.58 o                         
  -5   6  16         34.00         17.63        21.83 o                         
  -4   6  16         19.86         27.56        12.31 o                         
  -3   6  16        233.16        263.97        19.00 o                         
  -2   6  16        107.19        134.08        19.60 o                         
  -1   6  16          5.65         -3.21        10.39 o                         
   0   6  16        109.83         88.25        19.36 o                         
   1   6  16         54.73         72.46        20.83 o                         
   2   6  16         25.13         22.46        13.38 o                         
   3   6  16          0.16         11.06        14.71 o                         
   4   6  16          1.01          9.63        20.91 o                         
  -4   7  16         92.22        111.10        18.33 o                         
  -3   7  16        137.12        149.95        15.53 o                         
  -2   7  16         80.22         82.84        16.84 o                         
  -1   7  16         75.46         86.37        20.07 o                         
   0   7  16        181.84        167.40        30.38 o                         
   1   7  16        287.56        228.41        24.15 o                         
   2   7  16         11.99         17.44        15.78 o                         
   3   7  16          8.70         13.17        14.27 o                         
  -3   8  16         19.26         41.81        14.09 o                         
  -2   8  16        229.01        242.24        25.39 o                         
  -1   8  16        161.87        172.11        31.27 o                         
   0   8  16          6.46         -0.97        13.36 o                         
   1   8  16         74.07         91.76        26.54 o                         
   2   8  16         98.88         81.16        18.96 o                         
   3   8  16          2.66         -4.73        19.37 o                         
  -3   9  16          1.36         -1.89        17.73 o                         
  -2   9  16        236.65        236.96        30.34 o                         
  -1   9  16         55.43         33.07        18.21 o                         
   0   9  16          1.18         19.47        19.64 o                         
   1   9  16         10.18         -8.36        21.45 o                         
   2   9  16        182.04        117.39        34.34 o                         
  -6   1  17        165.74        187.21        31.05 o                         
  -5   1  17        216.50        172.48        22.82 o                         
  -4   1  17          3.91          1.69        17.71 o                         
  -3   1  17        295.67        266.29        15.63 o                         
  -2   1  17        510.60        528.88        18.64 o                         
  -1   1  17        190.41        207.81        10.90 o                         
   0   1  17         20.80         23.96         6.53 o                         
   1   1  17        219.43        200.96        16.59 o                         
   2   1  17         15.24         12.93        11.54 o                         
   3   1  17         89.37         62.59        17.73 o                         
   4   1  17        159.42        158.76        22.88 o                         
   5   1  17        203.29        210.27        28.06 o                         
  -6   2  17         48.74         75.03        20.38 o                         
  -5   2  17         73.84         54.56        18.95 o                         
  -4   2  17         60.61         56.82        18.30 o                         
  -3   2  17       1026.14       1062.21        27.08 o                         
  -2   2  17        313.41        305.73        13.80 o                         
  -1   2  17        104.19         88.04         8.72 o                         
   0   2  17        119.74        109.40         8.86 o                         
   1   2  17        224.11        230.06        18.84 o                         
   2   2  17         46.23         40.89        13.59 o                         
   3   2  17         64.79         92.48        18.66 o                         
   4   2  17          8.55         24.14        19.52 o                         
   5   2  17          0.08         15.60        17.94 o                         
  -5   3  17         30.66         31.55        16.56 o                         
  -4   3  17         65.34         38.07        12.31 o                         
  -3   3  17        115.97        113.34        10.85 o                         
  -2   3  17       1346.20       1221.23        42.16 o                         
  -1   3  17        857.24        830.35        25.35 o                         
   0   3  17         72.17         59.69         7.52 o                         
   1   3  17         67.36         94.53        15.25 o                         
   2   3  17         11.78         -2.15        13.01 o                         
   3   3  17       1278.19       1433.05       122.77 o                         
   4   3  17        255.69        260.28        28.43 o                         
   5   3  17          9.53         29.05        18.74 o                         
  -5   4  17          1.04         17.31        14.73 o                         
  -4   4  17        390.27        397.48        27.98 o                         
  -3   4  17          2.25          4.38         4.58 o                         
  -2   4  17        223.46        206.84        17.43 o                         
  -1   4  17       1123.16       1082.56        29.97 o                         
   0   4  17        282.92        255.08        17.26 o                         
   1   4  17         66.45         19.80        15.93 o                         
   2   4  17        476.93        484.06        55.69 o                         
   3   4  17         20.64         15.56        14.24 o                         
   4   4  17         11.64          4.13        30.59 o                         
  -5   5  17          0.04         -5.56        20.68 o                         
  -4   5  17          7.18         22.35        14.45 o                         
  -3   5  17        173.73        183.09        12.24 o                         
  -2   5  17        103.59        118.03        12.28 o                         
  -1   5  17          0.01         10.45        13.32 o                         
   0   5  17         97.45         78.74        12.87 o                         
   1   5  17         24.01          3.02        17.12 o                         
   2   5  17         77.15         81.16        21.46 o                         
   3   5  17        123.10         98.66        32.37 o                         
   4   5  17         64.18         26.15        21.73 o                         
  -5   6  17         53.65         96.11        19.38 o                         
  -4   6  17        508.26        624.06        41.85 o                         
  -3   6  17       1387.63       1436.89        43.01 o                         
  -2   6  17        356.41        347.83        27.33 o                         
  -1   6  17       1483.01       1453.11        57.61 o                         
   0   6  17       1272.39       1187.53        47.58 o                         
   1   6  17         87.43         61.55        15.89 o                         
   2   6  17         24.94         33.69        13.88 o                         
   3   6  17         71.35         43.50        20.70 o                         
   4   6  17         10.43         25.10        78.06 o                         
  -4   7  17          0.07         -0.63        19.39 o                         
  -3   7  17        231.65        238.69        19.30 o                         
  -2   7  17          1.44         -8.32        14.93 o                         
  -1   7  17         48.37         30.17        16.65 o                         
   0   7  17        315.46        263.44        25.87 o                         
   1   7  17        225.47        220.23        24.79 o                         
   2   7  17        138.59        121.29        25.32 o                         
   3   7  17         30.18         31.39        23.10 o                         
  -3   8  17         59.43         19.42        13.51 o                         
  -2   8  17        254.63        273.18        27.19 o                         
  -1   8  17         38.65         21.63        14.99 o                         
   0   8  17         13.47         24.43        15.60 o                         
   1   8  17        254.63        194.79        23.59 o                         
   2   8  17         67.49         75.33        21.20 o                         
  -2   9  17        110.35         54.79        23.74 o                         
  -1   9  17         49.10         44.00        21.13 o                         
   0   9  17          0.28         -0.82        39.17 o                         
   1   9  17         21.51         -3.67        21.07 o                         
  -6   0  18        372.11        614.95        80.07 o                         
  -5   0  18          0.33         -7.18        37.11 o                         
  -4   0  18         57.65         50.03        21.84 o                         
  -3   0  18          0.27         -3.36        18.83 o                         
  -2   0  18        878.28        907.52        27.47 o                         
  -1   0  18         65.63         56.77         8.28 o                         
   0   0  18       3157.51       3427.50        61.60 o                         
   1   0  18          0.32         26.19        16.86 o                         
   2   0  18         65.34         68.53        19.61 o                         
   3   0  18        499.38        695.40        60.05 o                         
   4   0  18        210.10        191.98        70.43 o                         
   5   0  18         91.22         44.00        22.65 o                         
  -6   1  18          0.39         13.97        17.99 o                         
  -5   1  18         28.69         19.66        13.18 o                         
  -4   1  18          0.21         -9.35        13.75 o                         
  -3   1  18         16.37          8.99         9.88 o                         
  -2   1  18         18.35         14.04         4.84 o                         
  -1   1  18         67.38         62.83         6.58 o                         
   0   1  18          1.77          3.84         5.18 o                         
   1   1  18        155.53        198.16        20.58 o                         
   2   1  18        103.56        102.51        15.48 o                         
   3   1  18        128.40        120.33        18.38 o                         
   4   1  18         64.37         85.20        17.14 o                         
   5   1  18         14.92         -1.58        15.74 o                         
  -5   2  18         79.26         69.36        15.27 o                         
  -4   2  18        173.54        180.44        21.30 o                         
  -3   2  18        101.11         80.52         9.82 o                         
  -2   2  18        183.80        157.69        13.71 o                         
  -1   2  18          1.03         -0.52         7.33 o                         
   0   2  18        102.43         97.75         9.61 o                         
   1   2  18        154.20        173.93        21.34 o                         
   2   2  18        142.12        155.99        22.47 o                         
   3   2  18          8.68          0.43        12.66 o                         
   4   2  18         56.05         72.30        27.15 o                         
   5   2  18         24.50         46.53        27.65 o                         
  -5   3  18        168.07        202.83        26.21 o                         
  -4   3  18        184.68        156.51        19.47 o                         
  -3   3  18        420.41        412.83        22.68 o                         
  -2   3  18         65.73         49.03         8.33 o                         
  -1   3  18         87.64         72.83         9.22 o                         
   0   3  18        137.21        127.63        10.83 o                         
   1   3  18        169.74        169.24        31.98 o                         
   2   3  18        293.44        335.48        28.42 o                         
   3   3  18          0.84         36.32        19.17 o                         
   4   3  18        120.33         78.11        24.91 o                         
  -5   4  18         15.66          6.33        14.59 o                         
  -4   4  18         99.70         94.04        15.96 o                         
  -3   4  18        378.27        418.70        20.32 o                         
  -2   4  18       1021.88       1042.70        30.66 o                         
  -1   4  18        113.12        118.54        11.80 o                         
   0   4  18         75.78         51.60        10.18 o                         
   1   4  18         75.96         62.01        18.06 o                         
   2   4  18         39.20         14.95        14.91 o                         
   3   4  18         60.39         77.96        17.61 o                         
   4   4  18         63.00        109.31        32.85 o                         
  -5   5  18        704.74        791.81        55.63 o                         
  -4   5  18        551.40        604.56        50.11 o                         
  -3   5  18        247.46        251.41        18.31 o                         
  -2   5  18        619.68        633.30        25.86 o                         
  -1   5  18         14.48         11.87        10.87 o                         
   0   5  18         63.06         49.06        11.20 o                         
   1   5  18        448.09        392.04        31.78 o                         
   2   5  18        145.90        130.24        35.79 o                         
   3   5  18          0.17         11.37        24.06 o                         
   4   5  18        142.15        176.41        35.22 o                         
  -4   6  18          2.28         29.07        15.60 o                         
  -3   6  18        766.48        764.81        35.98 o                         
  -2   6  18        305.47        257.50        19.92 o                         
  -1   6  18        374.37        360.44        22.58 o                         
   0   6  18         50.75         34.56        20.96 o                         
   1   6  18        356.47        305.20        30.33 o                         
   2   6  18         12.23         31.89        15.39 o                         
   3   6  18         92.34         99.03        23.23 o                         
  -4   7  18        127.14        162.14        23.10 o                         
  -3   7  18          4.26         22.52        13.20 o                         
  -2   7  18        374.63        359.42        30.31 o                         
  -1   7  18        206.66        165.89        23.31 o                         
   0   7  18         28.76         19.85        11.02 o                         
   1   7  18        217.39        172.51        37.60 o                         
   2   7  18          7.34         11.05        18.40 o                         
   3   7  18          6.46        -17.18        33.37 o                         
  -3   8  18         57.16         77.13        16.62 o                         
  -2   8  18         86.81         76.09        22.63 o                         
  -1   8  18         97.58        119.76        20.44 o                         
   0   8  18         43.93         73.50        26.58 o                         
   1   8  18        127.45        130.01        23.87 o                         
   2   8  18          3.60         17.11        18.29 o                         
  -2   9  18         13.90          1.60        20.08 o                         
  -1   9  18        178.22        222.58        27.78 o                         
   0   9  18        115.20         89.09        26.06 o                         
   1   9  18         77.03        110.57        29.15 o                         
  -5   1  19          1.12          9.88        14.30 o                         
  -4   1  19        658.14        674.76        53.90 o                         
  -3   1  19        160.12        172.40        23.84 o                         
  -2   1  19        625.33        603.42        18.02 o                         
  -1   1  19       1104.34       1075.22        23.51 o                         
   0   1  19         22.84         26.53         6.85 o                         
   1   1  19        140.74        144.08        21.63 o                         
   2   1  19        377.96        447.32        27.94 o                         
   3   1  19         14.77         17.02        16.54 o                         
   4   1  19         42.93         46.53        17.03 o                         
  -5   2  19         37.85         19.44        15.18 o                         
  -4   2  19        301.81        273.51        25.92 o                         
  -3   2  19         40.22         52.36        11.70 o                         
  -2   2  19        538.84        543.24        19.91 o                         
  -1   2  19        180.81        201.42        13.95 o                         
   0   2  19        621.54        607.72        22.43 o                         
   1   2  19        419.49        456.29        30.71 o                         
   2   2  19         65.09         63.70        18.24 o                         
   3   2  19        343.26        333.00        34.44 o                         
   4   2  19        535.45        567.94        41.05 o                         
  -5   3  19        106.44        100.83        20.64 o                         
  -4   3  19        243.19        251.33        21.94 o                         
  -3   3  19        484.99        498.68        23.98 o                         
  -2   3  19        150.70        124.51        12.21 o                         
  -1   3  19        433.23        396.85        19.29 o                         
   0   3  19        929.76        898.79        29.02 o                         
   1   3  19         33.89         39.59        12.60 o                         
   2   3  19        183.17        201.63        34.66 o                         
   3   3  19         72.97         75.11        23.51 o                         
   4   3  19         72.06         66.46        27.83 o                         
  -5   4  19         99.74        125.39        23.39 o                         
  -4   4  19         47.28         44.66        15.85 o                         
  -3   4  19         86.92         74.66        12.18 o                         
  -2   4  19         62.08         69.41        19.01 o                         
  -1   4  19          0.08         -4.26        12.72 o                         
   0   4  19         74.49         79.86         9.45 o                         
   1   4  19          5.90         33.92        16.92 o                         
   2   4  19         16.41         -7.48        14.37 o                         
   3   4  19         42.09         28.96        30.36 o                         
   4   4  19         16.03         -2.10        13.56 o                         
  -5   5  19         79.16        119.13        23.48 o                         
  -4   5  19          0.14         12.11        13.84 o                         
  -3   5  19        129.32        113.59        14.84 o                         
  -2   5  19          0.01          2.67         7.38 o                         
  -1   5  19         10.50         14.22         8.77 o                         
   0   5  19          4.83         -5.73        10.39 o                         
   1   5  19         23.52         11.90        13.62 o                         
   2   5  19        105.64        117.31        24.53 o                         
   3   5  19        118.04         87.10        22.85 o                         
   4   5  19        595.50        588.27        47.99 o                         
  -4   6  19        199.64        233.19        28.25 o                         
  -3   6  19         50.28         82.21        15.42 o                         
  -2   6  19        318.10        301.74        21.28 o                         
  -1   6  19         41.82         33.47        10.63 o                         
   0   6  19         88.47         74.76        13.10 o                         
   1   6  19        598.09        549.18        39.79 o                         
   2   6  19         46.34         40.03        17.09 o                         
   3   6  19         12.18        -17.51        20.20 o                         
  -3   7  19         83.22        116.54        17.63 o                         
  -2   7  19         96.73         82.97        13.77 o                         
  -1   7  19        125.66         97.21        15.74 o                         
   0   7  19          3.85         -5.04        12.90 o                         
   1   7  19        126.08         83.84        18.35 o                         
   2   7  19         21.00         25.01        23.14 o                         
   3   7  19         11.82         -5.72        16.79 o                         
  -3   8  19        268.99        263.31        28.55 o                         
  -2   8  19         31.84         17.47        33.22 o                         
  -1   8  19        156.48        151.93        22.67 o                         
   0   8  19        160.38        148.81        22.41 o                         
   1   8  19         53.70         18.02        16.73 o                         
   2   8  19         97.37         60.84        28.05 o                         
  -1   9  19        195.12        170.02        35.13 o                         
   0   9  19         43.10         66.58        38.30 o                         
  -5   0  20         43.54         52.25        24.99 o                         
  -4   0  20         27.31         37.53        22.38 o                         
  -3   0  20       2848.98       2929.72       248.70 o                         
  -2   0  20         18.22         14.93         7.17 o                         
  -1   0  20         62.73         53.54         9.20 o                         
   0   0  20        181.80        161.25        16.00 o                         
   1   0  20        992.20       1045.15        65.26 o                         
   2   0  20          9.71         21.11        17.73 o                         
   3   0  20          5.15         35.12        33.26 o                         
   4   0  20        165.14        250.92        39.01 o                         
  -5   1  20         27.82         58.11        15.27 o                         
  -4   1  20        672.45        638.44        39.46 o                         
  -3   1  20          0.94         11.16        11.06 o                         
  -2   1  20         16.22         15.27         5.44 o                         
  -1   1  20          6.56          0.22         5.20 o                         
   0   1  20         26.28         24.69         6.76 o                         
   1   1  20        372.56        386.16        31.34 o                         
   2   1  20          2.37          8.75        13.08 o                         
   3   1  20          0.84          0.10        28.50 o                         
   4   1  20          2.55         10.73        21.52 o                         
  -5   2  20        543.82        592.72        52.81 o                         
  -4   2  20       1047.72       1111.53        43.73 o                         
  -3   2  20        193.89        191.41        17.35 o                         
  -2   2  20       2221.09       2206.98        39.03 o                         
  -1   2  20          6.52          9.50         7.17 o                         
   0   2  20          0.23          5.99         6.92 o                         
   1   2  20         76.21         96.25        17.01 o                         
   2   2  20          0.27         19.95        14.51 o                         
   3   2  20        238.05        269.49        36.15 o                         
   4   2  20         32.96         42.43        18.60 o                         
  -5   3  20          0.06          9.33        13.74 o                         
  -4   3  20        336.10        310.86        25.12 o                         
  -3   3  20        343.12        312.05        19.93 o                         
  -2   3  20         31.06         33.61         8.59 o                         
  -1   3  20         13.34         26.51        14.35 o                         
   0   3  20        464.54        428.05        28.39 o                         
   1   3  20          6.48         12.23        24.28 o                         
   2   3  20        108.66        115.80        19.16 o                         
   3   3  20        265.52        325.48        31.85 o                         
   4   3  20         14.47          9.03        17.19 o                         
  -5   4  20          5.58         16.63        15.32 o                         
  -4   4  20         22.51         16.20        13.01 o                         
  -3   4  20          0.69          1.25        14.24 o                         
  -2   4  20        295.83        260.02        17.78 o                         
  -1   4  20        285.33        278.23        19.44 o                         
   0   4  20          4.09         12.41        10.61 o                         
   1   4  20          8.88         -4.78        15.28 o                         
   2   4  20          4.45         -7.61        13.26 o                         
   3   4  20         42.16         10.68        34.99 o                         
   4   4  20         50.20         71.73        28.63 o                         
  -4   5  20        131.13        117.93        24.86 o                         
  -3   5  20         38.19         43.70        13.26 o                         
  -2   5  20         78.94         88.28        11.65 o                         
  -1   5  20         13.34         -6.49         9.83 o                         
   0   5  20          3.21         -6.44        13.34 o                         
   1   5  20         36.25         55.73        25.02 o                         
   2   5  20          3.86         -2.24        15.35 o                         
   3   5  20        246.94        234.65        48.48 o                         
  -4   6  20          0.69         -2.11        16.95 o                         
  -3   6  20          5.20         20.68        12.80 o                         
  -2   6  20        215.40        218.25        21.23 o                         
  -1   6  20         12.83         10.50         9.68 o                         
   0   6  20         37.89         39.94        11.38 o                         
   1   6  20          8.65         -1.52        13.84 o                         
   2   6  20          7.99         37.62        22.21 o                         
   3   6  20         31.96         33.38        15.75 o                         
  -3   7  20        546.56        587.17        62.43 o                         
  -2   7  20          2.77         18.80        12.81 o                         
  -1   7  20        466.73        449.26        28.22 o                         
   0   7  20          6.91         19.74        25.80 o                         
   1   7  20        170.12        117.53        22.33 o                         
   2   7  20        354.87        330.49        46.18 o                         
  -2   8  20        131.74        161.42        28.08 o                         
  -1   8  20         18.07         11.29        13.28 o                         
   0   8  20        113.83        106.48        16.98 o                         
   1   8  20        164.05        128.22        23.82 o                         
  -5   1  21          2.20         16.56        14.18 o                         
  -4   1  21         12.56          7.64        14.27 o                         
  -3   1  21        465.21        493.02        26.80 o                         
  -2   1  21         61.79         52.07         9.68 o                         
  -1   1  21        965.33        975.75        25.91 o                         
   0   1  21          6.61         -2.30         7.14 o                         
   1   1  21        289.36        322.03        27.00 o                         
   2   1  21        116.87        135.10        21.54 o                         
   3   1  21          8.06         20.02        25.51 o                         
   4   1  21         31.56         -1.03        27.30 o                         
  -5   2  21         39.56         42.71        16.04 o                         
  -4   2  21          0.39          8.67        11.88 o                         
  -3   2  21          0.07          9.35        10.90 o                         
  -2   2  21         64.13         74.59        12.61 o                         
  -1   2  21        451.79        485.22        19.73 o                         
   0   2  21         38.34         42.52         7.67 o                         
   1   2  21         17.72         32.98        12.70 o                         
   2   2  21         10.36          7.26        14.25 o                         
   3   2  21         40.67         41.05        16.18 o                         
   4   2  21          3.84        -15.52        16.62 o                         
  -5   3  21          1.60         15.47        15.34 o                         
  -4   3  21         20.22         24.84        12.77 o                         
  -3   3  21         27.94         12.10        12.28 o                         
  -2   3  21        453.70        440.83        20.49 o                         
  -1   3  21         17.71         27.51         8.44 o                         
   0   3  21          1.92         11.95        10.37 o                         
   1   3  21          0.73        -10.16        14.77 o                         
   2   3  21         56.99         56.34        24.37 o                         
   3   3  21         22.42         39.79        19.60 o                         
   4   3  21          5.10         25.74        18.65 o                         
  -4   4  21        221.80        223.33        27.74 o                         
  -3   4  21        270.44        289.29        24.88 o                         
  -2   4  21        339.94        359.82        21.02 o                         
  -1   4  21       1247.60       1241.95        40.64 o                         
   0   4  21        245.22        229.97        16.85 o                         
   1   4  21        302.23        356.65        50.48 o                         
   2   4  21        229.83        253.29        31.12 o                         
   3   4  21        474.66        505.89        40.23 o                         
  -4   5  21          0.05          2.56        14.61 o                         
  -3   5  21        521.83        534.92        53.63 o                         
  -2   5  21        314.68        270.91        17.79 o                         
  -1   5  21         33.61         40.30        11.06 o                         
   0   5  21        102.06         98.38        20.15 o                         
   1   5  21         62.19        101.63        22.66 o                         
   2   5  21         17.93         18.93        18.01 o                         
   3   5  21         85.78         53.12        48.30 o                         
  -4   6  21        204.06        233.86        29.81 o                         
  -3   6  21         21.37         -3.60        14.23 o                         
  -2   6  21         88.84         65.75        22.24 o                         
  -1   6  21        206.77        202.23        20.24 o                         
   0   6  21        211.92        193.71        22.67 o                         
   1   6  21         36.75         20.71        19.59 o                         
   2   6  21         60.53         32.39        59.10 o                         
  -3   7  21        122.31         99.37        21.15 o                         
  -2   7  21          9.54         10.75        14.31 o                         
  -1   7  21         39.36         34.88        14.13 o                         
   0   7  21         28.78         40.50        13.85 o                         
   1   7  21        137.06         93.65        21.84 o                         
   2   7  21         50.78         -8.98        18.27 o                         
  -2   8  21        194.85        145.87        34.47 o                         
  -1   8  21         96.84         92.09        16.40 o                         
   0   8  21         12.25         -8.01        11.53 o                         
   1   8  21        100.41         48.38        25.84 o                         
  -5   0  22        142.03        170.97        38.12 o                         
  -4   0  22        196.41        163.54        33.32 o                         
  -3   0  22         69.70         95.62        22.67 o                         
  -2   0  22       1047.95       1068.14        51.31 o                         
  -1   0  22        324.25        333.06        21.35 o                         
   0   0  22         20.85          9.49         9.69 o                         
   1   0  22        207.03        232.55        55.30 o                         
   2   0  22         74.14         84.86        49.07 o                         
   3   0  22          1.45        -21.61        24.41 o                         
   4   0  22         97.41        156.62        34.10 o                         
  -5   1  22        122.74        121.46        20.26 o                         
  -4   1  22         55.83         46.00        13.60 o                         
  -3   1  22         77.16         96.75        13.43 o                         
  -2   1  22        823.95        860.66        36.23 o                         
  -1   1  22         34.64         37.56         7.99 o                         
   0   1  22         42.95         45.63        10.47 o                         
   1   1  22         15.48         13.50        12.64 o                         
   2   1  22        181.43        158.48        23.08 o                         
   3   1  22          5.22         14.44        19.97 o                         
   4   1  22          8.13        -18.72        29.65 o                         
  -5   2  22        191.90        186.60        25.39 o                         
  -4   2  22         61.81         31.32        13.32 o                         
  -3   2  22         12.99          6.37        11.23 o                         
  -2   2  22         19.38         24.59         8.30 o                         
  -1   2  22       1102.12       1112.47        31.64 o                         
   0   2  22         99.26         98.35        11.23 o                         
   1   2  22         48.86         49.02        19.25 o                         
   2   2  22         46.31         46.34        18.77 o                         
   3   2  22         23.98         43.10        20.82 o                         
   4   2  22          9.14         20.70        19.70 o                         
  -4   3  22         14.84         30.90        13.13 o                         
  -3   3  22        167.57        165.32        20.42 o                         
  -2   3  22         42.66         21.07         9.90 o                         
  -1   3  22         23.82         13.37         9.39 o                         
   0   3  22         10.67          6.16        10.27 o                         
   1   3  22        172.15        164.78        32.63 o                         
   2   3  22          6.81         24.50        14.59 o                         
   3   3  22         31.61         27.63        16.69 o                         
  -4   4  22          4.95         -5.37        12.91 o                         
  -3   4  22        257.15        222.23        23.56 o                         
  -2   4  22         82.60         60.14        10.36 o                         
  -1   4  22        142.08        143.19        15.54 o                         
   0   4  22         35.51         51.10        16.45 o                         
   1   4  22         36.06         26.64        26.09 o                         
   2   4  22          2.60          4.00        15.56 o                         
   3   4  22         33.99         16.49        18.29 o                         
  -4   5  22         87.12         89.54        18.48 o                         
  -3   5  22        560.41        587.01        35.80 o                         
  -2   5  22          5.68          4.85        15.05 o                         
  -1   5  22        114.62        107.62        15.21 o                         
   0   5  22        593.96        615.74        36.03 o                         
   1   5  22        268.33        266.48        32.50 o                         
   2   5  22         72.27         51.30        21.76 o                         
   3   5  22         10.38         -3.95        16.69 o                         
  -3   6  22          5.41         16.56        14.52 o                         
  -2   6  22         89.85         85.77        24.52 o                         
  -1   6  22         54.35         42.61        11.47 o                         
   0   6  22         36.87         35.30        12.03 o                         
   1   6  22          7.35          1.85        30.17 o                         
   2   6  22        108.09         99.98        32.68 o                         
  -2   7  22        701.74        817.49        47.86 o                         
  -1   7  22          4.45        -11.95        11.95 o                         
   0   7  22        120.41        111.04        17.00 o                         
   1   7  22         88.51         59.47        19.99 o                         
  -5   1  23        588.93        701.82       105.21 o                         
  -4   1  23          4.85          6.51        12.03 o                         
  -3   1  23         65.59         66.68        12.03 o                         
  -2   1  23        410.74        461.27        24.43 o                         
  -1   1  23        366.46        356.38        22.95 o                         
   0   1  23         95.05        103.62        12.66 o                         
   1   1  23        283.10        315.91        28.87 o                         
   2   1  23         49.16         55.02        29.50 o                         
   3   1  23         49.87         58.73        23.27 o                         
  -4   2  23         50.88         47.96        22.00 o                         
  -3   2  23         19.16         17.83        12.65 o                         
  -2   2  23          0.12         21.67         7.82 o                         
  -1   2  23         10.71          4.32        12.24 o                         
   0   2  23        169.90        158.51        14.67 o                         
   1   2  23          1.38        -12.68        14.84 o                         
   2   2  23          6.98         31.76        18.31 o                         
   3   2  23         38.70         26.70        17.82 o                         
  -4   3  23        144.46        109.54        24.90 o                         
  -3   3  23        170.73        156.66        19.97 o                         
  -2   3  23        255.44        253.51        17.00 o                         
  -1   3  23        488.22        491.44        22.30 o                         
   0   3  23         52.18         47.49         9.93 o                         
   1   3  23         21.45         22.39        15.31 o                         
   2   3  23          9.00         51.38        16.74 o                         
   3   3  23         56.00         56.00        21.46 o                         
  -4   4  23        240.15        218.86        23.36 o                         
  -3   4  23        218.10        245.77        24.74 o                         
  -2   4  23        533.93        511.93        31.28 o                         
  -1   4  23        478.51        478.24        27.11 o                         
   0   4  23         90.42         69.32        16.20 o                         
   1   4  23          0.01        -11.07        29.81 o                         
   2   4  23        122.63        135.46        20.28 o                         
   3   4  23         57.84        100.00        23.02 o                         
  -3   5  23         54.01         24.68        13.34 o                         
  -2   5  23         54.28         36.10        16.98 o                         
  -1   5  23        279.28        283.88        21.90 o                         
   0   5  23        182.37        180.73        22.41 o                         
   1   5  23        189.52        171.64        28.87 o                         
   2   5  23         28.94        -10.29        21.25 o                         
  -3   6  23        254.29        279.09        27.31 o                         
  -2   6  23          8.40         11.62        16.52 o                         
  -1   6  23         21.49         -2.06        15.62 o                         
   0   6  23          1.14          8.23        24.45 o                         
   1   6  23         53.82         72.43        32.98 o                         
   2   6  23         78.70         79.66        27.56 o                         
  -2   7  23        537.22        528.33        50.12 o                         
  -1   7  23         59.70         55.78        13.23 o                         
   0   7  23         60.09         39.76        13.52 o                         
   1   7  23        104.09        111.50        26.12 o                         
  -4   0  24         36.89         50.19        27.59 o                         
  -3   0  24        177.85        181.62        22.15 o                         
  -2   0  24         60.25         62.24        18.10 o                         
  -1   0  24        153.83        126.45        16.16 o                         
   0   0  24        423.25        456.65        32.95 o                         
   1   0  24          1.30         12.03        16.15 o                         
   2   0  24        143.76        160.72        40.67 o                         
   3   0  24        230.58        275.29        41.91 o                         
  -4   1  24          9.07         -2.40        13.55 o                         
  -3   1  24          0.86         -4.07        10.48 o                         
  -2   1  24        161.75        141.76        14.59 o                         
  -1   1  24        249.97        257.45        17.39 o                         
   0   1  24         84.12         77.60        14.32 o                         
   1   1  24        269.30        324.39        29.44 o                         
   2   1  24          6.68          0.22        13.40 o                         
   3   1  24         16.24        -13.60        17.26 o                         
  -4   2  24         86.89         85.11        16.30 o                         
  -3   2  24        562.62        554.61        31.46 o                         
  -2   2  24          5.36          6.56        15.60 o                         
  -1   2  24        250.47        245.87        16.83 o                         
   0   2  24        472.47        476.05        23.87 o                         
   1   2  24          6.53          2.93        13.70 o                         
   2   2  24          4.74         -1.97        15.01 o                         
   3   2  24        112.13        118.89        24.29 o                         
  -4   3  24         27.09         17.12        17.79 o                         
  -3   3  24        206.97        205.00        20.68 o                         
  -2   3  24          8.12         10.83        13.27 o                         
  -1   3  24          3.94         -8.75         8.75 o                         
   0   3  24        224.61        242.59        28.14 o                         
   1   3  24        146.16        152.53        22.04 o                         
   2   3  24         42.49         43.46        18.52 o                         
   3   3  24          0.90          1.23        31.37 o                         
  -4   4  24         11.11         24.73        13.54 o                         
  -3   4  24        100.34        137.94        18.43 o                         
  -2   4  24         12.22         30.66        13.12 o                         
  -1   4  24        227.79        206.61        16.64 o                         
   0   4  24          0.51         11.19        13.01 o                         
   1   4  24        207.48        182.92        46.67 o                         
   2   4  24          7.89        -15.46        16.46 o                         
  -3   5  24        153.94        210.55        24.77 o                         
  -2   5  24         19.49         24.58        16.78 o                         
  -1   5  24         37.44         47.77        12.64 o                         
   0   5  24        142.16        120.56        20.64 o                         
   1   5  24         11.98          8.26        28.24 o                         
   2   5  24        242.12        232.84        33.25 o                         
  -2   6  24         53.88         43.75        16.30 o                         
  -1   6  24          1.60          0.54        11.25 o                         
   0   6  24         49.32         19.65        15.95 o                         
   1   6  24         16.19          1.37        43.38 o                         
  -4   1  25        189.25        224.24        30.49 o                         
  -3   1  25        176.98        164.89        19.27 o                         
  -2   1  25        403.66        444.65        24.99 o                         
  -1   1  25        519.56        516.19        24.42 o                         
   0   1  25         14.30         10.36        10.98 o                         
   1   1  25          8.63         34.84        51.82 o                         
   2   1  25        188.10        196.42        26.31 o                         
   3   1  25          5.71          0.93        15.99 o                         
  -4   2  25         11.24          8.58        14.74 o                         
  -3   2  25        363.41        361.67        26.94 o                         
  -2   2  25        168.47        152.09        16.47 o                         
  -1   2  25         18.22         36.40         9.37 o                         
   0   2  25          5.30         19.29        14.41 o                         
   1   2  25         18.31          0.45        17.58 o                         
   2   2  25          0.01          7.01        15.37 o                         
   3   2  25          0.01        -12.16        26.89 o                         
  -4   3  25        167.69        172.56        22.69 o                         
  -3   3  25        242.46        261.07        22.92 o                         
  -2   3  25        127.59        130.57        18.30 o                         
  -1   3  25        110.97        110.15        12.65 o                         
   0   3  25         74.10         41.05        21.56 o                         
   1   3  25         23.95         24.09        16.26 o                         
   2   3  25         10.51        -20.73        20.84 o                         
  -3   4  25        163.61        178.07        20.44 o                         
  -2   4  25        176.42        198.07        21.76 o                         
  -1   4  25          0.40         13.92        11.54 o                         
   0   4  25          3.01        -28.89        28.89 o                         
   1   4  25        136.00        115.58        32.67 o                         
   2   4  25         17.04          1.45        29.02 o                         
  -3   5  25         25.10         16.19        12.58 o                         
  -2   5  25         12.54         22.22        15.93 o                         
  -1   5  25          8.80        -10.51        10.51 o                         
   0   5  25          8.67         15.92        14.07 o                         
   1   5  25         11.51         47.20        28.14 o                         
  -2   6  25         89.18        115.15        33.36 o                         
  -1   6  25         52.29         47.76        24.02 o                         
   0   6  25          2.20         12.51        22.85 o                         
  -4   0  26          0.05         10.29        15.86 o                         
  -3   0  26        355.41        390.61        32.79 o                         
  -2   0  26        167.27        183.47        27.10 o                         
  -1   0  26         30.72         34.42        13.89 o                         
   0   0  26        198.63        231.10        34.48 o                         
   1   0  26         14.69         23.10        18.44 o                         
   2   0  26        373.75        359.65        48.22 o                         
  -4   1  26          7.53          9.60        13.21 o                         
  -3   1  26         52.25         40.64        12.22 o                         
  -2   1  26        185.45        192.17        18.09 o                         
  -1   1  26        283.67        299.87        22.86 o                         
   0   1  26         78.42         82.17        13.39 o                         
   1   1  26         21.38         19.05        27.84 o                         
   2   1  26          1.47         10.88        34.64 o                         
  -3   2  26         13.26         48.50        13.85 o                         
  -2   2  26         19.61         23.73        10.60 o                         
  -1   2  26          0.40          6.04         7.38 o                         
   0   2  26         40.57         76.40        19.07 o                         
   1   2  26         12.02         15.79        15.24 o                         
   2   2  26          0.77         -7.25        20.83 o                         
  -3   3  26        192.79        226.03        22.73 o                         
  -2   3  26          1.43         14.39        12.44 o                         
  -1   3  26        116.03        116.88        16.03 o                         
   0   3  26        464.09        496.44        54.43 o                         
   1   3  26         23.59         -3.15        14.93 o                         
   2   3  26         85.57         60.15        22.20 o                         
  -3   4  26          8.61        -14.31        14.31 o                         
  -2   4  26        187.25        220.54        22.66 o                         
  -1   4  26        197.05        195.73        19.81 o                         
   0   4  26          0.45         -0.35        17.26 o                         
   1   4  26          3.32         22.97        20.55 o                         
  -2   5  26        110.85        106.58        24.29 o                         
  -1   5  26        272.70        309.72        35.65 o                         
   0   5  26         95.35        119.73        25.41 o                         
   1   5  26         71.73         57.70        25.20 o                         
  -3   1  27         15.24          0.47        13.24 o                         
  -2   1  27        113.31        127.84        16.16 o                         
  -1   1  27         69.72         70.97        11.45 o                         
   0   1  27        589.24        721.56        46.80 o                         
   1   1  27         18.32        -12.74        47.32 o                         
   2   1  27          9.08         -1.51        17.81 o                         
  -3   2  27         37.05         22.89        13.13 o                         
  -2   2  27        291.67        324.68        27.93 o                         
  -1   2  27         49.62         42.69        10.23 o                         
   0   2  27         14.37         21.49        18.16 o                         
   1   2  27         57.66         74.30        18.58 o                         
   2   2  27         21.36         14.46        17.42 o                         
  -3   3  27         21.44         22.40        11.85 o                         
  -2   3  27          1.02         -5.44        10.89 o                         
  -1   3  27         69.47         78.16        15.12 o                         
   0   3  27        302.48        290.69        35.82 o                         
   1   3  27          0.45         52.83        20.14 o                         
  -2   4  27         90.65        101.23        17.88 o                         
  -1   4  27          5.49         19.47        16.30 o                         
   0   4  27          0.07         26.28        18.95 o                         
   1   4  27          1.49        -14.79        18.19 o                         
  -3   0  28         37.20         40.94        36.09 o                         
  -2   0  28         22.05          8.86        13.07 o                         
  -1   0  28       1001.51       1164.33        50.89 o                         
   0   0  28        210.53        280.27        55.78 o                         
   1   0  28         54.18         98.54        32.94 o                         
  -3   1  28         14.40        -14.31        14.31 o                         
  -2   1  28         10.97         -6.08        10.70 o                         
  -1   1  28         31.37         27.59        12.00 o                         
   0   1  28         15.63         24.03        22.45 o                         
   1   1  28         41.43         22.60        16.36 o                         
  -2   2  28          7.47         11.66        11.34 o                         
  -1   2  28         94.14         64.17        30.72 o                         
   0   2  28        250.13        282.47        33.73 o                         
   1   2  28         49.04         45.72        48.43 o                         
  -2   3  28        106.27        109.67        17.91 o                         
  -1   3  28         34.30         29.44        28.75 o                         
   0   3  28        107.60         87.75        22.77 o                         
  -2   1  29        135.27        117.13        16.88 o                         
  -1   1  29          0.48          3.40        14.27 o                         
   0   1  29         40.57         20.42        14.25 o                         
  -1   2  29         55.95         67.33        18.46 o                         
   0   2  29         12.14          0.48        27.02 o                         
                                                                                
