# Supplementary material for: Crystal structures of five 6-mercaptopurine derivatives
Source: Acta Crystallogr E Crystallogr Commun. 2016 Feb 10;72(Pt 3):307–13. doi: 10.1107/S2056989016001833 (PMC4778836; doi:10.1107/S2056989016001833)
Supplement: Supplementary file 4 [file e-72-00307-3sup4.hkl]

data_3                                                                          
_shelx_title ' 588_a.res in P2(1)/c'                                            
_shelx_refln_list_code          4                                               
_shelx_F_calc_maximum      252.32                                               
_exptl_crystal_F_000       712.00                                               
_reflns_d_resolution_high  0.7686                                               
                                                                                
loop_                                                                           
 _space_group_symop_operation_xyz                                               
 'x, y, z'                                                                      
 '-x, y+1/2, -z+1/2'                                                            
 '-x, -y, -z'                                                                   
 'x, -y-1/2, z-1/2'                                                             
                                                                                
_cell_length_a     5.9900                                                       
_cell_length_b     9.9169                                                       
_cell_length_c    24.3238                                                       
_cell_angle_alpha  90.000                                                       
_cell_angle_beta   96.072                                                       
_cell_angle_gamma  90.000                                                       
                                                                                
_shelx_F_squared_multiplier     1.000                                           
                                                                                
loop_                                                                           
 _refln_index_h                                                                 
 _refln_index_k                                                                 
 _refln_index_l                                                                 
 _refln_F_squared_calc                                                          
 _refln_F_squared_meas                                                          
 _refln_F_squared_sigma                                                         
 _refln_observed_status                                                         
   1   0   0        170.73        196.00        10.81 o                         
   2   0   0       2289.49       2102.25        21.28 o                         
   3   0   0       4218.04       4166.60        37.28 o                         
   4   0   0       3765.52       3859.07        48.53 o                         
   5   0   0        121.72        122.71         6.78 o                         
   6   0   0       1119.42       1244.32        43.37 o                         
   7   0   0        804.89        864.44        36.24 o                         
   1   1   0       1996.24       2113.95        16.83 o                         
   2   1   0       2716.11       2698.00        26.10 o                         
   3   1   0         36.88         44.03         3.74 o                         
   4   1   0       2948.02       2994.16        32.17 o                         
   5   1   0       1018.66       1001.34        20.93 o                         
   6   1   0         98.20         94.15         6.63 o                         
   7   1   0         92.57         88.57        30.92 o                         
   0   2   0       2591.04       2706.71        30.69 o                         
   1   2   0        179.87        240.62         7.15 o                         
   2   2   0         35.95         20.40         4.12 o                         
   3   2   0        373.22        426.31         8.23 o                         
   4   2   0        458.25        474.94         9.13 o                         
   5   2   0        864.53        806.14        27.82 o                         
   6   2   0         51.04         44.49        13.96 o                         
   7   2   0         28.05         27.10        18.04 o                         
   1   3   0          4.35         11.83         3.41 o                         
   2   3   0         62.71         64.92         4.68 o                         
   3   3   0       1197.47       1177.22        19.96 o                         
   4   3   0       2425.22       2442.74        53.32 o                         
   5   3   0         30.11         24.36         4.36 o                         
   6   3   0       1092.73       1099.41        38.93 o                         
   7   3   0         62.15         61.06        20.10 o                         
   0   4   0       2054.81       2106.12        26.47 o                         
   1   4   0         22.63         45.56         3.75 o                         
   2   4   0       1327.79       1364.00        14.81 o                         
   3   4   0         34.46         40.34         4.63 o                         
   4   4   0        126.74        128.01         6.89 o                         
   5   4   0       1606.09       1692.35        47.53 o                         
   6   4   0        230.34        243.29        24.15 o                         
   7   4   0         13.64         11.08         8.33 o                         
   1   5   0       2030.03       1854.03        34.36 o                         
   2   5   0       3149.29       3061.02        30.89 o                         
   3   5   0          8.10          9.45         3.59 o                         
   4   5   0        541.09        534.19        13.48 o                         
   5   5   0        644.04        633.10        23.24 o                         
   7   5   0         29.50         10.64        13.40 o                         
   0   6   0       6002.24       5891.61       100.76 o                         
   1   6   0        103.27         85.50         4.72 o                         
   2   6   0        122.43        117.23         4.93 o                         
   3   6   0        225.40        233.30         7.42 o                         
   4   6   0        408.33        425.60        15.56 o                         
   5   6   0         33.08         29.77         8.08 o                         
   6   6   0        406.26        419.01        26.72 o                         
   1   7   0        242.41        245.55         6.68 o                         
   2   7   0        143.29        141.01         7.08 o                         
   3   7   0       1169.77       1213.96        29.55 o                         
   4   7   0        702.65        775.20        25.84 o                         
   5   7   0         24.28         23.50        10.55 o                         
   6   7   0         26.91         42.55         8.23 o                         
   0   8   0        123.19        125.15        13.90 o                         
   1   8   0        109.85        108.72         8.21 o                         
   2   8   0        599.15        576.09        12.68 o                         
   3   8   0          1.67         -4.19         5.94 o                         
   4   8   0          5.22         -3.07         8.25 o                         
   5   8   0          5.42         -1.10         8.24 o                         
   6   8   0         26.43         12.11        24.02 o                         
   1   9   0        410.54        401.29        13.94 o                         
   2   9   0        496.28        458.68        14.15 o                         
   3   9   0        530.59        498.13        17.57 o                         
   4   9   0       1132.97       1225.11        66.12 o                         
   5   9   0        103.24         85.67        12.85 o                         
   0  10   0        600.65        602.11        45.86 o                         
   1  10   0        750.15        861.78        26.27 o                         
   2  10   0        146.17        158.10        12.98 o                         
   3  10   0        145.41        158.97        16.04 o                         
   4  10   0         82.89         96.64        36.30 o                         
   1  11   0        488.99        512.71        20.70 o                         
   2  11   0        453.05        483.68        24.64 o                         
   3  11   0          0.11         -2.29        13.23 o                         
   4  11   0         10.03         -5.94        22.45 o                         
   0  12   0         35.03         -0.32        28.49 o                         
   1  12   0        152.52        151.13        19.95 o                         
   2  12   0         90.22         84.10        28.18 o                         
  -7   1   1        411.19        419.95        21.91 o                         
  -6   1   1        377.32        402.95        16.35 o                         
  -5   1   1        774.09        771.90        15.92 o                         
  -4   1   1        344.69        374.09         7.81 o                         
  -3   1   1        280.76        245.01         6.02 o                         
  -2   1   1       5299.41       5383.31        32.34 o                         
  -1   1   1        325.24        336.00         6.80 o                         
   1   1   1         11.79          9.70         5.64 o                         
   2   1   1        410.17        470.43         8.10 o                         
   3   1   1        277.22        299.39         6.11 o                         
   4   1   1         33.68         24.79         3.27 o                         
   5   1   1        116.22        115.17         5.10 o                         
   6   1   1         92.90         93.49         6.10 o                         
   7   1   1        109.60        105.85        14.13 o                         
  -7   2   1          7.33         -8.12         9.05 o                         
  -6   2   1        700.49        718.64        18.86 o                         
  -5   2   1         88.07         95.31         6.35 o                         
  -4   2   1          0.73         -2.39         4.63 o                         
  -3   2   1       1375.27       1486.25        17.62 o                         
  -2   2   1        529.67        497.24         7.97 o                         
  -1   2   1       1222.57       1138.76        10.89 o                         
   0   2   1       1588.19       1584.79        14.29 o                         
   1   2   1       3839.65       3879.49        30.49 o                         
   2   2   1       3257.48       3330.27        26.56 o                         
   3   2   1          1.27         -0.80         3.32 o                         
   4   2   1          4.71          0.27         3.07 o                         
   5   2   1       1742.33       1754.71        26.27 o                         
   6   2   1        386.93        372.35        16.98 o                         
   7   2   1        145.95        136.42        30.84 o                         
  -7   3   1        100.99        116.82        10.12 o                         
  -6   3   1          4.28          0.18         9.18 o                         
  -5   3   1         88.12         78.71         5.58 o                         
  -4   3   1        118.40        133.17         5.33 o                         
  -3   3   1        188.96        185.87         6.33 o                         
  -2   3   1        394.25        413.50         7.13 o                         
  -1   3   1         64.94         57.89         3.79 o                         
   0   3   1       4844.48       4854.90        24.94 o                         
   1   3   1        606.44        633.00         8.92 o                         
   2   3   1       1684.67       1693.47        19.06 o                         
   3   3   1       3277.08       3258.52        35.05 o                         
   4   3   1        440.79        410.73        10.58 o                         
   5   3   1         71.16         77.80         6.87 o                         
   6   3   1       1424.99       1298.02        28.61 o                         
   7   3   1        374.96        412.96        16.84 o                         
  -7   4   1         68.43         78.05        10.06 o                         
  -6   4   1       1227.78       1281.84        30.90 o                         
  -5   4   1        575.49        534.81        17.76 o                         
  -4   4   1         10.37          9.07         5.06 o                         
  -3   4   1       1555.16       1644.32        19.63 o                         
  -2   4   1         39.61         44.27         3.38 o                         
  -1   4   1        660.75        645.27         8.37 o                         
   0   4   1       1057.59        999.02        11.74 o                         
   1   4   1       2758.11       2904.89        30.25 o                         
   2   4   1        320.10        407.47         8.54 o                         
   3   4   1        312.08        316.23         8.66 o                         
   4   4   1        333.88        348.42        11.94 o                         
   5   4   1         31.52         27.54         5.70 o                         
   6   4   1        403.21        416.86        17.58 o                         
   7   4   1         18.50         18.06         8.96 o                         
  -7   5   1        111.38        109.08        19.55 o                         
  -6   5   1        318.13        327.68        17.29 o                         
  -5   5   1        159.83        174.86        13.02 o                         
  -4   5   1        389.03        442.85        15.12 o                         
  -3   5   1         27.23         31.06         4.23 o                         
  -2   5   1       1302.90       1390.73        16.41 o                         
  -1   5   1        242.33        288.49         5.97 o                         
   0   5   1       2390.32       2524.60        41.44 o                         
   1   5   1        735.59        860.36        11.42 o                         
   2   5   1        517.07        470.89         8.44 o                         
   3   5   1        631.76        646.81        19.67 o                         
   4   5   1        292.34        308.53        12.97 o                         
   5   5   1        565.18        559.49        13.68 o                         
   6   5   1        334.26        327.09        15.01 o                         
   7   5   1        186.20        216.72        15.28 o                         
  -6   6   1        263.12        263.21        15.89 o                         
  -5   6   1          0.44         -7.41         7.50 o                         
  -4   6   1       1240.59       1352.85        26.67 o                         
  -3   6   1         87.81         91.59         6.15 o                         
  -2   6   1        472.69        489.18         9.04 o                         
  -1   6   1         10.46         -3.38         3.38 o                         
   0   6   1       3452.35       3605.19        44.31 o                         
   1   6   1        313.71        287.19         6.27 o                         
   2   6   1        649.76        661.37        14.71 o                         
   3   6   1        597.70        622.34        12.15 o                         
   4   6   1         11.09         10.06         5.13 o                         
   5   6   1         17.38         19.18         7.60 o                         
   6   6   1        161.68        150.88        13.86 o                         
  -6   7   1          2.07        -14.09        14.09 o                         
  -5   7   1        205.64        215.86        20.50 o                         
  -4   7   1        478.85        514.22        20.03 o                         
  -3   7   1        320.47        340.01        12.42 o                         
  -2   7   1       4323.93       4375.97        75.82 o                         
  -1   7   1         76.83         82.76         4.61 o                         
   0   7   1        384.55        364.67         8.83 o                         
   1   7   1         15.17         12.25         3.58 o                         
   2   7   1        376.95        360.09         9.30 o                         
   3   7   1        799.16        790.27        20.28 o                         
   4   7   1         18.23         28.71         8.73 o                         
   5   7   1        281.00        304.61        18.17 o                         
   6   7   1         30.42         26.32         9.25 o                         
  -6   8   1        155.43        168.58        20.94 o                         
  -5   8   1         39.53         35.26        14.64 o                         
  -4   8   1        581.82        655.04        18.17 o                         
  -3   8   1        781.45        770.02        32.64 o                         
  -2   8   1        497.71        527.34        12.16 o                         
  -1   8   1        231.04        233.77         9.07 o                         
   0   8   1       1184.97       1186.56        27.51 o                         
   1   8   1       2866.37       2731.65        57.37 o                         
   2   8   1        329.72        303.95        10.39 o                         
   3   8   1        268.04        292.51        12.96 o                         
   4   8   1        684.11        715.66        29.50 o                         
   5   8   1        449.14        507.63        25.46 o                         
   6   8   1          3.26        -11.22        11.43 o                         
  -5   9   1        110.59        136.67        16.23 o                         
  -4   9   1        144.63        109.10        15.59 o                         
  -3   9   1         31.98         28.55         7.58 o                         
  -2   9   1        186.72        164.35         8.92 o                         
  -1   9   1         49.90         44.16         6.82 o                         
   0   9   1        386.86        402.26        21.86 o                         
   1   9   1        441.54        430.69        14.22 o                         
   2   9   1        908.34        912.40        39.06 o                         
   3   9   1        611.34        566.91        19.08 o                         
   4   9   1        202.95        166.48        19.74 o                         
   5   9   1         48.95         48.39        14.03 o                         
  -4  10   1          0.98        -26.29        26.29 o                         
  -3  10   1          0.23         14.19        14.09 o                         
  -2  10   1          1.17        -12.78        12.78 o                         
  -1  10   1          5.06         10.35        12.74 o                         
   0  10   1          2.96          8.64         8.06 o                         
   1  10   1         17.54         12.82         8.41 o                         
   2  10   1        667.79        790.06        23.23 o                         
   3  10   1          3.15          4.38        15.05 o                         
   4  10   1        194.56        285.89        55.21 o                         
  -4  11   1         37.76         14.63        19.64 o                         
  -3  11   1         39.45         42.44        31.87 o                         
  -2  11   1        304.36        305.80        21.28 o                         
  -1  11   1         81.15         77.81        14.09 o                         
   0  11   1          0.05         -3.80         9.63 o                         
   1  11   1        105.52        130.19        11.95 o                         
   2  11   1          3.84         -8.07        16.92 o                         
   3  11   1          0.03        -13.87        15.99 o                         
   4  11   1          0.12        -11.91        43.70 o                         
  -2  12   1          3.44         13.62        15.85 o                         
  -1  12   1        435.72        476.52        22.00 o                         
   0  12   1        488.02        531.87        19.75 o                         
   1  12   1        123.13        134.88        13.89 o                         
   2  12   1          0.11         22.72        31.08 o                         
  -7   0   2       1422.45       1745.43        73.19 o                         
  -6   0   2       1220.18       1372.67        29.43 o                         
  -5   0   2       1508.34       1453.21        80.74 o                         
  -4   0   2       1257.77       1159.97        21.62 o                         
  -3   0   2       5346.98       5528.82        50.14 o                         
  -2   0   2         61.94         88.14         6.62 o                         
  -1   0   2        248.08        259.85        10.11 o                         
   1   0   2       2625.31       2823.82        28.57 o                         
   2   0   2       1706.93       1723.76        22.40 o                         
   3   0   2        297.99        281.36         8.28 o                         
   4   0   2          9.21         16.62         4.56 o                         
   5   0   2         76.03         77.45         5.94 o                         
   6   0   2        120.76        129.88        10.81 o                         
   7   0   2        399.21        453.01        63.57 o                         
  -7   1   2        270.22        263.11        16.73 o                         
  -6   1   2         47.10         43.06         6.76 o                         
  -5   1   2          6.70          5.37         4.45 o                         
  -4   1   2         33.16         30.54         3.89 o                         
  -3   1   2        311.69        290.99         6.00 o                         
  -2   1   2       1870.13       1979.44        14.57 o                         
  -1   1   2        208.84        220.83         6.43 o                         
   0   1   2        331.21        299.40        14.07 o                         
   1   1   2       1563.11       1562.76        15.31 o                         
   2   1   2        505.04        562.58         8.58 o                         
   3   1   2        899.44        924.24        11.35 o                         
   4   1   2        295.18        301.83         6.21 o                         
   5   1   2         13.69          9.08         3.59 o                         
   6   1   2        400.61        400.49        13.69 o                         
  -7   2   2         18.73          5.37         9.05 o                         
  -6   2   2          0.03         -0.84         6.49 o                         
  -5   2   2        133.14        118.56         8.22 o                         
  -4   2   2        207.96        210.69         7.32 o                         
  -3   2   2         37.16         66.04         4.80 o                         
  -2   2   2       3567.39       3690.82        27.65 o                         
  -1   2   2       1347.79       1338.19        11.94 o                         
   0   2   2      10597.92      10588.08       119.44 o                         
   1   2   2         13.91          4.83         3.22 o                         
   2   2   2       1430.51       1346.73        14.91 o                         
   3   2   2          4.03          4.88         2.99 o                         
   4   2   2        201.31        196.38         5.57 o                         
   5   2   2        198.55        185.14         8.68 o                         
   6   2   2         10.71          6.85         8.30 o                         
   7   2   2        752.23        804.95        31.38 o                         
  -7   3   2          8.42          4.11        12.40 o                         
  -6   3   2          9.27         14.83         5.84 o                         
  -5   3   2         94.75        105.26         6.49 o                         
  -4   3   2        251.59        224.21         6.82 o                         
  -3   3   2        241.80        226.75         6.48 o                         
  -2   3   2        249.45        275.60         6.60 o                         
  -1   3   2       1522.92       1575.79        13.50 o                         
   0   3   2       1215.11       1238.92        13.65 o                         
   1   3   2        315.21        316.86         7.42 o                         
   2   3   2        234.69        206.19         6.62 o                         
   3   3   2        795.28        791.72        11.06 o                         
   4   3   2        472.70        444.49        13.34 o                         
   5   3   2        152.19        158.75         9.20 o                         
   6   3   2         11.66          1.10         8.75 o                         
   7   3   2         61.35         48.71        19.26 o                         
  -7   4   2         20.93         12.68         9.77 o                         
  -6   4   2          7.77         -0.40        11.78 o                         
  -5   4   2        503.02        508.22        26.88 o                         
  -4   4   2        128.08        124.60         6.65 o                         
  -3   4   2        126.54        118.53         5.36 o                         
  -2   4   2       5700.34       6023.83        42.12 o                         
  -1   4   2         55.60         44.62         4.03 o                         
   0   4   2       1034.91       1140.20        17.06 o                         
   1   4   2       2936.30       2753.86        41.67 o                         
   2   4   2       2693.46       2719.84        27.92 o                         
   3   4   2       1107.85       1140.31        19.48 o                         
   4   4   2        965.54        960.97        23.38 o                         
   5   4   2        399.21        405.13        12.26 o                         
   6   4   2        151.22        171.88        12.06 o                         
   7   4   2         68.21         59.29        17.80 o                         
  -7   5   2        246.81        253.74        15.33 o                         
  -6   5   2        654.63        622.57        24.54 o                         
  -5   5   2          5.02          2.15         4.60 o                         
  -4   5   2        453.22        471.62        13.79 o                         
  -3   5   2       2090.81       2103.11        37.87 o                         
  -2   5   2       1028.78        991.20        14.52 o                         
  -1   5   2          0.00          0.77         2.80 o                         
   0   5   2        710.74        801.73        10.27 o                         
   1   5   2        351.41        377.51         7.78 o                         
   2   5   2          3.94          2.03         4.59 o                         
   3   5   2        459.48        455.59        15.08 o                         
   4   5   2        774.50        751.75        19.07 o                         
   5   5   2        157.63        173.64        15.32 o                         
   6   5   2         14.27          9.39        13.71 o                         
   7   5   2         79.61         65.69        16.67 o                         
  -6   6   2         20.67          4.23        11.32 o                         
  -5   6   2         33.42         49.10        11.49 o                         
  -4   6   2        435.27        478.27        18.83 o                         
  -3   6   2        512.35        479.44        10.77 o                         
  -2   6   2         20.92         21.21         3.25 o                         
  -1   6   2        228.37        249.47         5.52 o                         
   0   6   2        385.16        371.19         7.69 o                         
   1   6   2         48.59         58.48         4.59 o                         
   2   6   2        409.65        393.23         8.73 o                         
   3   6   2          0.47          9.32         4.94 o                         
   4   6   2         52.81         50.06         6.69 o                         
   5   6   2          6.83          8.68         5.44 o                         
   6   6   2         69.24         88.66        20.12 o                         
  -6   7   2        311.32        341.99        15.09 o                         
  -5   7   2         66.77         75.33        12.81 o                         
  -4   7   2         13.27         25.39         6.54 o                         
  -3   7   2        946.41        957.10        18.01 o                         
  -2   7   2        199.22        202.79         7.37 o                         
  -1   7   2        546.79        538.57        13.92 o                         
   0   7   2        702.28        593.53        10.01 o                         
   1   7   2        407.26        420.22        12.26 o                         
   2   7   2        430.84        432.13        10.00 o                         
   3   7   2       1710.05       1652.12        29.16 o                         
   4   7   2         21.06         19.36         5.18 o                         
   5   7   2        384.05        379.93        31.12 o                         
   6   7   2         31.67         25.28         9.18 o                         
  -6   8   2         33.34         38.17        17.09 o                         
  -5   8   2          0.23         -2.07         7.31 o                         
  -4   8   2        780.87        798.76        19.51 o                         
  -3   8   2        147.56        129.91         9.36 o                         
  -2   8   2          5.69          4.89         4.68 o                         
  -1   8   2         26.26         29.88         5.13 o                         
   0   8   2        104.88        105.13         8.72 o                         
   1   8   2         69.79         66.08         5.40 o                         
   2   8   2         20.19         22.32         4.08 o                         
   3   8   2        379.66        380.33        11.67 o                         
   4   8   2        190.72        214.05        12.92 o                         
   5   8   2         12.12         -7.05        39.90 o                         
   6   8   2          7.92        -21.36        21.84 o                         
  -5   9   2         73.27         77.51        19.14 o                         
  -4   9   2         50.63         49.60        10.81 o                         
  -3   9   2       1111.26       1096.78        43.62 o                         
  -2   9   2        226.45        203.57        10.91 o                         
  -1   9   2        209.06        248.51        18.93 o                         
   0   9   2       2144.20       2108.72        66.48 o                         
   1   9   2        154.88        158.94        10.46 o                         
   2   9   2        200.91        207.63        11.16 o                         
   3   9   2       1219.40       1244.26        48.18 o                         
   4   9   2         73.29         65.28        12.20 o                         
   5   9   2         38.31         26.63        10.12 o                         
  -4  10   2        213.68        271.32        23.08 o                         
  -3  10   2         81.92         68.18        34.15 o                         
  -2  10   2         66.20         86.58        16.79 o                         
  -1  10   2        507.10        503.38        19.78 o                         
   0  10   2          0.37          5.23         7.26 o                         
   1  10   2        289.26        326.97        20.95 o                         
   2  10   2          8.79         12.78         8.26 o                         
   3  10   2         22.46         47.69        21.25 o                         
   4  10   2        166.99        211.87        25.79 o                         
  -4  11   2         64.19         78.38        17.76 o                         
  -3  11   2         84.34        121.39        14.99 o                         
  -2  11   2        243.58        225.13        15.07 o                         
  -1  11   2        294.47        288.36        15.45 o                         
   0  11   2         78.89         84.15         9.20 o                         
   1  11   2          2.68          7.69         9.06 o                         
   2  11   2          2.29         -2.75        17.28 o                         
   3  11   2        157.43        211.05        66.33 o                         
  -2  12   2         25.10         40.02        23.84 o                         
  -1  12   2        106.38        103.78        23.45 o                         
   0  12   2          0.29         -3.53        12.65 o                         
   1  12   2         22.52         15.11        13.79 o                         
   2  12   2          0.01         29.71        27.33 o                         
  -7   1   3         85.79         97.98        13.01 o                         
  -6   1   3       1600.53       1700.55        47.55 o                         
  -5   1   3          0.67         -4.10         4.10 o                         
  -4   1   3         10.82         18.49         3.48 o                         
  -3   1   3       1825.78       1972.95        16.97 o                         
  -2   1   3       2420.06       2479.48        16.43 o                         
  -1   1   3        836.10        805.01         9.11 o                         
   0   1   3        334.84        327.09         9.47 o                         
   1   1   3      23592.17      24449.53       108.59 o                         
   2   1   3       3187.40       3251.96        23.30 o                         
   3   1   3       1322.99       1337.47        14.89 o                         
   4   1   3        899.09        827.61        12.65 o                         
   5   1   3        799.70        746.85        11.38 o                         
   6   1   3        239.17        236.56         9.13 o                         
   7   1   3        273.07        274.04        17.24 o                         
  -7   2   3         99.16         90.29         7.85 o                         
  -6   2   3        665.05        698.39        20.39 o                         
  -5   2   3        805.83        791.15        14.91 o                         
  -4   2   3         16.47         20.67         4.24 o                         
  -3   2   3       1650.07       1599.93        15.85 o                         
  -2   2   3       2932.37       3113.83        24.30 o                         
  -1   2   3         13.67         24.66         4.03 o                         
   0   2   3      10069.55      10279.44        60.24 o                         
   1   2   3        426.18        452.28         9.54 o                         
   2   2   3          7.87          0.83         4.34 o                         
   3   2   3       3578.32       3568.08        34.60 o                         
   4   2   3        444.68        402.93         8.33 o                         
   5   2   3        344.84        343.98        11.06 o                         
   6   2   3        147.97        163.01         8.26 o                         
   7   2   3         50.21         16.29        20.83 o                         
  -7   3   3        186.79        218.34        21.79 o                         
  -6   3   3        403.86        402.12        11.07 o                         
  -5   3   3        119.97        122.36         6.39 o                         
  -4   3   3       2067.81       2031.83        35.26 o                         
  -3   3   3       1362.64       1367.64        14.87 o                         
  -2   3   3       6052.02       6474.94        51.02 o                         
  -1   3   3       4613.11       4657.32        34.06 o                         
   0   3   3       6584.66       6500.76        64.02 o                         
   1   3   3        176.37        185.20         6.84 o                         
   2   3   3        177.47        148.19         5.34 o                         
   3   3   3       1343.88       1434.47        28.76 o                         
   4   3   3        130.69        140.27         8.08 o                         
   5   3   3        130.97        134.01         6.95 o                         
   6   3   3         38.01         33.46         9.98 o                         
   7   3   3        331.94        343.26        23.86 o                         
  -7   4   3         34.71         39.12        11.65 o                         
  -6   4   3         35.72         52.67         8.62 o                         
  -5   4   3        105.97        111.99         8.88 o                         
  -4   4   3        320.18        329.56         9.28 o                         
  -3   4   3        188.22        194.31         5.83 o                         
  -2   4   3       2217.73       2455.76        20.49 o                         
  -1   4   3       3078.70       3182.29        23.39 o                         
   0   4   3        100.73         88.09         5.11 o                         
   1   4   3        167.92        172.65         5.43 o                         
   2   4   3        188.54        149.82         5.65 o                         
   3   4   3       4207.02       4182.31        91.05 o                         
   4   4   3        237.86        225.87         8.03 o                         
   5   4   3        164.87        176.90        12.05 o                         
   6   4   3          1.50          8.12         7.69 o                         
   7   4   3        498.59        474.78        21.72 o                         
  -7   5   3         63.83         39.33        12.02 o                         
  -6   5   3        302.34        323.92        19.19 o                         
  -5   5   3        560.71        530.42        19.00 o                         
  -4   5   3       1095.15       1065.95        39.66 o                         
  -3   5   3        249.31        243.17         6.46 o                         
  -2   5   3         35.89         41.52         3.36 o                         
  -1   5   3       1471.18       1550.26        19.80 o                         
   0   5   3         12.61         14.54         3.80 o                         
   1   5   3         38.85         51.58         4.14 o                         
   2   5   3        909.88        989.00        16.39 o                         
   3   5   3         10.29          5.30         4.17 o                         
   4   5   3        399.90        414.62        18.55 o                         
   5   5   3         65.39         55.48         8.30 o                         
   6   5   3        221.65        215.11        15.77 o                         
   7   5   3          7.90        -19.05        19.05 o                         
  -6   6   3         30.75         16.28         9.60 o                         
  -5   6   3        179.28        169.57        11.46 o                         
  -4   6   3         97.77         93.74         7.92 o                         
  -3   6   3         97.25         94.94         4.76 o                         
  -2   6   3        201.07        170.29         4.94 o                         
  -1   6   3          9.21          9.81         3.54 o                         
   0   6   3        519.43        502.73         7.97 o                         
   1   6   3        100.76        113.08         5.05 o                         
   2   6   3        798.91        790.55        15.34 o                         
   3   6   3       2012.99       1988.41        37.70 o                         
   4   6   3        212.55        210.03        10.39 o                         
   5   6   3        125.75        139.27         9.69 o                         
   6   6   3        203.98        222.56        15.52 o                         
  -6   7   3         70.34         55.68        13.88 o                         
  -5   7   3        123.16        108.96         9.20 o                         
  -4   7   3        365.44        361.41        21.84 o                         
  -3   7   3         43.36         32.05         3.95 o                         
  -2   7   3        718.55        689.01        11.49 o                         
  -1   7   3        453.24        403.79         9.20 o                         
   0   7   3         48.11         47.53         4.12 o                         
   1   7   3         21.15         31.98         4.78 o                         
   2   7   3        508.73        521.57        12.40 o                         
   3   7   3        613.70        600.02        19.91 o                         
   4   7   3         11.67         19.92         6.76 o                         
   5   7   3        236.81        238.01        12.09 o                         
   6   7   3          7.88          3.24         8.52 o                         
  -6   8   3        549.36        561.01        38.31 o                         
  -5   8   3         72.15         76.40         8.25 o                         
  -4   8   3         10.78          6.82         8.38 o                         
  -3   8   3         37.62         48.24         5.89 o                         
  -2   8   3       4845.53       4651.79        50.68 o                         
  -1   8   3         45.93         41.84         4.96 o                         
   0   8   3          4.77          3.45         3.79 o                         
   1   8   3        957.45        924.85        17.80 o                         
   2   8   3        375.58        378.73        10.75 o                         
   3   8   3         29.64         35.55         5.09 o                         
   4   8   3        302.48        332.71        13.46 o                         
   5   8   3        102.92        102.05        20.79 o                         
  -5   9   3          1.89         -6.31        13.29 o                         
  -4   9   3         30.13         28.21        11.23 o                         
  -3   9   3         39.99         31.89         8.81 o                         
  -2   9   3        777.70        741.75        24.88 o                         
  -1   9   3         35.30         35.21         6.80 o                         
   0   9   3        126.74        135.22         9.52 o                         
   1   9   3         37.51         30.70         5.42 o                         
   2   9   3        227.63        222.50        11.47 o                         
   3   9   3         21.43         31.24         8.46 o                         
   4   9   3         10.19         21.26        16.58 o                         
   5   9   3         21.71        -26.37        35.58 o                         
  -4  10   3          1.10        -21.97        31.80 o                         
  -3  10   3        315.20        331.71        39.17 o                         
  -2  10   3       1144.63       1175.58        28.59 o                         
  -1  10   3         37.69         29.85         8.94 o                         
   0  10   3         40.90         30.76        11.17 o                         
   1  10   3        330.30        344.78        15.60 o                         
   2  10   3         17.39          9.62        10.75 o                         
   3  10   3        327.63        295.55        24.30 o                         
   4  10   3         62.07         35.34        43.51 o                         
  -4  11   3        112.61        143.67        18.74 o                         
  -3  11   3          0.40         -9.46        15.16 o                         
  -2  11   3         21.21          3.29        12.05 o                         
  -1  11   3        204.16        244.42        16.61 o                         
   0  11   3         30.52         36.38         9.62 o                         
   1  11   3        204.61        216.42        14.55 o                         
   2  11   3        969.79       1062.01        35.12 o                         
   3  11   3         23.31         13.67        24.14 o                         
  -2  12   3         37.42         51.29        15.04 o                         
  -1  12   3         90.19         94.28        13.64 o                         
   0  12   3        204.32        201.59        12.93 o                         
   1  12   3          1.31         -9.08         9.29 o                         
   2  12   3        244.24        256.39        26.04 o                         
  -7   0   4         20.18         34.06        14.20 o                         
  -6   0   4        116.21        120.74        11.17 o                         
  -5   0   4         19.62         22.11         6.45 o                         
  -4   0   4        527.18        498.26        11.89 o                         
  -3   0   4       4273.83       4708.82        41.76 o                         
  -2   0   4        726.83        814.54        13.96 o                         
  -1   0   4        363.99        312.16        11.97 o                         
   0   0   4       1414.86       1526.50        23.17 o                         
   1   0   4        395.67        376.56        11.38 o                         
   2   0   4        207.51        165.54         8.04 o                         
   3   0   4       1944.96       1902.05        28.42 o                         
   4   0   4        797.82        805.39        15.79 o                         
   5   0   4        609.88        580.78        17.39 o                         
   6   0   4        543.60        538.76        29.12 o                         
   7   0   4          8.99          6.99         8.54 o                         
  -7   1   4          9.76          7.34         7.21 o                         
  -6   1   4        551.26        552.68        13.77 o                         
  -5   1   4          1.43         -4.33         4.33 o                         
  -4   1   4        755.26        794.81        11.29 o                         
  -3   1   4        305.61        337.38         6.27 o                         
  -2   1   4        780.06        813.15         9.31 o                         
  -1   1   4       2557.77       2478.82        15.09 o                         
   0   1   4       5818.99       5773.81        36.18 o                         
   1   1   4      26597.76      27847.28       129.04 o                         
   2   1   4        719.50        657.03         9.58 o                         
   3   1   4        406.51        414.62         8.22 o                         
   4   1   4        139.58        142.00         4.87 o                         
   5   1   4          0.37         -0.38         3.26 o                         
   6   1   4        275.85        250.34         9.73 o                         
   7   1   4         32.14         38.67        11.92 o                         
  -7   2   4         28.77         30.53        15.59 o                         
  -6   2   4        880.97        938.74        19.03 o                         
  -5   2   4        201.07        217.18         9.60 o                         
  -4   2   4          1.96          7.44         3.83 o                         
  -3   2   4        601.85        598.00         8.49 o                         
  -2   2   4        391.43        422.87         6.80 o                         
  -1   2   4       1179.96       1231.85        14.31 o                         
   0   2   4        360.87        348.52         8.50 o                         
   1   2   4        709.05        788.33        13.33 o                         
   2   2   4         42.09         38.16         4.36 o                         
   3   2   4        403.61        383.72         7.40 o                         
   4   2   4         80.45         76.63         4.32 o                         
   5   2   4          0.25         -3.73         3.73 o                         
   6   2   4         58.22         51.07         8.38 o                         
   7   2   4          7.56          8.95        15.07 o                         
  -7   3   4        191.95        207.11        14.67 o                         
  -6   3   4         45.40         58.70         7.52 o                         
  -5   3   4          3.90         -1.50         3.90 o                         
  -4   3   4       1161.73       1214.21        24.13 o                         
  -3   3   4        502.17        590.60         9.01 o                         
  -2   3   4       3001.86       3319.85        21.89 o                         
  -1   3   4        903.37       1053.35        11.65 o                         
   0   3   4        356.08        357.23         8.35 o                         
   1   3   4         72.01         99.75         5.32 o                         
   2   3   4        252.69        262.36         6.50 o                         
   3   3   4        738.13        768.93        11.89 o                         
   4   3   4        257.55        282.18         7.85 o                         
   5   3   4          0.31         -0.34         4.44 o                         
   6   3   4        257.95        263.49        15.36 o                         
   7   3   4         15.48          9.40        15.47 o                         
  -7   4   4         17.34         26.22         9.08 o                         
  -6   4   4        877.77        922.99        26.31 o                         
  -5   4   4       2534.80       2468.73        53.75 o                         
  -4   4   4          2.61         -1.48         5.13 o                         
  -3   4   4       1589.49       1537.54        18.76 o                         
  -2   4   4       3446.22       3651.54        27.48 o                         
  -1   4   4        864.36        971.25        10.59 o                         
   0   4   4         21.88         21.43         4.28 o                         
   1   4   4          8.20          0.94         4.44 o                         
   2   4   4       1196.44       1228.52        17.29 o                         
   3   4   4         90.50         90.82         5.02 o                         
   4   4   4        330.33        318.22        11.51 o                         
   5   4   4       1768.45       1829.99        56.33 o                         
   6   4   4         92.30         93.49         7.66 o                         
   7   4   4        560.54        541.43        28.23 o                         
  -7   5   4          4.66          3.78         9.16 o                         
  -6   5   4        340.13        339.98        22.23 o                         
  -5   5   4        229.12        205.79        12.19 o                         
  -4   5   4          0.39          2.29         4.91 o                         
  -3   5   4        191.48        168.69         5.50 o                         
  -2   5   4       1375.02       1381.86        18.43 o                         
  -1   5   4          9.78          3.68         3.57 o                         
   0   5   4        150.38        232.59         7.42 o                         
   1   5   4       7242.68       7342.47        80.98 o                         
   2   5   4        192.88        144.40         5.90 o                         
   3   5   4        790.79        847.50        23.81 o                         
   4   5   4        293.04        305.47        11.56 o                         
   5   5   4         46.64         45.67        10.41 o                         
   6   5   4         14.68         16.84         9.66 o                         
  -6   6   4          4.93          5.54         8.15 o                         
  -5   6   4         21.45         15.40         7.98 o                         
  -4   6   4        448.49        434.37        24.91 o                         
  -3   6   4        334.56        315.04        11.10 o                         
  -2   6   4         49.36         49.99         3.80 o                         
  -1   6   4        679.52        661.56        10.29 o                         
   0   6   4        124.90        169.35         5.24 o                         
   1   6   4        824.95        847.99        12.34 o                         
   2   6   4         20.92         30.63         4.69 o                         
   3   6   4       2733.43       2779.39        42.87 o                         
   4   6   4        313.31        308.25        13.22 o                         
   5   6   4        124.63        150.10        11.23 o                         
   6   6   4        110.52        113.38         9.56 o                         
  -6   7   4         88.17         87.10        15.26 o                         
  -5   7   4         24.71         13.87         8.40 o                         
  -4   7   4         48.65         46.16         6.94 o                         
  -3   7   4        710.42        639.33        37.64 o                         
  -2   7   4        430.04        417.53         8.86 o                         
  -1   7   4        643.91        631.75        11.64 o                         
   0   7   4       1219.85       1135.32        19.16 o                         
   1   7   4       1654.61       1667.23        25.61 o                         
   2   7   4        321.34        324.77        10.37 o                         
   3   7   4         90.96         94.30         6.51 o                         
   4   7   4        426.39        416.86        13.31 o                         
   5   7   4        218.04        229.05        11.78 o                         
   6   7   4         12.22         21.57         8.26 o                         
  -5   8   4         57.58         52.30         8.33 o                         
  -4   8   4         12.51          5.41         9.33 o                         
  -3   8   4        305.03        304.65        15.81 o                         
  -2   8   4          9.23          6.76         3.88 o                         
  -1   8   4       3373.15       3245.79        29.32 o                         
   0   8   4        363.93        368.06        11.78 o                         
   1   8   4        161.10        162.58         8.96 o                         
   2   8   4          1.35          2.92         4.31 o                         
   3   8   4       1621.29       1641.75        59.92 o                         
   4   8   4         72.63         70.97         9.40 o                         
   5   8   4        321.13        306.13        22.11 o                         
  -5   9   4        333.85        321.28        19.40 o                         
  -4   9   4        371.20        437.42        21.23 o                         
  -3   9   4         88.18         86.65         8.64 o                         
  -2   9   4         43.81         44.93         6.34 o                         
  -1   9   4        533.87        467.61        17.65 o                         
   0   9   4          0.84         -5.03         5.95 o                         
   1   9   4         58.76         64.52         5.58 o                         
   2   9   4          7.10          8.47         4.30 o                         
   3   9   4        307.46        298.18        19.67 o                         
   4   9   4          0.49         -8.71        11.89 o                         
   5   9   4        396.59        438.84        55.01 o                         
  -4  10   4        115.23        180.10        31.76 o                         
  -3  10   4         42.57         35.96        13.38 o                         
  -2  10   4         76.08         81.96        13.66 o                         
  -1  10   4         41.78         41.27         9.03 o                         
   0  10   4          2.00          2.01        10.71 o                         
   1  10   4          6.48         -2.11         9.49 o                         
   2  10   4          0.12         -3.32         9.31 o                         
   3  10   4        116.87        149.29        20.68 o                         
   4  10   4        136.56        170.55        41.16 o                         
  -4  11   4        239.33        288.91        41.50 o                         
  -3  11   4        293.09        349.18        28.50 o                         
  -2  11   4        104.26        102.94        11.45 o                         
  -1  11   4         41.73         42.85        10.53 o                         
   0  11   4        225.10        255.16        14.06 o                         
   1  11   4        501.20        521.15        22.48 o                         
   2  11   4        189.20        219.74        18.98 o                         
   3  11   4         40.70         52.69        21.55 o                         
  -2  12   4        125.71        154.12        17.18 o                         
  -1  12   4        200.19        190.07        19.52 o                         
   0  12   4         11.15         11.19        10.48 o                         
   1  12   4          0.40         -6.95        10.22 o                         
  -7   1   5         31.78         33.68         8.88 o                         
  -6   1   5         25.85         24.54         5.67 o                         
  -5   1   5       3121.10       3271.29        43.46 o                         
  -4   1   5       1631.41       1678.70        17.02 o                         
  -3   1   5       4122.26       4318.61        30.98 o                         
  -2   1   5        834.14        779.77         9.76 o                         
  -1   1   5          0.65         -1.18         4.47 o                         
   0   1   5         40.02         68.59         6.18 o                         
   1   1   5      63667.06      69417.35       958.17 o                         
   2   1   5          0.91          5.32         3.82 o                         
   3   1   5        119.73        128.42         5.17 o                         
   4   1   5        161.34        142.25         4.91 o                         
   5   1   5        456.92        413.91         9.33 o                         
   6   1   5         34.63         38.53         5.56 o                         
   7   1   5          0.18        -13.71        30.81 o                         
  -7   2   5        455.76        474.20        21.60 o                         
  -6   2   5         33.15         25.24         7.24 o                         
  -5   2   5        202.34        213.49         8.22 o                         
  -4   2   5        958.77        957.17        12.31 o                         
  -3   2   5       5012.25       5378.62        48.60 o                         
  -2   2   5         31.88         45.42         4.09 o                         
  -1   2   5       5243.40       5396.19        39.70 o                         
   0   2   5       1993.29       2154.14        18.75 o                         
   1   2   5       3339.94       3298.74        24.86 o                         
   2   2   5        279.40        265.99         6.92 o                         
   3   2   5        134.61        125.90         5.22 o                         
   4   2   5        862.83        812.09        15.14 o                         
   5   2   5       1144.73       1056.54        32.71 o                         
   6   2   5        161.46        177.62        10.58 o                         
   7   2   5        743.42        736.57        42.81 o                         
  -7   3   5        111.79         92.60         9.70 o                         
  -6   3   5         10.37         14.37         5.77 o                         
  -5   3   5       1502.38       1474.38        24.82 o                         
  -4   3   5         17.45         12.88         4.24 o                         
  -3   3   5          0.38          5.96         3.36 o                         
  -2   3   5         29.36         42.40         3.36 o                         
  -1   3   5        445.27        399.69         7.40 o                         
   0   3   5       5199.17       5284.74        42.73 o                         
   1   3   5         13.13         11.28         3.85 o                         
   2   3   5        852.29        842.26        20.50 o                         
   3   3   5       1905.81       1903.13        22.43 o                         
   4   3   5        281.36        295.12         8.14 o                         
   5   3   5        212.60        217.45        11.41 o                         
   6   3   5       2034.20       2088.49        89.47 o                         
   7   3   5        260.21        248.04        12.04 o                         
  -7   4   5         22.14         22.13         8.47 o                         
  -6   4   5          0.10         -3.47        13.23 o                         
  -5   4   5       1108.19       1098.95        25.26 o                         
  -4   4   5       1952.14       1905.84        38.40 o                         
  -3   4   5          0.84         -3.32         3.32 o                         
  -2   4   5        630.15        646.72         8.82 o                         
  -1   4   5       3679.55       3921.16        28.46 o                         
   0   4   5       1533.05       1520.85        17.76 o                         
   1   4   5          1.67          4.10         4.44 o                         
   2   4   5        182.67        174.57         5.85 o                         
   3   4   5         64.33         48.39         4.57 o                         
   4   4   5         45.74         50.77         5.62 o                         
   5   4   5         65.64         52.76         7.47 o                         
   6   4   5         27.89         27.18         6.95 o                         
   7   4   5          7.40        -30.14        44.37 o                         
  -7   5   5         28.35         31.81         9.99 o                         
  -6   5   5          7.20        -10.39        14.81 o                         
  -5   5   5        773.66        788.83        37.35 o                         
  -4   5   5        459.10        465.12        16.59 o                         
  -3   5   5        252.84        223.66         6.52 o                         
  -2   5   5       1081.63       1052.12        13.99 o                         
  -1   5   5        426.41        447.46         7.55 o                         
   0   5   5        636.99        669.54        10.88 o                         
   1   5   5       1158.63       1210.30        14.60 o                         
   2   5   5          2.77          3.40         3.54 o                         
   3   5   5        162.84        173.75         9.01 o                         
   4   5   5        201.23        194.06         8.83 o                         
   5   5   5        192.91        210.38        12.91 o                         
   6   5   5        146.63        168.65        10.34 o                         
  -6   6   5        156.09        173.81        12.60 o                         
  -5   6   5        167.33        172.97        10.51 o                         
  -4   6   5        474.33        476.91        16.65 o                         
  -3   6   5         11.86          7.78         3.23 o                         
  -2   6   5        845.43        904.85        12.27 o                         
  -1   6   5       2222.30       2046.54        29.19 o                         
   0   6   5        658.55        628.55        10.64 o                         
   1   6   5        499.62        498.91         9.32 o                         
   2   6   5        659.20        609.47        13.32 o                         
   3   6   5         45.54         52.35         5.51 o                         
   4   6   5         26.24         22.45         5.12 o                         
   5   6   5        207.50        241.56        17.43 o                         
   6   6   5         38.90         41.07        13.86 o                         
  -6   7   5        294.07        339.60        18.38 o                         
  -5   7   5        512.90        521.67        23.30 o                         
  -4   7   5        184.03        175.17        10.85 o                         
  -3   7   5       1516.76       1336.74        50.55 o                         
  -2   7   5         31.50         29.16         4.06 o                         
  -1   7   5          0.06         -0.63         3.06 o                         
   0   7   5        753.27        700.96        12.28 o                         
   1   7   5       1127.62       1114.55        24.81 o                         
   2   7   5          0.32         -0.07         4.62 o                         
   3   7   5        573.88        546.19        17.52 o                         
   4   7   5        250.95        253.77        15.15 o                         
   5   7   5         33.41         41.64         7.69 o                         
   6   7   5          2.34          4.18         5.88 o                         
  -6   8   5        276.85        303.95        19.43 o                         
  -5   8   5          9.60         -1.48         9.01 o                         
  -4   8   5          1.09          6.79        11.75 o                         
  -3   8   5       1103.87       1032.44        44.91 o                         
  -2   8   5         67.64         60.03         5.21 o                         
  -1   8   5        592.37        563.92        14.46 o                         
   0   8   5        392.99        351.36        12.33 o                         
   1   8   5       1865.29       1834.01        46.57 o                         
   2   8   5          7.98          8.61         3.96 o                         
   3   8   5          3.69          4.83         5.44 o                         
   4   8   5       1930.28       2169.89        59.33 o                         
   5   8   5        724.96        812.07        36.32 o                         
  -5   9   5         94.00        119.29        16.45 o                         
  -4   9   5         73.92         64.79        12.21 o                         
  -3   9   5          9.30          8.93         7.12 o                         
  -2   9   5          0.13         -2.56         4.28 o                         
  -1   9   5         34.68         41.38         5.80 o                         
   0   9   5       1414.11       1374.69        46.99 o                         
   1   9   5        220.89        199.76         9.58 o                         
   2   9   5         32.45         24.83        10.08 o                         
   3   9   5          9.44         10.66        10.02 o                         
   4   9   5        140.81        146.88        21.10 o                         
   5   9   5         75.35         39.44        27.26 o                         
  -4  10   5        867.16        977.45        45.46 o                         
  -3  10   5         32.24         26.33        15.75 o                         
  -2  10   5        221.33        205.01        16.29 o                         
  -1  10   5         14.77         21.79         8.19 o                         
   0  10   5       1154.73       1130.78        31.96 o                         
   1  10   5          0.86         -6.98         7.06 o                         
   2  10   5         92.10         86.80        10.04 o                         
   3  10   5         53.43         50.22        15.15 o                         
   4  10   5         20.39         10.19        25.00 o                         
  -3  11   5        406.03        488.87        26.48 o                         
  -2  11   5        105.29         87.47        12.05 o                         
  -1  11   5          9.87          6.26        10.22 o                         
   0  11   5        286.26        291.02        16.06 o                         
   1  11   5         13.95         11.83        10.86 o                         
   2  11   5        146.35        178.89        14.20 o                         
   3  11   5        155.80        170.02        19.97 o                         
  -2  12   5         42.42         21.38        18.36 o                         
  -1  12   5        688.30        767.88        51.87 o                         
   0  12   5        135.85        147.39        14.84 o                         
   1  12   5         10.89         -2.99        10.96 o                         
   2  12   5         19.45          8.85        20.55 o                         
  -7   0   6        286.93        303.22        27.15 o                         
  -6   0   6       1160.26       1211.45        22.93 o                         
  -5   0   6       2733.53       2798.01        42.67 o                         
  -4   0   6        121.87        124.06         5.93 o                         
  -3   0   6        521.05        531.42        11.75 o                         
  -2   0   6        573.38        683.66        15.87 o                         
  -1   0   6        717.66        829.92        13.44 o                         
   0   0   6         28.31         27.47         6.81 o                         
   1   0   6       3874.19       3998.81        34.46 o                         
   2   0   6       2110.71       2247.02        34.39 o                         
   3   0   6       2983.11       3113.34        51.80 o                         
   4   0   6          0.00          5.35         4.84 o                         
   5   0   6       1452.15       1379.30        73.78 o                         
   6   0   6       1024.86       1007.67        38.83 o                         
   7   0   6        182.44        150.93        19.16 o                         
  -7   1   6         45.47         30.26        11.09 o                         
  -6   1   6        317.64        304.66        11.39 o                         
  -5   1   6        174.62        171.94         7.22 o                         
  -4   1   6        753.11        756.65         9.67 o                         
  -3   1   6        289.82        341.34         6.39 o                         
  -2   1   6       2560.90       2696.75        21.63 o                         
  -1   1   6       4633.06       4453.57        26.97 o                         
   0   1   6        306.36        278.39         7.84 o                         
   1   1   6      29751.11      30780.44       133.86 o                         
   2   1   6        360.77        290.63         6.79 o                         
   3   1   6        101.92         86.47         4.53 o                         
   4   1   6        649.14        671.11        11.59 o                         
   5   1   6        144.08        126.17         6.21 o                         
   6   1   6         78.50         65.16         6.59 o                         
   7   1   6        327.91        319.60        15.82 o                         
  -7   2   6          7.49          1.02        11.12 o                         
  -6   2   6         30.96         22.98         7.35 o                         
  -5   2   6        426.13        440.78        11.31 o                         
  -4   2   6       1725.71       1675.33        30.99 o                         
  -3   2   6         71.93         73.26         3.82 o                         
  -2   2   6         80.63        119.50         4.84 o                         
  -1   2   6       1047.36       1067.72        12.20 o                         
   0   2   6        479.43        490.55         9.34 o                         
   1   2   6       2852.54       2876.54        25.26 o                         
   2   2   6         54.13         48.46         4.13 o                         
   3   2   6         55.87         37.33         4.33 o                         
   4   2   6       1442.16       1504.70        35.00 o                         
   5   2   6         48.24         48.20         4.69 o                         
   6   2   6          1.93         -2.51         5.77 o                         
   7   2   6        187.16        161.58        14.49 o                         
  -7   3   6         53.68         60.93        11.59 o                         
  -6   3   6          4.76          3.86         5.38 o                         
  -5   3   6        621.49        668.51        15.72 o                         
  -4   3   6        148.46        159.87         5.56 o                         
  -3   3   6         12.94         19.75         3.41 o                         
  -2   3   6       2425.13       2705.57        21.05 o                         
  -1   3   6       3256.07       3671.89        27.26 o                         
   0   3   6       1126.84       1222.88        18.86 o                         
   1   3   6        535.61        553.74         9.82 o                         
   2   3   6         52.11         24.87         3.87 o                         
   3   3   6        348.59        366.64         8.51 o                         
   4   3   6        150.36        150.33         6.94 o                         
   5   3   6         15.64         15.71         4.57 o                         
   6   3   6         65.22         60.65        14.77 o                         
   7   3   6         12.77          5.24        18.49 o                         
  -7   4   6          0.91         -9.76         9.76 o                         
  -6   4   6         55.23         59.09         6.87 o                         
  -5   4   6        492.13        501.16        23.71 o                         
  -4   4   6       1416.92       1392.09        43.01 o                         
  -3   4   6       1657.59       1592.12        20.11 o                         
  -2   4   6       2565.48       2652.28        20.22 o                         
  -1   4   6        380.45        422.30         7.80 o                         
   0   4   6        639.06        557.79        10.23 o                         
   1   4   6       5707.21       5883.38        45.47 o                         
   2   4   6         32.41         40.31         4.23 o                         
   3   4   6        868.01        825.38        17.66 o                         
   4   4   6        465.94        462.10        20.58 o                         
   5   4   6          6.39          2.37         5.02 o                         
   6   4   6         25.96         12.44         6.55 o                         
   7   4   6         39.71         44.98        11.98 o                         
  -7   5   6        345.02        345.41        17.83 o                         
  -6   5   6        459.36        520.58        19.84 o                         
  -5   5   6        426.00        393.90        19.94 o                         
  -4   5   6        585.36        561.98        12.52 o                         
  -3   5   6        596.92        577.74        11.27 o                         
  -2   5   6        164.80        175.65         5.42 o                         
  -1   5   6        439.48        442.71         8.39 o                         
   0   5   6          3.12          4.85         3.90 o                         
   1   5   6        447.80        414.64         8.94 o                         
   2   5   6        114.33        110.57         5.08 o                         
   3   5   6          2.41          3.68         4.42 o                         
   4   5   6          0.40         -3.74         3.92 o                         
   5   5   6        462.27        448.05        14.66 o                         
   6   5   6          5.70          1.57        13.95 o                         
  -6   6   6        371.75        382.42        14.68 o                         
  -5   6   6        219.57        198.82        13.32 o                         
  -4   6   6         26.95         35.10         4.83 o                         
  -3   6   6        201.49        193.96         6.79 o                         
  -2   6   6       1633.28       1615.38        27.29 o                         
  -1   6   6        926.99        939.21        14.92 o                         
   0   6   6        359.51        392.81         8.43 o                         
   1   6   6         11.64         10.29         3.17 o                         
   2   6   6        173.47        197.34         9.81 o                         
   3   6   6          5.17         13.23         4.28 o                         
   4   6   6          1.34         -0.90         7.11 o                         
   5   6   6        492.45        488.55        16.35 o                         
   6   6   6        380.55        405.55        21.45 o                         
  -6   7   6        186.38        212.06        13.93 o                         
  -5   7   6        256.53        233.30        14.54 o                         
  -4   7   6        177.31        157.63        10.77 o                         
  -3   7   6       1933.88       1849.12        35.34 o                         
  -2   7   6        628.61        568.58        10.91 o                         
  -1   7   6        826.26        779.94        14.51 o                         
   0   7   6        609.16        591.55        10.85 o                         
   1   7   6       1715.80       1713.93        37.13 o                         
   2   7   6        764.37        752.51        19.24 o                         
   3   7   6        280.72        270.68        12.39 o                         
   4   7   6         41.61         38.73         9.26 o                         
   5   7   6          3.52          6.72         7.11 o                         
   6   7   6         57.34         62.42         9.98 o                         
  -6   8   6         43.39         12.97        20.21 o                         
  -5   8   6         43.26         55.23         9.70 o                         
  -4   8   6         14.44         19.95         9.83 o                         
  -3   8   6         29.78         24.40         4.59 o                         
  -2   8   6          0.23         -1.37         4.69 o                         
  -1   8   6        420.65        398.48        11.76 o                         
   0   8   6         22.31         17.69         3.62 o                         
   1   8   6         52.37         60.37         5.61 o                         
   2   8   6        164.84        150.91         8.07 o                         
   3   8   6          0.02         -0.40         4.69 o                         
   4   8   6          9.28          2.34        14.31 o                         
   5   8   6          6.22          6.63        16.93 o                         
  -5   9   6          3.82         11.12        10.44 o                         
  -4   9   6         59.38         80.83        20.23 o                         
  -3   9   6          0.05         -4.18         6.85 o                         
  -2   9   6        364.23        317.95        12.06 o                         
  -1   9   6       1781.94       1736.03        59.41 o                         
   0   9   6         17.36         11.62         6.17 o                         
   1   9   6        364.87        339.44        21.58 o                         
   2   9   6       1628.62       1751.38        30.53 o                         
   3   9   6        167.28        187.22        12.67 o                         
   4   9   6         76.13         74.81        15.37 o                         
   5   9   6        383.46        452.42        49.94 o                         
  -4  10   6        145.46        171.85        46.28 o                         
  -3  10   6         59.74         68.44        15.74 o                         
  -2  10   6        614.99        633.53        42.53 o                         
  -1  10   6        162.60        167.17        13.22 o                         
   0  10   6          2.67          0.26         7.55 o                         
   1  10   6        162.76        187.02        15.17 o                         
   2  10   6         26.02         20.17         8.98 o                         
   3  10   6        895.68        989.65        31.08 o                         
   4  10   6        100.28         83.54        14.55 o                         
  -3  11   6         50.61         56.89        14.06 o                         
  -2  11   6         71.46        108.50        14.36 o                         
  -1  11   6         28.11         22.00         9.14 o                         
   0  11   6         26.29         16.69         8.82 o                         
   1  11   6          6.28         12.13        10.08 o                         
   2  11   6          0.05          1.89        13.22 o                         
   3  11   6        109.62         79.96        35.92 o                         
  -2  12   6         85.49        130.46        15.97 o                         
  -1  12   6         37.32         16.39        29.00 o                         
   0  12   6        110.20        130.70        12.06 o                         
   1  12   6          5.16          3.58        10.76 o                         
   2  12   6         82.62         99.03        22.54 o                         
  -7   1   7        180.26        209.28        13.04 o                         
  -6   1   7        571.98        605.88        12.33 o                         
  -5   1   7        108.50        114.37         6.00 o                         
  -4   1   7         11.92          9.21         3.20 o                         
  -3   1   7        167.97        155.26         4.87 o                         
  -2   1   7        808.22        813.75         9.30 o                         
  -1   1   7        806.89        792.03        10.56 o                         
   0   1   7         20.35         17.22         4.94 o                         
   1   1   7       1540.86       1493.75        17.30 o                         
   2   1   7       1081.13       1164.83        13.30 o                         
   3   1   7        927.10        875.56        12.02 o                         
   4   1   7        498.90        461.13        10.66 o                         
   5   1   7         67.52         62.46         4.79 o                         
   6   1   7        254.80        232.27        11.73 o                         
   7   1   7         25.92         37.37        17.10 o                         
  -7   2   7          4.23         -0.28         7.09 o                         
  -6   2   7        101.66        109.78         7.24 o                         
  -5   2   7        367.74        368.59        10.59 o                         
  -4   2   7        183.44        167.48         4.83 o                         
  -3   2   7       2582.41       2716.20        23.98 o                         
  -2   2   7        368.39        351.37         6.67 o                         
  -1   2   7       1446.47       1525.97        15.01 o                         
   0   2   7        160.03        147.74         5.95 o                         
   1   2   7       1360.67       1313.48        14.44 o                         
   2   2   7          6.38          5.98         3.81 o                         
   3   2   7         15.87         20.27         3.88 o                         
   4   2   7         14.89          4.13         3.76 o                         
   5   2   7        127.23        123.85         6.40 o                         
   6   2   7         24.80         15.11         7.19 o                         
   7   2   7          4.83         13.36        25.95 o                         
  -7   3   7        749.65        765.24        51.40 o                         
  -6   3   7         86.74        113.05         7.30 o                         
  -5   3   7       1457.29       1453.60        28.33 o                         
  -4   3   7        783.79        747.18        14.69 o                         
  -3   3   7          5.69          3.19         2.95 o                         
  -2   3   7         95.33         66.43         4.18 o                         
  -1   3   7       5063.73       5454.47        35.69 o                         
   0   3   7        308.45        295.03         7.63 o                         
   1   3   7       4861.48       5209.89        55.35 o                         
   2   3   7         47.12         77.85         4.20 o                         
   3   3   7        548.78        547.47        10.93 o                         
   4   3   7         14.70         15.18         4.39 o                         
   5   3   7         32.85         29.36         4.03 o                         
   6   3   7         10.86         30.50        10.62 o                         
   7   3   7         73.64         67.77        12.55 o                         
  -7   4   7         81.33         93.25        17.11 o                         
  -6   4   7          5.80          0.49         6.71 o                         
  -5   4   7         61.34         60.76         6.58 o                         
  -4   4   7         19.19         20.32         4.60 o                         
  -3   4   7         40.13         36.73         3.48 o                         
  -2   4   7        412.09        451.62         7.90 o                         
  -1   4   7        848.03        960.52        12.66 o                         
   0   4   7        589.09        678.66        11.09 o                         
   1   4   7         63.44         88.29         5.14 o                         
   2   4   7        304.37        323.65        10.33 o                         
   3   4   7        132.08        125.71         5.75 o                         
   4   4   7        173.78        166.97         9.17 o                         
   5   4   7        421.88        419.70        18.90 o                         
   6   4   7          8.33         21.01         7.54 o                         
  -7   5   7         17.82         18.02        15.62 o                         
  -6   5   7        205.74        196.19        16.77 o                         
  -5   5   7         12.71          7.38         4.90 o                         
  -4   5   7       1629.00       1568.46        41.05 o                         
  -3   5   7       1053.75        996.70        25.57 o                         
  -2   5   7         29.53         16.07         3.51 o                         
  -1   5   7       3733.80       3905.41        27.11 o                         
   0   5   7        383.28        365.06         7.91 o                         
   1   5   7         34.66         55.61         4.42 o                         
   2   5   7       1481.97       1471.83        25.71 o                         
   3   5   7        160.03        177.04         7.62 o                         
   4   5   7        293.51        266.37        13.45 o                         
   5   5   7         81.63         91.20         9.06 o                         
   6   5   7         54.88         56.03         8.43 o                         
  -6   6   7         60.75         54.38        11.49 o                         
  -5   6   7       1511.31       1519.48        24.40 o                         
  -4   6   7         20.75          4.80         4.10 o                         
  -3   6   7       1365.97       1267.90        19.34 o                         
  -2   6   7        114.30        105.75         5.54 o                         
  -1   6   7        270.33        242.37         6.39 o                         
   0   6   7         74.41         71.49         4.43 o                         
   1   6   7        267.03        225.17         6.97 o                         
   2   6   7        698.68        729.37        14.32 o                         
   3   6   7        565.87        572.69        20.75 o                         
   4   6   7       1380.26       1506.87        41.02 o                         
   5   6   7        312.59        374.38        15.76 o                         
   6   6   7        250.76        249.70        15.50 o                         
  -6   7   7        115.55        121.69        15.94 o                         
  -5   7   7        210.07        216.84        13.11 o                         
  -4   7   7          2.40          1.19         5.36 o                         
  -3   7   7        941.92        850.56        25.84 o                         
  -2   7   7        112.29        100.81         6.32 o                         
  -1   7   7        160.59        161.55         7.05 o                         
   0   7   7        196.01        167.17         5.70 o                         
   1   7   7        730.48        750.25        13.59 o                         
   2   7   7         42.91         40.72         4.81 o                         
   3   7   7         23.81         17.48         6.06 o                         
   4   7   7        978.76        991.46        29.22 o                         
   5   7   7         73.34         97.50        11.04 o                         
   6   7   7         89.19         87.22         9.39 o                         
  -6   8   7        139.13        142.60        18.96 o                         
  -5   8   7          9.80         16.67         9.62 o                         
  -4   8   7        373.68        361.48        28.39 o                         
  -3   8   7        578.75        538.82        22.59 o                         
  -2   8   7       2027.84       1764.81        64.01 o                         
  -1   8   7        762.94        722.20        24.28 o                         
   0   8   7         18.42         10.08         4.39 o                         
   1   8   7        649.94        626.20        19.03 o                         
   2   8   7       1045.77       1045.04        49.06 o                         
   3   8   7          8.95         10.25         8.91 o                         
   4   8   7          5.27         -0.74         7.93 o                         
   5   8   7         28.64         18.68         8.61 o                         
  -4   9   7          0.18          7.04         9.35 o                         
  -3   9   7         18.07         21.82         7.51 o                         
  -2   9   7        436.83        403.92        26.51 o                         
  -1   9   7          5.72         13.90         7.60 o                         
   0   9   7        200.33        171.04         8.14 o                         
   1   9   7        341.01        339.30        15.61 o                         
   2   9   7         18.83         19.60        11.39 o                         
   3   9   7        185.61        192.17        10.86 o                         
   4   9   7         12.20         19.68        10.90 o                         
   5   9   7         30.80         20.05        10.97 o                         
  -4  10   7        206.23        234.34        19.80 o                         
  -3  10   7        849.20        891.11        33.39 o                         
  -2  10   7         97.19         76.61        13.09 o                         
  -1  10   7        279.92        296.91        13.92 o                         
   0  10   7        633.92        669.95        15.90 o                         
   1  10   7        728.35        747.12        20.98 o                         
   2  10   7          0.87          0.52         8.75 o                         
   4  10   7        216.67        291.69        22.11 o                         
  -3  11   7          1.77         -9.69        16.23 o                         
  -2  11   7        164.51        171.31        13.80 o                         
  -1  11   7         82.75         73.09        17.60 o                         
   0  11   7          8.87          6.63         8.45 o                         
   1  11   7        243.21        241.64        14.16 o                         
   2  11   7        183.56        214.99        21.44 o                         
   3  11   7         69.32         77.66        18.86 o                         
  -2  12   7         82.41        114.91        16.39 o                         
  -1  12   7          0.32         -7.19        10.61 o                         
   0  12   7          0.44         -9.98         9.98 o                         
   1  12   7         28.37         33.64        13.89 o                         
   2  12   7        136.08        117.68        22.21 o                         
  -7   0   8         47.71         34.60        10.74 o                         
  -6   0   8       1644.56       1685.89        26.99 o                         
  -5   0   8       1933.77       1853.45        46.93 o                         
  -4   0   8        546.14        532.14        12.03 o                         
  -3   0   8        338.79        424.24        11.62 o                         
  -2   0   8       8893.53       9810.35        51.21 o                         
  -1   0   8      14326.77      14570.54       128.11 o                         
   0   0   8        359.47        364.37        10.58 o                         
   1   0   8       4853.48       5316.83        85.45 o                         
   2   0   8      25619.66      26678.00       181.05 o                         
   3   0   8       5841.60       6025.06        79.45 o                         
   4   0   8       1408.68       1369.04        63.11 o                         
   5   0   8        134.37        148.54        12.98 o                         
   6   0   8        485.89        435.22        17.10 o                         
   7   0   8          7.70         11.74        10.68 o                         
  -7   1   8          5.98         -8.50        11.82 o                         
  -6   1   8        567.58        618.71        15.78 o                         
  -5   1   8       1928.47       1915.08        41.60 o                         
  -4   1   8          2.54          0.88         3.09 o                         
  -3   1   8        206.18        176.65         5.27 o                         
  -2   1   8       7965.07       8689.44        43.71 o                         
  -1   1   8         63.30         82.10         4.94 o                         
   0   1   8          9.31          8.45         4.55 o                         
   1   1   8       2262.34       2303.77        21.41 o                         
   2   1   8         54.51         46.31         4.33 o                         
   3   1   8         67.93         59.83         3.99 o                         
   4   1   8        266.55        257.35         6.89 o                         
   5   1   8         73.96         70.58         5.25 o                         
   6   1   8        177.64        163.29         7.90 o                         
   7   1   8         50.20         44.83        10.03 o                         
  -7   2   8        109.84        121.50         9.13 o                         
  -6   2   8        165.85        184.60         8.47 o                         
  -5   2   8        813.71        809.03        21.80 o                         
  -4   2   8         61.16         61.60         3.82 o                         
  -3   2   8        825.94        789.73         9.65 o                         
  -2   2   8       3106.02       3324.41        26.49 o                         
  -1   2   8       1721.93       1957.96        17.74 o                         
   0   2   8       3070.56       3023.46        21.01 o                         
   1   2   8       1622.87       1579.74        19.16 o                         
   2   2   8       1677.90       1708.71        28.73 o                         
   3   2   8         87.92         98.92         4.88 o                         
   4   2   8        198.17        181.28         6.03 o                         
   5   2   8         84.51         64.67         5.17 o                         
   6   2   8        237.37        242.40        14.15 o                         
   7   2   8        151.95        152.75        50.28 o                         
  -7   3   8        105.78         85.72        22.27 o                         
  -6   3   8         40.75         35.73         6.60 o                         
  -5   3   8        403.28        402.59        11.94 o                         
  -4   3   8        901.94        872.04        18.94 o                         
  -3   3   8         10.49          9.74         3.12 o                         
  -2   3   8        379.73        362.29         6.59 o                         
  -1   3   8       2809.89       2970.74        24.81 o                         
   0   3   8        517.14        515.87         8.95 o                         
   1   3   8       1701.72       1841.86        20.02 o                         
   2   3   8        738.58        796.55        11.19 o                         
   3   3   8        135.29        162.86         6.02 o                         
   4   3   8          0.11          1.80         4.50 o                         
   5   3   8         25.39         27.09         4.87 o                         
   6   3   8        585.74        564.01        20.47 o                         
   7   3   8        238.22        185.10        13.44 o                         
  -7   4   8        662.20        708.02        27.25 o                         
  -6   4   8        252.67        280.12        12.24 o                         
  -5   4   8          4.73         10.45         6.07 o                         
  -4   4   8        255.44        236.64         8.47 o                         
  -3   4   8       1830.90       1846.63        19.90 o                         
  -2   4   8          0.32          0.52         3.30 o                         
  -1   4   8        500.81        486.62         8.91 o                         
   0   4   8       1067.97       1054.10        14.68 o                         
   1   4   8         43.24         43.21         4.62 o                         
   2   4   8        256.68        259.16         8.36 o                         
   3   4   8        146.43        150.01         7.97 o                         
   4   4   8        140.07        139.74         7.57 o                         
   5   4   8         16.19         17.72         5.35 o                         
   6   4   8          9.20         22.12         8.53 o                         
  -7   5   8         82.87         77.86         8.98 o                         
  -6   5   8          0.21         -2.71         6.88 o                         
  -5   5   8         30.36         31.87         5.74 o                         
  -4   5   8         26.60         25.09         4.99 o                         
  -3   5   8         15.61         19.38         3.52 o                         
  -2   5   8        192.51        169.56         5.68 o                         
  -1   5   8       1404.06       1431.00        15.06 o                         
   0   5   8       1880.22       1849.48        19.22 o                         
   1   5   8        529.26        471.80         9.04 o                         
   2   5   8        137.04        133.52         6.33 o                         
   3   5   8       1379.07       1333.22        34.92 o                         
   4   5   8       3248.74       3259.43        60.29 o                         
   5   5   8          5.16         -1.35         6.16 o                         
   6   5   8         51.51         47.09         8.36 o                         
  -6   6   8         86.22         82.10         9.09 o                         
  -5   6   8          6.25          2.46         8.81 o                         
  -4   6   8         37.90         31.15         5.08 o                         
  -3   6   8         80.65         81.67         6.00 o                         
  -2   6   8       1145.49       1093.76        19.92 o                         
  -1   6   8       1934.33       1851.04        26.84 o                         
   0   6   8        162.06        191.32         6.38 o                         
   1   6   8         18.69         17.80         4.02 o                         
   2   6   8        400.28        402.14         9.76 o                         
   3   6   8        851.95        848.10        19.65 o                         
   4   6   8        494.72        519.03        15.05 o                         
   5   6   8          9.05        -12.82        12.82 o                         
   6   6   8         59.10         55.10        12.89 o                         
  -6   7   8        428.37        466.37        34.10 o                         
  -5   7   8        455.78        459.39        22.41 o                         
  -4   7   8         13.86         16.35         5.53 o                         
  -3   7   8        334.14        271.92        10.17 o                         
  -2   7   8        165.74        158.77         7.38 o                         
  -1   7   8       1290.83       1180.58        26.89 o                         
   0   7   8         40.26         35.10         3.85 o                         
   1   7   8        633.24        574.26        11.60 o                         
   2   7   8          4.81          6.43         4.93 o                         
   3   7   8         91.25         86.89         6.53 o                         
   4   7   8         38.66         22.62         9.66 o                         
   5   7   8         32.13         33.75        26.46 o                         
   6   7   8         53.23         56.38        19.86 o                         
  -5   8   8          8.43          6.89         8.61 o                         
  -4   8   8        169.07        162.01        11.09 o                         
  -3   8   8        130.36        114.98         9.40 o                         
  -2   8   8        133.50        119.14         7.58 o                         
  -1   8   8         45.89         41.52         4.70 o                         
   0   8   8        420.11        417.70        15.50 o                         
   1   8   8         96.72        105.71         6.15 o                         
   2   8   8        112.49        108.53         6.76 o                         
   3   8   8          2.52          2.08         9.09 o                         
   4   8   8        196.29        188.09        13.07 o                         
   5   8   8         48.76         45.80         9.97 o                         
  -5   9   8       1180.61       1262.79        32.05 o                         
  -4   9   8         91.74         88.76        14.66 o                         
  -3   9   8         97.05         76.59         8.98 o                         
  -2   9   8        101.31        105.23         7.60 o                         
  -1   9   8       2600.18       2508.91        48.90 o                         
   0   9   8        579.25        486.80        23.85 o                         
   1   9   8         38.32         18.64         5.37 o                         
   2   9   8          2.11          3.07         4.93 o                         
   3   9   8         13.39          8.28         8.63 o                         
   4   9   8         13.67         18.48        15.26 o                         
  -4  10   8         39.15         12.48        16.75 o                         
  -3  10   8        120.66         95.20        24.85 o                         
  -2  10   8        239.83        221.86        12.54 o                         
  -1  10   8        671.84        691.48        16.83 o                         
   0  10   8        128.43        122.21        11.92 o                         
   1  10   8        220.30        223.70        13.67 o                         
   2  10   8        118.73        123.52        11.16 o                         
   3  10   8        403.98        440.74        23.08 o                         
   4  10   8         49.35         27.00        17.26 o                         
  -3  11   8        104.88        109.25        20.57 o                         
  -2  11   8         72.88         75.58        12.06 o                         
  -1  11   8        429.33        483.41        23.94 o                         
   0  11   8         61.55         84.74         9.71 o                         
   1  11   8        233.38        234.31        11.73 o                         
   2  11   8         33.24         23.75        13.86 o                         
   3  11   8         28.67         19.19        13.25 o                         
  -1  12   8         67.32         92.31        17.53 o                         
   0  12   8          5.80          6.77         9.21 o                         
   1  12   8        169.81        205.32        21.32 o                         
  -7   1   9        152.25        176.11        14.76 o                         
  -6   1   9        188.20        197.19         8.91 o                         
  -5   1   9        848.96        783.21        16.81 o                         
  -4   1   9       1516.84       1501.02        18.21 o                         
  -3   1   9       1368.72       1370.16        12.59 o                         
  -2   1   9       1000.13       1131.82        12.24 o                         
  -1   1   9        157.91        157.62         5.88 o                         
   0   1   9       1652.77       1619.66        14.20 o                         
   1   1   9        328.86        306.00         7.38 o                         
   2   1   9         46.57         44.83         4.28 o                         
   3   1   9         23.95         22.44         3.63 o                         
   4   1   9          4.74          4.00         3.79 o                         
   5   1   9         91.37         92.47         6.03 o                         
   6   1   9          6.95          8.60         5.77 o                         
   7   1   9          8.72         -8.33         9.37 o                         
  -7   2   9        254.46        249.24        14.56 o                         
  -6   2   9         92.94        119.12        10.52 o                         
  -5   2   9        255.66        247.82         8.60 o                         
  -4   2   9        239.46        245.48         6.04 o                         
  -3   2   9          1.60         -0.63         3.17 o                         
  -2   2   9       1536.64       1646.96        17.75 o                         
  -1   2   9       3004.00       3270.11        26.93 o                         
   0   2   9         44.07         35.93         4.46 o                         
   1   2   9        645.50        591.92         8.94 o                         
   2   2   9       1007.57       1062.66        13.88 o                         
   3   2   9        256.36        238.19         6.86 o                         
   4   2   9        831.08        866.88        20.48 o                         
   5   2   9         84.38         77.44         7.20 o                         
   6   2   9          1.56         -5.50         5.50 o                         
   7   2   9        647.90        731.33        56.22 o                         
  -7   3   9          6.14          7.03         8.61 o                         
  -6   3   9         26.71         30.48         6.28 o                         
  -5   3   9       1133.52       1084.49        23.65 o                         
  -4   3   9        253.72        236.96         6.16 o                         
  -3   3   9         14.15         16.90         3.62 o                         
  -2   3   9        591.56        633.98         9.53 o                         
  -1   3   9        298.62        318.88         7.65 o                         
   0   3   9       1182.23       1245.92        14.68 o                         
   1   3   9        668.25        568.00        12.29 o                         
   2   3   9        575.03        531.98         9.57 o                         
   3   3   9        654.29        679.93        14.29 o                         
   4   3   9       1383.32       1317.20        38.69 o                         
   5   3   9        606.50        643.15        17.88 o                         
   6   3   9        412.29        427.16        16.26 o                         
  -7   4   9         36.55         27.21        31.11 o                         
  -6   4   9        200.10        194.26        16.21 o                         
  -5   4   9        231.01        190.45        15.52 o                         
  -4   4   9       1343.67       1257.94        29.80 o                         
  -3   4   9        391.52        420.13         9.17 o                         
  -2   4   9        204.20        153.16         5.38 o                         
  -1   4   9       1447.04       1560.06        17.83 o                         
   0   4   9         14.33         13.32         4.19 o                         
   1   4   9        155.93        135.29         5.61 o                         
   2   4   9       1134.43       1109.10        19.93 o                         
   3   4   9          0.19         -0.87         4.68 o                         
   4   4   9        101.68        105.77         7.70 o                         
   5   4   9         13.45         10.36         4.91 o                         
   6   4   9         11.16         -1.71         7.28 o                         
  -7   5   9         27.97         23.73        11.75 o                         
  -6   5   9          0.09         -9.85        10.56 o                         
  -5   5   9         39.01         42.11         6.83 o                         
  -4   5   9        419.36        344.20        10.81 o                         
  -3   5   9          0.25          4.76         3.74 o                         
  -2   5   9         49.87         52.46         4.23 o                         
  -1   5   9         21.54         12.77         3.63 o                         
   0   5   9        135.55        169.42         6.30 o                         
   1   5   9          4.84          0.45         3.73 o                         
   2   5   9         24.08         25.31         4.82 o                         
   3   5   9        392.76        412.92        17.56 o                         
   4   5   9        441.40        431.49        24.65 o                         
   5   5   9          5.34         10.20         5.56 o                         
   6   5   9         19.32         16.35        10.09 o                         
  -6   6   9        279.55        260.79        17.81 o                         
  -5   6   9        401.58        400.68        17.49 o                         
  -4   6   9         42.29         32.05         6.21 o                         
  -3   6   9        282.32        260.68         8.63 o                         
  -2   6   9       2028.40       1891.12        43.21 o                         
  -1   6   9        813.49        794.81        12.35 o                         
   0   6   9          3.43          2.46         3.71 o                         
   1   6   9         69.88         63.29         5.31 o                         
   2   6   9       1405.02       1409.43        32.84 o                         
   3   6   9        359.01        362.98        11.35 o                         
   4   6   9          9.91         11.23         7.10 o                         
   5   6   9        383.28        410.99        15.09 o                         
   6   6   9          7.29         19.81         8.55 o                         
  -6   7   9        317.98        341.35        24.04 o                         
  -5   7   9          3.11        -12.65        12.65 o                         
  -4   7   9        487.51        421.82        23.80 o                         
  -3   7   9         13.82         10.15         4.54 o                         
  -2   7   9        761.89        691.05        15.62 o                         
  -1   7   9        487.69        435.73         9.75 o                         
   0   7   9       2474.53       2342.67        71.36 o                         
   1   7   9         62.98         61.45         5.51 o                         
   2   7   9       1802.31       1709.27        26.24 o                         
   3   7   9          5.04          4.59         4.51 o                         
   4   7   9        464.38        433.74        13.92 o                         
   5   7   9        225.96        266.24        11.73 o                         
  -5   8   9         72.04         69.27        19.15 o                         
  -4   8   9         28.16         31.50         7.22 o                         
  -3   8   9         20.32         12.14         6.70 o                         
  -2   8   9          0.71          4.82         6.38 o                         
  -1   8   9       1072.10        999.00        26.44 o                         
   0   8   9        224.82        232.74        16.80 o                         
   1   8   9        413.83        399.27        16.59 o                         
   2   8   9        113.57        113.09         6.35 o                         
   3   8   9        453.28        493.51        18.91 o                         
   4   8   9        258.68        259.05        20.69 o                         
   5   8   9          0.88         -0.32         8.91 o                         
  -5   9   9         14.40         16.58        17.77 o                         
  -4   9   9          4.61        -12.46        14.26 o                         
  -3   9   9        160.42        135.21        11.27 o                         
  -2   9   9         84.01        100.81         7.62 o                         
  -1   9   9        201.45        172.65         9.86 o                         
   0   9   9        224.62        211.14        11.97 o                         
   1   9   9          5.76          2.66         6.21 o                         
   2   9   9         52.93         55.11         7.00 o                         
   3   9   9         28.16         25.63         7.56 o                         
   4   9   9        156.88        132.37        24.93 o                         
  -4  10   9         59.22         52.19        19.00 o                         
  -3  10   9        287.19        312.83        21.03 o                         
  -2  10   9        120.34         98.48        10.04 o                         
  -1  10   9          1.36          7.34         8.10 o                         
   0  10   9         22.85         18.99         6.76 o                         
   1  10   9        106.77        101.41        10.47 o                         
   2  10   9        445.67        445.30        37.15 o                         
   3  10   9         81.66         92.19        21.81 o                         
   4  10   9        192.18        243.16        38.49 o                         
  -3  11   9        243.89        252.39        27.35 o                         
  -2  11   9         12.87         10.79        13.35 o                         
  -1  11   9         62.13         67.18        13.27 o                         
   0  11   9        121.64        119.49        10.92 o                         
   1  11   9         25.42         26.83        10.48 o                         
   2  11   9         10.77          7.62         7.69 o                         
   3  11   9         14.80         21.40        12.21 o                         
  -2  12   9        327.20        345.49        45.40 o                         
  -1  12   9        463.68        521.24        29.64 o                         
   0  12   9         42.77         50.13        10.49 o                         
   1  12   9        451.49        506.91        30.44 o                         
  -7   0  10         11.91         12.77         7.81 o                         
  -6   0  10        270.89        255.01        13.59 o                         
  -5   0  10       1279.13       1187.93        45.78 o                         
  -4   0  10       5556.73       5839.75       106.22 o                         
  -3   0  10       3422.99       3654.00        33.84 o                         
  -2   0  10       2042.26       2095.88        24.70 o                         
  -1   0  10         48.87         63.67         6.36 o                         
   0   0  10       1277.37       1299.18        27.03 o                         
   1   0  10       1665.16       1679.53        24.89 o                         
   2   0  10          5.35          7.85         5.22 o                         
   3   0  10         59.76         60.68         6.47 o                         
   4   0  10         40.60         44.73         6.87 o                         
   5   0  10         48.53         66.06         9.13 o                         
   6   0  10          5.16         10.39         7.42 o                         
   7   0  10         42.23         25.40        10.86 o                         
  -7   1  10        216.16        225.10        14.11 o                         
  -6   1  10        170.50        167.56         7.77 o                         
  -5   1  10         65.43         58.57         4.09 o                         
  -4   1  10       1552.28       1548.65        19.83 o                         
  -3   1  10          2.14          3.69         3.42 o                         
  -2   1  10         15.93         12.44         3.85 o                         
  -1   1  10         12.64         12.18         4.26 o                         
   0   1  10        430.80        435.94         7.74 o                         
   1   1  10          0.13          3.00         4.13 o                         
   2   1  10        527.84        514.77         9.14 o                         
   3   1  10          1.28          5.95         3.62 o                         
   4   1  10        376.73        333.63        10.41 o                         
   5   1  10        424.27        410.00        18.79 o                         
   6   1  10          1.49          0.81         6.16 o                         
   7   1  10          2.78         12.39        21.28 o                         
  -7   2  10        564.13        564.08        27.30 o                         
  -6   2  10         94.85         93.70         7.12 o                         
  -5   2  10         50.23         46.46         4.07 o                         
  -4   2  10         61.30         66.76         4.47 o                         
  -3   2  10         84.38         75.50         3.97 o                         
  -2   2  10        385.48        409.15         8.24 o                         
  -1   2  10       1688.31       1675.22        16.14 o                         
   0   2  10        710.61        579.15        11.90 o                         
   1   2  10       3413.06       3472.31        39.68 o                         
   2   2  10       9095.33       9568.92        50.76 o                         
   3   2  10        481.20        456.04        14.12 o                         
   4   2  10        436.36        432.13        19.66 o                         
   5   2  10          0.00          0.74         4.13 o                         
   6   2  10         79.41         81.36         8.79 o                         
  -7   3  10          0.18          7.28         7.96 o                         
  -6   3  10         17.53         10.16         6.77 o                         
  -5   3  10          7.35          8.74         4.91 o                         
  -4   3  10        858.29        811.92        20.52 o                         
  -3   3  10        172.31        161.17         5.34 o                         
  -2   3  10         16.03         20.23         3.60 o                         
  -1   3  10        656.12        637.29        10.74 o                         
   0   3  10          7.77          5.46         4.47 o                         
   1   3  10         20.83         12.63         4.24 o                         
   2   3  10        712.16        658.33        10.65 o                         
   3   3  10         20.98         32.45         4.79 o                         
   4   3  10         50.13         48.31         4.96 o                         
   5   3  10         63.19         58.66         6.39 o                         
   6   3  10          0.28         -8.58         8.58 o                         
  -7   4  10         26.90         21.94         7.25 o                         
  -6   4  10         51.08         45.63         9.23 o                         
  -5   4  10        160.79        149.07         9.43 o                         
  -4   4  10        255.95        260.34         9.68 o                         
  -3   4  10        712.71        738.45        13.60 o                         
  -2   4  10         30.41         40.39         3.97 o                         
  -1   4  10        470.13        427.20         8.36 o                         
   0   4  10       3454.00       3489.91        29.93 o                         
   1   4  10       1352.56       1404.48        26.09 o                         
   2   4  10       2137.48       2061.08        29.36 o                         
   3   4  10        130.99        114.25         6.92 o                         
   4   4  10         74.52         74.57         5.58 o                         
   5   4  10        266.36        269.79        12.34 o                         
   6   4  10         74.59         75.40         9.41 o                         
  -6   5  10        236.44        246.25        12.43 o                         
  -5   5  10        468.53        500.12        26.74 o                         
  -4   5  10       3291.88       2906.16       135.08 o                         
  -3   5  10       1927.56       1904.69        30.22 o                         
  -2   5  10        483.83        454.30        10.07 o                         
  -1   5  10       2688.33       2889.26        32.47 o                         
   0   5  10       1424.96       1375.52        19.80 o                         
   1   5  10        325.39        312.40         7.92 o                         
   2   5  10         39.64         36.72         4.97 o                         
   3   5  10         51.10         48.52         6.28 o                         
   4   5  10        479.28        456.30        20.49 o                         
   5   5  10         72.41         78.82         7.99 o                         
   6   5  10        637.84        624.84        27.75 o                         
  -6   6  10        216.94        249.46        15.95 o                         
  -5   6  10        905.47        910.21        48.31 o                         
  -4   6  10        672.32        604.28        24.52 o                         
  -3   6  10        434.14        422.78        10.96 o                         
  -2   6  10       1568.21       1552.69        40.05 o                         
  -1   6  10         45.00         48.46         4.43 o                         
   0   6  10         93.52        112.35         7.18 o                         
   1   6  10       1242.87       1310.32        22.27 o                         
   2   6  10         35.73         35.95         7.28 o                         
   3   6  10          1.76          4.40         4.50 o                         
   4   6  10          7.61         14.31         5.72 o                         
   5   6  10          6.73         11.63         9.15 o                         
   6   6  10          3.15          6.20         7.97 o                         
  -6   7  10          7.33         -7.41        12.46 o                         
  -5   7  10         59.71         51.08        13.23 o                         
  -4   7  10         14.73          6.48         8.09 o                         
  -3   7  10         36.28         42.03         5.01 o                         
  -2   7  10        176.18        170.86         7.78 o                         
  -1   7  10        295.36        256.85        13.53 o                         
   0   7  10        209.55        188.36         7.75 o                         
   1   7  10        160.04        148.06         7.74 o                         
   2   7  10        285.16        263.02        10.76 o                         
   3   7  10          3.34          1.24         4.56 o                         
   4   7  10         14.72         12.32         6.29 o                         
   5   7  10        149.49        156.15        10.36 o                         
  -5   8  10         83.04         91.50        20.44 o                         
  -4   8  10          2.75         -6.62         9.72 o                         
  -3   8  10          3.44          9.67         6.40 o                         
  -2   8  10        416.27        388.53        21.64 o                         
  -1   8  10         30.17         28.13         4.86 o                         
   0   8  10        399.98        387.71        15.72 o                         
   1   8  10        625.40        575.48        20.61 o                         
   2   8  10         48.50         38.49         5.66 o                         
   3   8  10         60.72         75.84         7.83 o                         
   4   8  10         35.88         25.72         8.64 o                         
   5   8  10         12.88          2.24        10.31 o                         
  -5   9  10         25.74         22.14        10.06 o                         
  -4   9  10          7.05          4.51        16.29 o                         
  -3   9  10        399.93        367.55        18.79 o                         
  -2   9  10         40.94         48.66        11.22 o                         
  -1   9  10        308.56        304.40        14.14 o                         
   0   9  10        109.79        104.03         6.80 o                         
   1   9  10        751.92        716.67        22.08 o                         
   2   9  10        609.09        643.49        28.38 o                         
   3   9  10         46.71         49.05         7.18 o                         
   4   9  10        366.41        433.85        22.59 o                         
  -4  10  10         43.52         70.58        22.06 o                         
  -3  10  10          6.10         -5.86        17.61 o                         
  -2  10  10        151.36        141.94        20.29 o                         
  -1  10  10          3.20          1.90         6.63 o                         
   0  10  10        135.81        154.27        10.29 o                         
   1  10  10        386.74        343.07        14.32 o                         
   2  10  10          2.37          8.00        10.20 o                         
   3  10  10         98.28         61.55        18.45 o                         
  -3  11  10        836.59        912.92        53.91 o                         
  -2  11  10        176.27        161.33        18.20 o                         
  -1  11  10        230.29        222.28        10.90 o                         
   0  11  10        174.54        228.49        12.49 o                         
   1  11  10        318.94        312.82        13.74 o                         
   2  11  10         27.74         40.19        22.21 o                         
  -1  12  10          8.64         19.55        18.26 o                         
   0  12  10          2.13         -7.08         9.25 o                         
   1  12  10         42.23         41.15        17.11 o                         
  -7   1  11        416.69        421.45        16.92 o                         
  -6   1  11         30.16         29.90         5.52 o                         
  -5   1  11        133.27        117.02         5.28 o                         
  -4   1  11       1421.99       1325.78        23.37 o                         
  -3   1  11        308.67        321.60         6.50 o                         
  -2   1  11       2030.70       2174.30        18.13 o                         
  -1   1  11       1299.47       1445.38        15.76 o                         
   0   1  11        371.04        382.61         6.98 o                         
   1   1  11        261.37        285.26         6.88 o                         
   2   1  11       2328.61       2279.68        38.23 o                         
   3   1  11        944.59        944.37        18.14 o                         
   4   1  11        859.73        799.13        13.85 o                         
   5   1  11        221.58        203.22        16.93 o                         
   6   1  11        605.56        631.74        31.77 o                         
  -7   2  11        261.25        259.48        14.18 o                         
  -6   2  11        283.74        307.08        11.64 o                         
  -5   2  11        187.01        153.96         7.07 o                         
  -4   2  11       3949.31       4052.52        44.17 o                         
  -3   2  11        369.89        382.82         7.81 o                         
  -2   2  11       1038.98       1091.99        15.40 o                         
  -1   2  11       3511.62       3508.93        30.40 o                         
   0   2  11       3499.15       3595.76        49.95 o                         
   1   2  11         74.99        111.83         4.79 o                         
   2   2  11      14406.31      14788.03       109.01 o                         
   3   2  11          0.28         -3.58         3.67 o                         
   4   2  11         61.77         56.54         5.54 o                         
   5   2  11         79.82         70.20         7.57 o                         
   6   2  11         22.40         20.52         5.98 o                         
  -7   3  11         70.07         74.64         7.70 o                         
  -6   3  11        394.99        390.68        16.42 o                         
  -5   3  11        369.52        389.05        25.18 o                         
  -4   3  11         29.46         25.23         4.60 o                         
  -3   3  11       5390.64       5351.81        61.23 o                         
  -2   3  11       5346.28       5451.82        32.64 o                         
  -1   3  11       1698.99       1688.45        17.47 o                         
   0   3  11       3597.71       3769.78        54.57 o                         
   1   3  11       1498.14       1379.54        31.51 o                         
   2   3  11       1302.78       1295.98        23.23 o                         
   3   3  11          3.95          3.71         4.55 o                         
   4   3  11        100.58         92.22         5.89 o                         
   5   3  11        103.43         92.09         7.31 o                         
   6   3  11         99.77         93.54         7.30 o                         
  -7   4  11         16.52         14.33         6.50 o                         
  -6   4  11        542.42        543.28        21.07 o                         
  -5   4  11        172.41        182.08        10.12 o                         
  -4   4  11         56.06         51.26         5.40 o                         
  -3   4  11        420.87        409.78         9.83 o                         
  -2   4  11        195.86        228.59         6.06 o                         
  -1   4  11         11.69         11.02         3.77 o                         
   0   4  11        210.41        200.73         6.21 o                         
   1   4  11       2081.68       2121.33        30.44 o                         
   2   4  11        875.64        844.35        22.32 o                         
   3   4  11         64.66         61.57         5.54 o                         
   4   4  11         28.75         24.62         5.44 o                         
   5   4  11        238.15        232.70        11.49 o                         
   6   4  11         89.18         85.60         7.43 o                         
  -6   5  11         66.20         57.73         7.37 o                         
  -5   5  11         22.34          0.77         6.37 o                         
  -4   5  11        931.00        823.75        24.26 o                         
  -3   5  11         75.35         56.87         4.54 o                         
  -2   5  11       1015.98        922.12        22.47 o                         
  -1   5  11          5.47          6.30         3.55 o                         
   0   5  11         31.91         22.51         4.04 o                         
   1   5  11        106.28        104.52         5.30 o                         
   2   5  11        318.49        303.46        15.26 o                         
   3   5  11          2.98          3.10         5.97 o                         
   4   5  11          7.56          7.49         5.05 o                         
   5   5  11          0.04          5.64         7.22 o                         
   6   5  11         31.96         35.71         7.88 o                         
  -6   6  11        478.19        516.18        23.18 o                         
  -5   6  11        262.71        280.94        27.71 o                         
  -4   6  11        259.15        207.69        10.33 o                         
  -3   6  11         10.91         10.80         3.96 o                         
  -2   6  11        325.68        303.38         8.25 o                         
  -1   6  11        841.54        807.53        15.79 o                         
   0   6  11         19.11         17.35         3.79 o                         
   1   6  11        531.33        512.26        12.23 o                         
   2   6  11        162.80        148.65         8.10 o                         
   3   6  11          0.76         -4.29         4.29 o                         
   4   6  11        450.37        436.00        17.64 o                         
   5   6  11        327.94        327.76        14.22 o                         
   6   6  11         83.85        104.21         9.45 o                         
  -6   7  11         26.89         29.32        10.52 o                         
  -5   7  11        250.62        261.22        13.70 o                         
  -4   7  11        265.46        254.30        21.09 o                         
  -3   7  11         56.91         51.75         4.74 o                         
  -2   7  11       1019.13        977.98        35.44 o                         
  -1   7  11        126.34        115.18         6.54 o                         
   0   7  11        490.88        450.99        19.43 o                         
   1   7  11         37.49         33.75         6.01 o                         
   2   7  11        189.75        173.75         8.83 o                         
   3   7  11         16.27         20.74         5.72 o                         
   4   7  11        197.21        185.05         9.70 o                         
   5   7  11        246.12        241.89        12.31 o                         
  -5   8  11        217.09        260.95        15.44 o                         
  -4   8  11       1125.48       1075.84       119.03 o                         
  -3   8  11         95.05        111.16        11.22 o                         
  -2   8  11        369.97        364.53        15.54 o                         
  -1   8  11        182.07        177.26        11.29 o                         
   0   8  11       1508.86       1580.24        59.40 o                         
   1   8  11          0.48          4.28         4.08 o                         
   2   8  11        568.98        574.12        15.15 o                         
   3   8  11        335.36        385.71        17.33 o                         
   4   8  11         33.42         38.04         9.75 o                         
   5   8  11          0.84         -8.73         8.73 o                         
  -5   9  11        118.70        128.93        17.65 o                         
  -4   9  11          0.01        -16.59        16.59 o                         
  -3   9  11         74.07         64.72         7.82 o                         
  -2   9  11         48.71         72.14         8.84 o                         
  -1   9  11        145.94        160.66        11.08 o                         
   0   9  11        430.42        455.80        13.14 o                         
   1   9  11          2.95         10.12         5.37 o                         
   2   9  11        186.18        161.31         9.43 o                         
   3   9  11         17.04         23.46         7.88 o                         
   4   9  11        160.96        141.96        22.07 o                         
  -4  10  11         92.38         68.24        23.72 o                         
  -3  10  11        270.42        271.98        20.89 o                         
  -2  10  11         25.68         20.85         8.21 o                         
  -1  10  11        171.67        204.04         9.60 o                         
   0  10  11       1240.05       1266.18        31.86 o                         
   1  10  11         44.78         48.54         7.74 o                         
   2  10  11          7.27          8.11         7.44 o                         
   3  10  11        430.35        468.83        64.33 o                         
  -3  11  11        184.55        196.74        23.05 o                         
  -2  11  11        278.78        293.10        14.91 o                         
  -1  11  11         51.92         36.33         9.58 o                         
   0  11  11        454.07        483.08        30.28 o                         
   1  11  11         38.98         35.37         9.63 o                         
   2  11  11         37.33         34.69        12.24 o                         
  -1  12  11          6.60          2.07        10.50 o                         
   0  12  11         22.80         42.11         9.50 o                         
  -7   0  12         23.33         10.77        13.44 o                         
  -6   0  12         43.96         46.68         6.85 o                         
  -5   0  12          2.90          5.12         5.02 o                         
  -4   0  12        497.63        553.43        13.32 o                         
  -3   0  12       1286.39       1280.35        22.54 o                         
  -2   0  12          0.22          4.06         4.61 o                         
  -1   0  12         11.99          5.81         6.02 o                         
   0   0  12       1904.64       1864.07        47.92 o                         
   1   0  12        329.38        265.78         9.64 o                         
   2   0  12         78.08         59.70         5.78 o                         
   3   0  12        442.80        426.68        15.01 o                         
   4   0  12        483.84        449.78        23.66 o                         
   5   0  12          8.53         14.23         9.26 o                         
   6   0  12         76.79         91.94         9.30 o                         
  -7   1  12         38.31         32.05         7.26 o                         
  -6   1  12        245.55        237.56         8.59 o                         
  -5   1  12        170.29        141.52         5.87 o                         
  -4   1  12         13.25         10.82         3.55 o                         
  -3   1  12          0.23          1.18         3.12 o                         
  -2   1  12       1149.82       1170.00        14.23 o                         
  -1   1  12        105.44        100.67         5.24 o                         
   0   1  12        779.87        806.72        13.29 o                         
   1   1  12         22.13         21.60         4.39 o                         
   2   1  12        739.76        777.65        16.42 o                         
   3   1  12          3.09          6.55         3.67 o                         
   4   1  12         17.96         11.59         4.39 o                         
   5   1  12        142.77        133.34         8.51 o                         
   6   1  12          0.03         -2.23         5.94 o                         
  -7   2  12        230.94        212.02        16.57 o                         
  -6   2  12         46.72         52.25         7.53 o                         
  -5   2  12        483.41        455.14        17.71 o                         
  -4   2  12       2712.41       2703.39        43.87 o                         
  -3   2  12        356.75        336.35         7.75 o                         
  -2   2  12        236.60        243.14         5.80 o                         
  -1   2  12        453.22        474.38         8.15 o                         
   0   2  12        755.20        784.47        17.80 o                         
   1   2  12        110.16        102.11         4.78 o                         
   2   2  12        807.92        795.03        13.78 o                         
   3   2  12         20.24         21.48         4.47 o                         
   4   2  12        166.95        155.12         7.65 o                         
   5   2  12        231.00        262.34        19.10 o                         
   6   2  12         73.27         84.34         7.75 o                         
  -7   3  12         45.98         41.32         7.40 o                         
  -6   3  12        182.15        192.99        11.44 o                         
  -5   3  12         14.85          6.08         4.16 o                         
  -4   3  12        243.87        238.22         9.97 o                         
  -3   3  12          2.13          6.00         3.76 o                         
  -2   3  12        479.86        487.86         9.32 o                         
  -1   3  12        343.88        342.25         8.29 o                         
   0   3  12         72.77         96.49         4.96 o                         
   1   3  12          6.98         15.41         3.85 o                         
   2   3  12          6.99         12.26         4.12 o                         
   3   3  12        346.99        310.10        11.55 o                         
   4   3  12        170.63        162.61         8.34 o                         
   5   3  12          3.19         -3.34         5.66 o                         
   6   3  12          3.21          8.85         6.91 o                         
  -7   4  12         88.29         69.45         7.86 o                         
  -6   4  12        362.47        393.50        19.14 o                         
  -5   4  12        244.04        279.00        15.82 o                         
  -4   4  12        925.03        874.91        21.60 o                         
  -3   4  12       1379.92       1270.80        24.64 o                         
  -2   4  12        255.32        242.39         6.21 o                         
  -1   4  12         80.02         94.25         4.71 o                         
   0   4  12        692.20        658.43        12.23 o                         
   1   4  12          2.43          7.60         4.49 o                         
   2   4  12        260.40        295.33        10.80 o                         
   3   4  12          0.02          3.36         4.53 o                         
   4   4  12        302.82        294.69        16.35 o                         
   5   4  12          3.06          3.52         6.31 o                         
   6   4  12          7.20          2.06         6.41 o                         
  -6   5  12          6.34         -3.06         8.37 o                         
  -5   5  12        216.89        207.86        11.20 o                         
  -4   5  12         27.14         30.90         4.94 o                         
  -3   5  12          3.70          5.46         4.75 o                         
  -2   5  12         56.25         56.01         4.86 o                         
  -1   5  12       1374.48       1259.68        20.22 o                         
   0   5  12       2479.00       2432.12        36.38 o                         
   1   5  12         21.64         20.48         4.44 o                         
   2   5  12        572.01        552.13        19.50 o                         
   3   5  12        125.66        116.71        10.29 o                         
   4   5  12        308.19        290.97        13.26 o                         
   5   5  12        584.76        671.11        24.79 o                         
   6   5  12         61.10         60.62         8.67 o                         
  -6   6  12        153.82        141.52        12.26 o                         
  -5   6  12         57.12         56.80         7.69 o                         
  -4   6  12        265.06        241.82        16.34 o                         
  -3   6  12       1827.86       1544.58        40.59 o                         
  -2   6  12       1658.74       1586.19        44.75 o                         
  -1   6  12         13.21          9.43         4.06 o                         
   0   6  12       1054.88       1035.91        21.93 o                         
   1   6  12        912.53        862.14        18.51 o                         
   2   6  12          3.03         -0.46         4.98 o                         
   3   6  12        513.85        501.40        28.16 o                         
   4   6  12         10.25          4.24         6.06 o                         
   5   6  12        698.57        727.04        30.52 o                         
  -6   7  12        137.93        135.88        13.98 o                         
  -5   7  12         59.31         69.55        10.28 o                         
  -4   7  12        148.32        136.31        17.10 o                         
  -3   7  12          0.91          2.72         3.87 o                         
  -2   7  12         73.76         52.08         5.13 o                         
  -1   7  12        329.25        285.85        14.48 o                         
   0   7  12         24.03         17.86         5.59 o                         
   1   7  12        501.60        520.40        18.68 o                         
   2   7  12         93.39         91.76         7.16 o                         
   3   7  12       1116.57       1117.94        24.23 o                         
   4   7  12        126.41        144.07         9.02 o                         
   5   7  12          0.05         -5.81        10.64 o                         
  -5   8  12         13.40          5.88        14.62 o                         
  -4   8  12        475.86        418.72        23.31 o                         
  -3   8  12          0.10          1.05         5.88 o                         
  -2   8  12        186.10        142.82        12.56 o                         
  -1   8  12         29.85         25.36         5.20 o                         
   0   8  12         67.09         69.21         9.62 o                         
   1   8  12        266.54        215.80        12.46 o                         
   2   8  12        772.90        793.46        31.77 o                         
   3   8  12         48.63         58.12         6.71 o                         
   4   8  12         78.34         81.85         9.99 o                         
   5   8  12        188.25        191.72        24.43 o                         
  -5   9  12        194.19        186.69        25.93 o                         
  -4   9  12         54.99         73.24        19.70 o                         
  -3   9  12        396.60        374.40        32.20 o                         
  -2   9  12       1298.89       1377.25        37.53 o                         
  -1   9  12        190.75        181.81        10.03 o                         
   0   9  12        382.49        411.95        13.83 o                         
   1   9  12        165.22        162.87         8.16 o                         
   2   9  12         24.70         10.76         6.24 o                         
   3   9  12        151.02        173.00        12.30 o                         
   4   9  12          5.95         24.63        15.86 o                         
  -4  10  12        194.35        165.80        20.39 o                         
  -3  10  12         25.49         30.81         9.64 o                         
  -2  10  12         89.22         95.03        10.15 o                         
  -1  10  12         15.98         16.46         8.16 o                         
   0  10  12          7.85         19.38         8.56 o                         
   1  10  12         42.38         47.99         6.29 o                         
   2  10  12          1.20          2.06         8.94 o                         
   3  10  12         13.44        -13.68        13.68 o                         
  -3  11  12         17.84         18.67        23.91 o                         
  -2  11  12        192.76        184.63        17.99 o                         
  -1  11  12        660.31        736.06        29.33 o                         
   0  11  12          4.28          0.47         8.12 o                         
   1  11  12         25.31         15.16         9.46 o                         
   2  11  12        237.30        256.26        32.41 o                         
  -7   1  13         59.00         39.92         9.25 o                         
  -6   1  13         46.51         44.64         5.57 o                         
  -5   1  13       1533.85       1474.54        28.89 o                         
  -4   1  13        321.24        305.66         8.07 o                         
  -3   1  13        406.68        416.07         7.47 o                         
  -2   1  13        157.13        130.18         5.08 o                         
  -1   1  13       6448.77       6562.32        84.74 o                         
   0   1  13        893.70        781.07        10.54 o                         
   1   1  13         32.37         41.34         4.13 o                         
   2   1  13          0.42          5.40         4.15 o                         
   3   1  13       3256.52       3134.82        58.20 o                         
   4   1  13        878.17        795.44        39.82 o                         
   5   1  13        204.93        188.17        12.92 o                         
   6   1  13          0.04          1.34         5.42 o                         
  -7   2  13         50.97         50.18         8.88 o                         
  -6   2  13        217.12        210.65        10.49 o                         
  -5   2  13        568.88        584.35        14.33 o                         
  -4   2  13       1059.62       1087.45        24.09 o                         
  -3   2  13        114.77        103.80         5.30 o                         
  -2   2  13        385.54        336.93         6.84 o                         
  -1   2  13       1675.16       1740.60        17.41 o                         
   0   2  13          9.26         19.85         4.40 o                         
   1   2  13        107.12        106.07         4.94 o                         
   2   2  13         37.57         49.11         4.38 o                         
   3   2  13        171.93        169.01         8.68 o                         
   4   2  13        298.54        307.78        18.62 o                         
   5   2  13         75.13         87.29         9.89 o                         
   6   2  13         10.81         34.52         7.49 o                         
  -7   3  13        157.22        134.21        11.21 o                         
  -6   3  13       1095.17       1155.47        36.14 o                         
  -5   3  13        199.31        216.44        11.70 o                         
  -4   3  13         95.25         96.97         6.32 o                         
  -3   3  13         78.90         74.50         5.48 o                         
  -2   3  13        169.37        155.63         5.26 o                         
  -1   3  13         43.64         31.74         3.88 o                         
   0   3  13          5.84          3.15         3.82 o                         
   1   3  13        598.64        648.85        12.81 o                         
   2   3  13        269.29        258.42         9.57 o                         
   3   3  13         16.87         10.74         4.47 o                         
   4   3  13        277.93        248.84        13.38 o                         
   5   3  13        115.22        125.02        15.21 o                         
   6   3  13         16.88         31.13         7.26 o                         
  -6   4  13        445.62        504.67        27.52 o                         
  -5   4  13         73.80         56.68         7.51 o                         
  -4   4  13         16.77          7.81         4.77 o                         
  -3   4  13        124.27        121.07         5.90 o                         
  -2   4  13        417.51        413.34         8.85 o                         
  -1   4  13        149.49        134.53         5.28 o                         
   0   4  13        739.97        716.74        12.34 o                         
   1   4  13        412.58        393.99        10.42 o                         
   2   4  13        137.80        162.79        12.81 o                         
   3   4  13        212.22        195.51        12.36 o                         
   4   4  13        302.42        275.90        20.40 o                         
   5   4  13        119.98        113.04        10.17 o                         
   6   4  13          2.77         -0.80         7.35 o                         
  -6   5  13         98.60        104.26        13.92 o                         
  -5   5  13        230.33        249.97        20.99 o                         
  -4   5  13        355.62        284.53        16.24 o                         
  -3   5  13        296.69        260.57         9.59 o                         
  -2   5  13          0.69          0.17         3.77 o                         
  -1   5  13        547.04        496.29        18.94 o                         
   0   5  13        340.59        320.77         8.70 o                         
   1   5  13         12.90         12.35         5.36 o                         
   2   5  13          1.64          1.00         4.72 o                         
   3   5  13        217.23        235.34        27.47 o                         
   4   5  13        312.62        305.43        13.59 o                         
   5   5  13        111.68        101.27         9.64 o                         
   6   5  13         48.51         31.29         7.74 o                         
  -6   6  13        100.02        108.78        23.45 o                         
  -5   6  13          1.59         10.34         7.30 o                         
  -4   6  13        159.51        152.10        11.89 o                         
  -3   6  13        589.50        550.70        23.58 o                         
  -2   6  13        601.30        546.10        14.52 o                         
  -1   6  13         74.50         64.40         6.62 o                         
   0   6  13       2245.63       2206.73        35.54 o                         
   1   6  13        585.72        541.51        12.65 o                         
   2   6  13        347.22        327.28        16.15 o                         
   3   6  13        114.37        115.40         9.98 o                         
   4   6  13        124.29        120.29         7.95 o                         
   5   6  13        191.09        155.92        11.76 o                         
  -6   7  13         11.76          8.90        13.19 o                         
  -5   7  13        369.01        372.27        36.85 o                         
  -4   7  13        553.49        582.61        27.66 o                         
  -3   7  13         94.34         75.40         5.38 o                         
  -2   7  13        349.69        363.73        20.93 o                         
  -1   7  13       2249.78       2184.57        66.83 o                         
   0   7  13        258.04        245.11        11.04 o                         
   1   7  13          2.73          4.39         5.18 o                         
   2   7  13        146.85        154.76        16.44 o                         
   3   7  13        240.44        260.08         9.80 o                         
   4   7  13         28.55         37.36         8.43 o                         
   5   7  13         25.80         18.21         8.97 o                         
  -5   8  13        553.95        601.04        30.17 o                         
  -4   8  13        707.85        658.31        42.62 o                         
  -3   8  13         35.36         43.52        15.51 o                         
  -2   8  13         19.86          6.75         5.63 o                         
  -1   8  13        305.38        287.54        12.86 o                         
   0   8  13        349.22        304.13        13.92 o                         
   1   8  13        300.65        263.19        13.70 o                         
   2   8  13        160.21        141.77         9.59 o                         
   3   8  13        193.19        191.74         9.06 o                         
   4   8  13         67.10         85.04        10.27 o                         
  -4   9  13          0.21         -9.81        10.03 o                         
  -3   9  13          0.03          1.08         7.21 o                         
  -2   9  13          3.64          8.20         8.07 o                         
  -1   9  13        357.13        351.35        12.90 o                         
   0   9  13          9.85          9.41         6.87 o                         
   1   9  13         76.54         68.83         6.78 o                         
   2   9  13        134.87        136.54         9.75 o                         
   3   9  13        121.43        104.76        15.97 o                         
   4   9  13         78.56         69.47        15.58 o                         
  -4  10  13        172.53        202.85        20.82 o                         
  -3  10  13         83.01         72.29        10.39 o                         
  -2  10  13         54.04         65.85        13.33 o                         
  -1  10  13        515.61        524.59        20.02 o                         
   0  10  13        430.86        393.83        22.06 o                         
   1  10  13          0.78         -4.31         7.49 o                         
   2  10  13        609.05        575.08        23.63 o                         
   3  10  13        106.35         97.45        13.87 o                         
  -2  11  13          1.12          4.40         8.76 o                         
  -1  11  13         11.82         -1.85        13.83 o                         
   0  11  13        302.15        350.84        24.31 o                         
   1  11  13         50.24         72.91         9.37 o                         
   2  11  13        276.32        294.59        28.26 o                         
  -7   0  14        756.82        786.11        53.64 o                         
  -6   0  14       1024.49       1064.44        26.70 o                         
  -5   0  14        288.06        265.84        12.75 o                         
  -4   0  14       2965.00       2765.59        67.46 o                         
  -3   0  14       3996.81       3885.78        65.27 o                         
  -2   0  14       1542.69       1524.07        23.84 o                         
  -1   0  14        965.89        982.15        21.74 o                         
   0   0  14          0.99          6.78         6.07 o                         
   1   0  14        417.01        369.89        10.86 o                         
   2   0  14        469.85        488.27        17.29 o                         
   3   0  14         14.22         17.48         5.90 o                         
   4   0  14         90.18         83.51        10.70 o                         
   5   0  14        502.44        464.35        57.42 o                         
   6   0  14         18.62         24.33         9.01 o                         
  -7   1  14        183.30        211.25        12.66 o                         
  -6   1  14         69.68         73.63         5.40 o                         
  -5   1  14        232.89        213.81         7.99 o                         
  -4   1  14         30.96         23.48         4.71 o                         
  -3   1  14          3.94          3.03         3.93 o                         
  -2   1  14       1032.62       1057.78        14.85 o                         
  -1   1  14         91.17         97.66         4.77 o                         
   0   1  14       3861.31       3938.21        75.38 o                         
   1   1  14       1113.36        983.55        19.58 o                         
   2   1  14       2421.03       2478.33        78.93 o                         
   3   1  14       1113.37       1072.23        33.11 o                         
   4   1  14        603.25        526.71        27.59 o                         
   5   1  14         36.67         21.41         7.08 o                         
   6   1  14         21.35         18.67         6.38 o                         
  -7   2  14        486.22        496.44        19.42 o                         
  -6   2  14         79.07         71.78         6.81 o                         
  -5   2  14        413.55        394.46        10.90 o                         
  -4   2  14        281.67        229.06         9.41 o                         
  -3   2  14       1205.04       1150.43        19.26 o                         
  -2   2  14        978.32        936.06        14.31 o                         
  -1   2  14       1161.25       1146.45        15.57 o                         
   0   2  14         67.90         68.60         4.61 o                         
   1   2  14        970.09        964.78        17.29 o                         
   2   2  14        471.59        441.49        12.09 o                         
   3   2  14        470.17        477.47        20.96 o                         
   4   2  14        329.67        276.86        12.55 o                         
   5   2  14        125.71        138.60         9.69 o                         
   6   2  14        242.35        268.57        10.84 o                         
  -7   3  14        299.13        306.15        15.15 o                         
  -6   3  14         39.14         43.92         7.28 o                         
  -5   3  14         36.15         24.10         5.83 o                         
  -4   3  14        167.55        123.32         8.17 o                         
  -3   3  14        577.24        544.65        15.15 o                         
  -2   3  14        385.28        363.10         7.46 o                         
  -1   3  14         58.67         56.71         4.80 o                         
   0   3  14        672.54        633.82        11.74 o                         
   1   3  14        309.94        314.47         7.66 o                         
   2   3  14         27.09         30.32         5.07 o                         
   3   3  14        145.58        136.59         7.01 o                         
   4   3  14         29.11         35.96         5.50 o                         
   5   3  14         15.41         25.70         6.98 o                         
   6   3  14          1.12         -6.40         6.40 o                         
  -6   4  14        109.16         96.71        10.41 o                         
  -5   4  14          9.18          2.62         7.87 o                         
  -4   4  14          0.38          1.19         4.95 o                         
  -3   4  14        413.13        413.72        16.03 o                         
  -2   4  14         13.59         18.99         3.75 o                         
  -1   4  14        673.63        594.53        16.03 o                         
   0   4  14        583.96        562.26        10.89 o                         
   1   4  14        329.48        334.19        13.17 o                         
   2   4  14        696.14        634.40        19.85 o                         
   3   4  14        188.06        177.89        10.22 o                         
   4   4  14        130.78        120.05         9.53 o                         
   5   4  14       1060.43        988.52        53.80 o                         
   6   4  14         79.78         98.56        10.12 o                         
  -6   5  14         16.27         19.64         7.75 o                         
  -5   5  14        871.51        872.34        29.25 o                         
  -4   5  14        596.32        558.18        33.23 o                         
  -3   5  14        253.61        229.44        14.66 o                         
  -2   5  14        896.39        874.82        27.45 o                         
  -1   5  14        888.30        823.82        16.18 o                         
   0   5  14        166.72        169.97         8.01 o                         
   1   5  14         11.28          7.00         5.44 o                         
   2   5  14        157.56        161.99         7.89 o                         
   3   5  14          1.06         -4.18         5.07 o                         
   4   5  14          1.44         -4.55         6.92 o                         
   5   5  14         81.40         89.63         8.29 o                         
  -6   6  14        168.20        163.49        15.51 o                         
  -5   6  14         66.11         45.04         9.01 o                         
  -4   6  14        125.09        100.80        14.76 o                         
  -3   6  14        807.37        742.14        39.08 o                         
  -2   6  14        343.80        286.00         9.71 o                         
  -1   6  14        149.91        148.78         9.39 o                         
   0   6  14        335.22        348.67        13.53 o                         
   1   6  14        401.38        383.41        13.08 o                         
   2   6  14         20.65         21.16         4.87 o                         
   3   6  14        167.66        154.51        12.46 o                         
   4   6  14         81.09         79.41         7.16 o                         
   5   6  14          7.07          1.26         7.18 o                         
  -5   7  14        503.39        469.75        43.79 o                         
  -4   7  14        299.64        341.58        27.05 o                         
  -3   7  14         13.74          3.39         5.72 o                         
  -2   7  14          0.05          1.33         4.38 o                         
  -1   7  14        122.10        123.98         9.90 o                         
   0   7  14       1699.21       1553.64        55.17 o                         
   1   7  14          8.49          5.66         6.51 o                         
   2   7  14        631.16        592.64        24.24 o                         
   3   7  14         73.99         79.69         9.83 o                         
   4   7  14        274.02        265.19        11.42 o                         
   5   7  14        116.88        105.42        10.81 o                         
  -5   8  14        271.45        324.23        20.17 o                         
  -4   8  14         54.73         68.99        11.81 o                         
  -3   8  14        208.31        165.92        12.91 o                         
  -2   8  14        167.10        147.69        10.12 o                         
  -1   8  14          4.52          6.38         5.03 o                         
   0   8  14        123.45        101.46         7.07 o                         
   1   8  14         19.33         18.68         5.94 o                         
   2   8  14          0.56          1.10         6.69 o                         
   3   8  14        126.19        122.00         8.32 o                         
   4   8  14          1.06          0.30         8.48 o                         
  -4   9  14          8.35         -1.57        18.17 o                         
  -3   9  14        102.01         71.81         8.26 o                         
  -2   9  14         88.76         99.83         8.15 o                         
  -1   9  14          6.37          0.43         6.40 o                         
   0   9  14        736.60        775.65        28.75 o                         
   1   9  14        944.28        945.67        23.33 o                         
   2   9  14         29.77         36.87         8.87 o                         
   3   9  14        278.86        278.02        19.16 o                         
  -3  10  14        110.94        119.10        12.74 o                         
  -2  10  14        129.86        126.28        10.06 o                         
  -1  10  14         10.70         18.41         7.51 o                         
   0  10  14        532.71        505.01        18.88 o                         
   1  10  14        121.04        108.33         7.74 o                         
   2  10  14         57.45         61.08         8.73 o                         
   3  10  14         15.27         12.70        25.70 o                         
  -2  11  14        129.22        127.59        12.36 o                         
  -1  11  14         31.24         17.87         8.89 o                         
   0  11  14         46.87         53.07         8.46 o                         
   1  11  14          0.20          2.58         9.46 o                         
  -7   1  15        521.82        533.27        26.38 o                         
  -6   1  15        127.74        132.25         6.50 o                         
  -5   1  15        214.84        220.16         8.91 o                         
  -4   1  15       1116.01       1053.45        24.49 o                         
  -3   1  15        473.95        434.73        11.41 o                         
  -2   1  15        204.71        222.91         6.08 o                         
  -1   1  15          8.35         12.14         4.06 o                         
   0   1  15        161.54        168.43         5.10 o                         
   1   1  15          1.47          0.31         3.53 o                         
   2   1  15        107.69         96.36         5.42 o                         
   3   1  15        118.17        103.47         6.57 o                         
   4   1  15         27.73         26.86         5.45 o                         
   5   1  15        346.41        388.21        19.95 o                         
   6   1  15         21.70         41.00         7.32 o                         
  -7   2  15         66.70         81.54        11.21 o                         
  -6   2  15         41.40         46.71         5.77 o                         
  -5   2  15        110.30        112.10         6.59 o                         
  -4   2  15        331.67        330.82        11.29 o                         
  -3   2  15       1980.89       1928.21        26.44 o                         
  -2   2  15        513.32        479.95         9.42 o                         
  -1   2  15       1939.90       1987.10        41.37 o                         
   0   2  15        526.17        511.45         9.97 o                         
   1   2  15         48.26         45.98         4.15 o                         
   2   2  15        205.93        213.40         8.35 o                         
   3   2  15         16.57         12.97         5.20 o                         
   4   2  15        165.37        157.66         9.04 o                         
   5   2  15         13.81         18.58         6.83 o                         
   6   2  15         31.67         21.26         7.42 o                         
  -6   3  15         23.95         32.17         7.94 o                         
  -5   3  15        147.34        171.54         9.22 o                         
  -4   3  15        740.07        654.86        25.65 o                         
  -3   3  15       3335.00       3321.88        77.71 o                         
  -2   3  15        361.42        346.21         8.07 o                         
  -1   3  15        230.68        221.48         7.13 o                         
   0   3  15       1030.22       1003.21        34.77 o                         
   1   3  15       1723.15       1707.08        48.55 o                         
   2   3  15        946.47        940.36        36.36 o                         
   3   3  15       4208.38       3556.27       120.60 o                         
   4   3  15         40.87         47.96         7.91 o                         
   5   3  15         16.54         18.56         7.07 o                         
   6   3  15         48.60         47.83        10.60 o                         
  -6   4  15        198.53        209.83        12.01 o                         
  -5   4  15         85.75        100.35        10.45 o                         
  -4   4  15        528.85        536.18        22.14 o                         
  -3   4  15          4.49          6.13         5.59 o                         
  -2   4  15        303.29        286.26         6.90 o                         
  -1   4  15        418.34        404.71        16.68 o                         
   0   4  15         92.18         99.97         7.36 o                         
   1   4  15          0.10          0.35         4.19 o                         
   2   4  15          6.72         15.55         5.37 o                         
   3   4  15        227.51        199.35        11.03 o                         
   4   4  15         24.64         10.95         6.14 o                         
   5   4  15        110.40        120.09         9.06 o                         
  -6   5  15          0.90         -3.74         7.98 o                         
  -5   5  15          1.57          2.89         8.27 o                         
  -4   5  15        488.93        454.04        30.43 o                         
  -3   5  15        106.17         88.92         6.89 o                         
  -2   5  15        485.97        459.88        19.33 o                         
  -1   5  15        901.79        918.04        29.17 o                         
   0   5  15          0.10         -1.20         5.26 o                         
   1   5  15        644.76        617.91        21.23 o                         
   2   5  15        102.50        103.83         9.11 o                         
   3   5  15        264.54        251.49        17.20 o                         
   4   5  15         87.54        103.29        10.95 o                         
   5   5  15          0.17         -6.68         7.23 o                         
  -6   6  15        816.66        950.78        55.79 o                         
  -5   6  15         70.06         71.44         9.36 o                         
  -4   6  15         66.57         84.17         8.31 o                         
  -3   6  15        887.72        808.21        46.61 o                         
  -2   6  15        431.09        424.68        15.95 o                         
  -1   6  15        905.97        917.78        30.49 o                         
   0   6  15          0.25         -1.17         5.45 o                         
   1   6  15        522.12        468.48        22.21 o                         
   2   6  15          9.15         12.68         5.62 o                         
   3   6  15        431.81        477.05        17.15 o                         
   4   6  15         70.08         76.85         7.60 o                         
   5   6  15        340.89        334.48        15.30 o                         
  -5   7  15        663.71        692.65        52.31 o                         
  -4   7  15        339.61        354.43        39.35 o                         
  -3   7  15         19.88         10.93         9.00 o                         
  -2   7  15          0.73          9.62         5.36 o                         
  -1   7  15         66.18         74.80         7.01 o                         
   0   7  15         22.57         18.02         5.28 o                         
   1   7  15         25.50         25.70         6.76 o                         
   2   7  15        199.43        208.49        13.61 o                         
   3   7  15        218.37        241.34        12.15 o                         
   4   7  15         26.48         37.19         7.25 o                         
  -5   8  15        102.48         80.43        13.32 o                         
  -4   8  15        367.34        364.76        35.17 o                         
  -3   8  15          0.91         -5.65         7.75 o                         
  -2   8  15        290.86        293.31        12.49 o                         
  -1   8  15        415.38        469.60        15.36 o                         
   0   8  15        365.11        389.34        13.53 o                         
   1   8  15        105.28        115.24        10.08 o                         
   2   8  15        223.81        230.25        19.08 o                         
   3   8  15          3.28          0.55         5.86 o                         
   4   8  15         44.19         61.38         9.91 o                         
  -4   9  15         83.71         83.72        18.07 o                         
  -3   9  15          2.76          7.13        14.37 o                         
  -2   9  15        116.99        128.96         9.57 o                         
  -1   9  15         49.17         63.53        10.75 o                         
   0   9  15         14.33         15.72         6.61 o                         
   1   9  15         37.11         35.56         6.52 o                         
   2   9  15         33.97         26.72        10.00 o                         
   3   9  15          0.97          0.14         9.95 o                         
  -3  10  15        231.43        240.65        19.53 o                         
  -2  10  15        393.39        443.35        26.03 o                         
  -1  10  15        392.99        399.32        21.51 o                         
   0  10  15        182.36        181.23         9.01 o                         
   1  10  15        325.58        322.11        28.43 o                         
   2  10  15        126.93        136.80         9.39 o                         
  -2  11  15          0.63          3.35         8.92 o                         
  -1  11  15          4.11         -8.16         8.34 o                         
   0  11  15         92.12         91.05         9.39 o                         
   1  11  15         69.66         77.97         9.19 o                         
  -7   0  16        792.35        841.16        51.78 o                         
  -6   0  16          3.43          0.45         5.84 o                         
  -5   0  16        382.67        390.72        23.51 o                         
  -4   0  16        108.20        107.54        12.12 o                         
  -3   0  16         56.45         82.76         7.18 o                         
  -2   0  16        114.84        144.43         8.65 o                         
  -1   0  16       2613.29       2536.10        68.49 o                         
   0   0  16       1285.06       1214.39        43.95 o                         
   1   0  16       1437.15       1299.58        65.12 o                         
   2   0  16        281.95        304.27        13.86 o                         
   3   0  16       1219.27       1223.55        39.62 o                         
   4   0  16        578.78        644.62        61.67 o                         
   5   0  16        325.09        306.70        21.84 o                         
   6   0  16        242.90        241.64        35.08 o                         
  -7   1  16        118.90        104.99        10.47 o                         
  -6   1  16        712.54        708.02        17.94 o                         
  -5   1  16         71.44         73.68         6.18 o                         
  -4   1  16         77.93         82.32         6.13 o                         
  -3   1  16       5043.15       5119.72       104.18 o                         
  -2   1  16         35.52         44.25         4.34 o                         
  -1   1  16        463.16        472.25         9.47 o                         
   0   1  16        236.18        236.84         6.52 o                         
   1   1  16         23.09         27.68         3.93 o                         
   2   1  16        183.30        181.82         8.82 o                         
   3   1  16        219.66        233.39        18.74 o                         
   4   1  16         19.78         13.59         7.17 o                         
   5   1  16        122.93        121.02         8.80 o                         
   6   1  16         18.59         18.57         6.95 o                         
  -6   2  16        431.48        419.52        13.00 o                         
  -5   2  16        538.17        518.67        15.22 o                         
  -4   2  16        231.26        256.13        13.21 o                         
  -3   2  16        363.16        335.96         9.86 o                         
  -2   2  16       1580.42       1535.76        28.36 o                         
  -1   2  16        315.10        260.87         6.80 o                         
   0   2  16       2154.81       2213.21        33.91 o                         
   1   2  16         82.58         88.21         5.48 o                         
   2   2  16         14.46         15.91         4.82 o                         
   3   2  16        713.98        669.92        35.14 o                         
   4   2  16        259.71        251.22        23.43 o                         
   5   2  16        197.36        185.95        11.00 o                         
   6   2  16          0.36         -1.94         8.28 o                         
  -6   3  16          0.41         -6.88         7.38 o                         
  -5   3  16         16.52         12.78         6.94 o                         
  -4   3  16          2.47         -4.90         4.90 o                         
  -3   3  16        329.37        340.83        11.67 o                         
  -2   3  16        218.96        205.17         9.12 o                         
  -1   3  16        727.18        718.17        17.31 o                         
   0   3  16         55.45         45.93         5.60 o                         
   1   3  16        163.47        153.40         6.78 o                         
   2   3  16        613.15        616.11        19.76 o                         
   3   3  16       1207.08       1138.93        67.60 o                         
   4   3  16         14.90         13.47         6.35 o                         
   5   3  16         30.62         23.61         7.24 o                         
   6   3  16          1.64          1.06         9.34 o                         
  -6   4  16        108.87         93.97         9.44 o                         
  -5   4  16        997.33        988.36        31.30 o                         
  -4   4  16         27.77         34.32         6.17 o                         
  -3   4  16        138.24        136.24         9.93 o                         
  -2   4  16       1189.94       1140.02        34.98 o                         
  -1   4  16       1901.94       1805.68        56.02 o                         
   0   4  16         28.67         29.32         6.70 o                         
   1   4  16        760.11        766.48        20.87 o                         
   2   4  16        363.04        360.41        16.87 o                         
   3   4  16          0.41         -2.45         5.59 o                         
   4   4  16         21.37         14.32         8.66 o                         
   5   4  16         37.73         33.43         7.53 o                         
  -6   5  16        129.51        105.13        16.05 o                         
  -5   5  16        193.98        153.96        20.94 o                         
  -4   5  16         10.39         14.29         6.22 o                         
  -3   5  16        123.86        108.83         7.59 o                         
  -2   5  16       1209.14       1186.82        35.46 o                         
  -1   5  16         53.02         55.42         6.07 o                         
   0   5  16         22.17         23.35         6.17 o                         
   1   5  16        603.77        598.05        25.13 o                         
   2   5  16       2278.09       2241.84        75.68 o                         
   3   5  16        218.42        222.30        13.01 o                         
   4   5  16          1.88          6.50         5.97 o                         
   5   5  16        168.49        196.59        10.59 o                         
  -6   6  16         45.88         45.18        13.83 o                         
  -5   6  16         16.64         15.18         8.47 o                         
  -4   6  16          0.65         -5.51         7.48 o                         
  -3   6  16       1064.08       1022.16        51.16 o                         
  -2   6  16        184.64        174.95        13.43 o                         
  -1   6  16          8.92         16.39         6.01 o                         
   0   6  16        505.00        518.66        13.95 o                         
   1   6  16       1291.66       1348.64        34.75 o                         
   2   6  16         15.62          5.89         6.93 o                         
   3   6  16        469.60        491.45        18.13 o                         
   4   6  16          0.14          1.40         5.81 o                         
   5   6  16         55.61         55.30         8.82 o                         
  -5   7  16          3.23          2.76        10.27 o                         
  -4   7  16        294.74        277.50        17.17 o                         
  -3   7  16       1088.55       1092.20        34.34 o                         
  -2   7  16         18.95          6.01         7.01 o                         
  -1   7  16         12.69          9.89         4.52 o                         
   0   7  16        191.62        181.99        10.00 o                         
   1   7  16        448.82        456.58        13.37 o                         
   2   7  16         71.21         58.80         6.42 o                         
   3   7  16         18.00         13.62         7.55 o                         
   4   7  16         13.95         11.49         7.54 o                         
  -5   8  16          0.19         -7.77        11.90 o                         
  -4   8  16         55.97         57.35        10.18 o                         
  -3   8  16         19.33         17.91         8.27 o                         
  -2   8  16          8.00          5.06         7.46 o                         
  -1   8  16         98.74         92.57        13.59 o                         
   0   8  16          0.28         -3.81         6.58 o                         
   1   8  16         12.45         15.80         6.56 o                         
   2   8  16          8.43         11.27         9.31 o                         
   3   8  16          2.15         -0.26         6.11 o                         
   4   8  16         13.78          9.38         8.24 o                         
  -4   9  16        520.44        586.29        38.25 o                         
  -3   9  16       1239.45       1262.07        30.62 o                         
  -2   9  16        366.52        358.50        31.65 o                         
  -1   9  16        384.23        384.31        15.99 o                         
   0   9  16         23.70         22.95         7.88 o                         
   1   9  16        437.68        402.88        29.29 o                         
   2   9  16          7.95          9.63         6.30 o                         
   3   9  16         13.65          8.65         8.08 o                         
  -3  10  16        101.06        108.61        17.13 o                         
  -2  10  16         39.75         33.19         8.13 o                         
  -1  10  16        274.12        309.12        18.77 o                         
   0  10  16         13.23          9.49         7.64 o                         
   1  10  16        534.97        582.00        28.87 o                         
   2  10  16          1.15          1.13         7.98 o                         
  -1  11  16         13.50         12.68         7.03 o                         
   0  11  16         12.52          5.78         8.36 o                         
  -6   1  17        411.91        441.50        15.79 o                         
  -5   1  17        401.14        394.84        13.91 o                         
  -4   1  17         36.37         42.28         6.29 o                         
  -3   1  17        577.20        573.93        14.86 o                         
  -2   1  17       2034.77       2044.31        35.86 o                         
  -1   1  17        294.08        274.91         7.61 o                         
   0   1  17        104.69         96.04         5.40 o                         
   1   1  17        948.77        977.16        23.40 o                         
   2   1  17        195.67        213.56         8.80 o                         
   3   1  17          2.39          2.18         5.39 o                         
   4   1  17          2.86          0.18         6.73 o                         
   5   1  17         21.00         24.70         7.08 o                         
   6   1  17          0.21          5.06        10.19 o                         
  -6   2  17        250.66        242.86        12.54 o                         
  -5   2  17        454.05        445.06        14.09 o                         
  -4   2  17        278.85        281.20        13.46 o                         
  -3   2  17         19.58          5.29         5.63 o                         
  -2   2  17        317.42        304.75         9.36 o                         
  -1   2  17        108.47        112.93         6.70 o                         
   0   2  17        248.66        227.84         9.25 o                         
   1   2  17        220.78        230.87        10.08 o                         
   2   2  17        135.90        125.77         8.46 o                         
   3   2  17          0.48          2.06         5.83 o                         
   4   2  17         21.19         21.19         6.21 o                         
   5   2  17        255.21        240.63        11.57 o                         
  -6   3  17        294.55        253.07        14.10 o                         
  -5   3  17         30.91         23.64         7.09 o                         
  -4   3  17        414.32        410.05        16.59 o                         
  -3   3  17        392.63        348.29        16.30 o                         
  -2   3  17        887.98        844.89        31.44 o                         
  -1   3  17         15.64         12.22         5.43 o                         
   0   3  17        359.10        387.39        13.07 o                         
   1   3  17         34.87         37.96         6.00 o                         
   2   3  17        116.17        118.72         8.03 o                         
   3   3  17       1695.91       1709.01        65.63 o                         
   4   3  17          3.12          0.19         6.11 o                         
   5   3  17        149.27        168.34        25.48 o                         
  -6   4  17        197.23        207.10        19.08 o                         
  -5   4  17         34.66         30.90         9.86 o                         
  -4   4  17        560.96        499.46        28.47 o                         
  -3   4  17         32.34         48.64         6.27 o                         
  -2   4  17         69.29         70.53         6.50 o                         
  -1   4  17         36.75         45.88         6.68 o                         
   0   4  17        685.97        675.41        16.12 o                         
   1   4  17        275.00        286.84        11.89 o                         
   2   4  17         20.38         16.69         6.24 o                         
   3   4  17        104.51         94.30         7.90 o                         
   4   4  17          0.63         -6.94         6.94 o                         
   5   4  17        102.94         84.48         8.12 o                         
  -6   5  17         23.65         40.38         9.05 o                         
  -5   5  17         32.75         59.77        12.86 o                         
  -4   5  17         48.82         55.72         8.27 o                         
  -3   5  17         54.44         36.82         6.64 o                         
  -2   5  17        706.77        639.63        26.80 o                         
  -1   5  17        475.43        475.45        12.68 o                         
   0   5  17          3.31          6.95         6.86 o                         
   1   5  17         59.46         63.47         6.66 o                         
   2   5  17        167.83        174.07        10.83 o                         
   3   5  17         38.97         33.45         6.15 o                         
   4   5  17          2.70         -2.28         6.28 o                         
   5   5  17          5.83          9.15         8.01 o                         
  -5   6  17          2.46         12.49         9.47 o                         
  -4   6  17        590.57        582.04        40.58 o                         
  -3   6  17       1275.09       1248.31        50.82 o                         
  -2   6  17          5.47          0.15         6.18 o                         
  -1   6  17        274.60        308.42        13.98 o                         
   0   6  17        989.20        987.39        23.66 o                         
   1   6  17        508.23        506.88        20.20 o                         
   2   6  17         81.48         83.34         7.83 o                         
   3   6  17         96.16        104.23        10.14 o                         
   4   6  17        160.38        166.13        10.25 o                         
   5   6  17         19.54          4.16        12.33 o                         
  -5   7  17         12.20         25.43        14.51 o                         
  -4   7  17         35.51         29.68         8.88 o                         
  -3   7  17        253.61        239.21        12.92 o                         
  -2   7  17        697.87        707.76        26.63 o                         
  -1   7  17          1.88         -0.11         6.92 o                         
   0   7  17         83.45         89.20         7.22 o                         
   1   7  17        458.11        438.52        13.96 o                         
   2   7  17        347.74        305.91        26.31 o                         
   3   7  17         43.40         44.99        10.37 o                         
   4   7  17        219.45        216.22         9.81 o                         
  -4   8  17         34.98         31.85         9.99 o                         
  -3   8  17        154.12        172.28        10.54 o                         
  -2   8  17          4.31         11.80         8.00 o                         
  -1   8  17         11.84         15.41         6.28 o                         
   0   8  17         56.07         59.51         6.86 o                         
   1   8  17        128.58        111.16         8.66 o                         
   2   8  17         65.78         58.80         9.53 o                         
   3   8  17          0.05          3.54         6.13 o                         
  -4   9  17         10.24        -12.57        12.57 o                         
  -3   9  17         67.10         82.61        13.77 o                         
  -2   9  17          0.00         12.06         9.53 o                         
  -1   9  17          1.24          7.88         6.44 o                         
   0   9  17         71.76         88.19        15.46 o                         
   1   9  17          9.86         15.37         7.73 o                         
   2   9  17          0.00          8.67         7.18 o                         
   3   9  17        107.72        102.23         9.87 o                         
  -3  10  17          2.03         -2.45        16.25 o                         
  -2  10  17         72.15         63.97        13.86 o                         
  -1  10  17        118.23        121.51         8.72 o                         
   0  10  17        438.12        447.45        17.00 o                         
   1  10  17          8.65         16.80         6.75 o                         
   2  10  17          1.79         -5.20         7.91 o                         
  -6   0  18        507.04        531.90        23.80 o                         
  -5   0  18         17.50         24.55         7.38 o                         
  -4   0  18        396.18        379.49        19.04 o                         
  -3   0  18        108.59        106.28        10.84 o                         
  -2   0  18        572.69        586.39        50.76 o                         
  -1   0  18       1072.53       1112.96        39.53 o                         
   0   0  18       3456.23       3797.28        90.03 o                         
   1   0  18          3.71         -2.67         9.90 o                         
   2   0  18         52.02         68.30        10.43 o                         
   3   0  18        416.55        434.65        43.49 o                         
   4   0  18        269.58        279.29        19.55 o                         
   5   0  18         93.69         95.27        13.03 o                         
  -6   1  18         18.30         16.23         7.96 o                         
  -5   1  18        414.46        437.23        16.03 o                         
  -4   1  18         24.93         34.28         6.59 o                         
  -3   1  18        231.30        237.76        13.62 o                         
  -2   1  18         87.68         90.20         7.32 o                         
  -1   1  18        196.65        191.48         8.24 o                         
   0   1  18        193.14        189.15         7.98 o                         
   1   1  18          5.86          1.88         4.84 o                         
   2   1  18          3.67          1.92         5.29 o                         
   3   1  18         68.34         72.69         9.86 o                         
   4   1  18         14.36         10.89         5.79 o                         
   5   1  18         45.77         49.45         7.51 o                         
  -6   2  18         42.18         44.40        10.84 o                         
  -5   2  18         74.12         80.49         7.61 o                         
  -4   2  18       1146.04       1065.41        30.59 o                         
  -3   2  18          2.32         -0.72         5.78 o                         
  -2   2  18        220.39        224.04         9.57 o                         
  -1   2  18         13.17         -0.20         7.32 o                         
   0   2  18         73.04         78.72         6.32 o                         
   1   2  18        749.94        795.45        19.72 o                         
   2   2  18          0.70          1.21         5.03 o                         
   3   2  18        666.83        648.21        33.41 o                         
   4   2  18        191.26        167.37        14.38 o                         
   5   2  18        391.94        363.76        23.16 o                         
  -6   3  18          4.80         10.63        10.08 o                         
  -5   3  18         22.03          6.79         8.04 o                         
  -4   3  18         17.53         18.55         6.71 o                         
  -3   3  18        257.12        283.83        13.71 o                         
  -2   3  18        511.48        526.09        14.73 o                         
  -1   3  18         43.44         52.34         6.35 o                         
   0   3  18         70.08         88.57         6.85 o                         
   1   3  18          6.05         -5.00         5.80 o                         
   2   3  18         61.63         61.81         7.14 o                         
   3   3  18         44.68         43.54         5.96 o                         
   4   3  18         61.39         69.42        13.38 o                         
   5   3  18         45.75         58.85        14.94 o                         
  -6   4  18        300.21        294.05        14.09 o                         
  -5   4  18         93.14        110.87         9.80 o                         
  -4   4  18        219.03        210.39        10.09 o                         
  -3   4  18        899.74        879.16        26.42 o                         
  -2   4  18        253.85        262.21        11.12 o                         
  -1   4  18        640.10        667.92        15.46 o                         
   0   4  18        166.28        164.15         9.99 o                         
   1   4  18        523.52        534.03        25.46 o                         
   2   4  18         10.78         10.28         5.88 o                         
   3   4  18        144.10        162.21        14.55 o                         
   4   4  18        299.48        265.84        15.70 o                         
   5   4  18        257.14        261.87        23.42 o                         
  -6   5  18        150.42        150.44        17.15 o                         
  -5   5  18       1831.70       1834.72        82.61 o                         
  -4   5  18        271.89        252.43        15.84 o                         
  -3   5  18        350.05        362.46        14.62 o                         
  -2   5  18        317.87        349.15        13.96 o                         
  -1   5  18       1606.19       1668.12        54.22 o                         
   0   5  18         93.02         84.71         7.00 o                         
   1   5  18        647.53        659.96        26.59 o                         
   2   5  18         45.94         44.41         8.46 o                         
   3   5  18         38.52         39.46         9.41 o                         
   4   5  18         52.65         30.08        10.98 o                         
   5   5  18         10.90         17.07        12.30 o                         
  -5   6  18         21.25         34.77        10.80 o                         
  -4   6  18        391.45        385.83        17.19 o                         
  -3   6  18         33.01         43.06         7.83 o                         
  -2   6  18        370.72        370.85        13.75 o                         
  -1   6  18         46.29         61.07         6.66 o                         
   0   6  18       1021.44       1056.14        33.01 o                         
   1   6  18         17.99         22.82         7.61 o                         
   2   6  18        127.83        112.17         8.07 o                         
   3   6  18          0.02         -7.75         7.75 o                         
   4   6  18        206.11        224.40        13.67 o                         
  -5   7  18        229.90        236.92        17.39 o                         
  -4   7  18         37.41         38.70         9.01 o                         
  -3   7  18        240.11        265.39        14.56 o                         
  -2   7  18        521.37        516.25        13.75 o                         
  -1   7  18         64.91         58.80         6.25 o                         
   0   7  18          8.56          8.86         5.62 o                         
   1   7  18        722.43        696.71        33.51 o                         
   2   7  18         39.62         26.07         7.41 o                         
   3   7  18          6.38         10.04         7.51 o                         
   4   7  18         11.25          4.31         6.80 o                         
  -4   8  18        477.88        527.89        24.58 o                         
  -3   8  18        216.57        225.44        11.40 o                         
  -2   8  18         15.09          6.74         6.13 o                         
  -1   8  18        642.35        677.06        34.96 o                         
   0   8  18         66.63         57.20         6.72 o                         
   1   8  18          0.29         -7.77         7.77 o                         
   2   8  18        414.52        441.40        16.21 o                         
   3   8  18         24.69         17.92         6.94 o                         
  -3   9  18         15.81         15.09        11.45 o                         
  -2   9  18         17.95         15.02        10.97 o                         
  -1   9  18        153.36        148.50         9.05 o                         
   0   9  18        215.93        230.88        23.61 o                         
   1   9  18         18.86         20.10         8.50 o                         
   2   9  18          3.23          7.70        11.26 o                         
  -2  10  18          2.02         -4.47         7.22 o                         
  -1  10  18         60.42         49.36         7.00 o                         
   0  10  18         14.52         -0.46         7.99 o                         
   1  10  18          1.21         -8.15         8.15 o                         
  -6   1  19       1036.36       1103.61        32.90 o                         
  -5   1  19        383.58        383.96        13.09 o                         
  -4   1  19        270.77        235.28        12.00 o                         
  -3   1  19       1364.62       1324.04        23.66 o                         
  -2   1  19       1369.99       1366.32        30.54 o                         
  -1   1  19        528.46        552.61        13.68 o                         
   0   1  19        129.26        161.44        12.47 o                         
   1   1  19         33.47         45.89         7.19 o                         
   2   1  19        111.12        104.58         8.93 o                         
   3   1  19        136.75        138.68        11.39 o                         
   4   1  19        242.62        232.93        12.53 o                         
   5   1  19        420.70        377.41        19.03 o                         
  -6   2  19         94.30        115.20         9.29 o                         
  -5   2  19        417.04        415.69        14.42 o                         
  -4   2  19        181.80        155.45         9.94 o                         
  -3   2  19        570.62        522.62        16.04 o                         
  -2   2  19       1234.94       1295.66        24.38 o                         
  -1   2  19       1632.49       1679.79        63.41 o                         
   0   2  19        589.95        630.94        15.37 o                         
   1   2  19       1269.09       1310.88        26.20 o                         
   2   2  19        874.20        965.52        27.84 o                         
   3   2  19        438.56        443.46        14.99 o                         
   4   2  19       1163.94       1058.16        44.55 o                         
   5   2  19        204.62        222.82        26.80 o                         
  -6   3  19          0.08          9.87        11.06 o                         
  -5   3  19         48.03         49.24         8.52 o                         
  -4   3  19        928.90        932.17        28.99 o                         
  -3   3  19        561.55        612.53        16.84 o                         
  -2   3  19          0.63          7.25         6.29 o                         
  -1   3  19        535.89        520.28        14.00 o                         
   0   3  19       2677.10       2820.14        38.28 o                         
   1   3  19        292.28        303.25        13.02 o                         
   2   3  19        364.46        385.93        18.99 o                         
   3   3  19        425.76        450.63        14.94 o                         
   4   3  19        117.79        120.95         9.37 o                         
   5   3  19         16.80         22.46         8.54 o                         
  -6   4  19          1.38         -5.02         9.40 o                         
  -5   4  19         41.65         41.84         7.60 o                         
  -4   4  19        266.96        277.87        11.29 o                         
  -3   4  19        344.02        324.86        14.58 o                         
  -2   4  19          7.02          9.21         7.12 o                         
  -1   4  19          2.09         -2.41         5.70 o                         
   0   4  19         92.18        119.76         7.90 o                         
   1   4  19          4.41          1.84         5.99 o                         
   2   4  19          0.75         -6.22         6.22 o                         
   3   4  19         25.02         25.24         7.44 o                         
   4   4  19         38.76         44.00        10.02 o                         
   5   4  19          0.12         -7.77         7.77 o                         
  -5   5  19          6.89         17.76        10.76 o                         
  -4   5  19         96.52         98.43         9.98 o                         
  -3   5  19         93.39         80.70         7.57 o                         
  -2   5  19         11.84         15.01         7.23 o                         
  -1   5  19         79.59         80.55         7.58 o                         
   0   5  19        358.37        382.67        18.40 o                         
   1   5  19         10.01          5.87         5.50 o                         
   2   5  19        148.27        122.48         9.29 o                         
   3   5  19        296.96        293.22        19.66 o                         
   4   5  19         17.74          9.76         8.87 o                         
  -5   6  19         27.98          9.24        19.45 o                         
  -4   6  19        645.57        647.27        20.99 o                         
  -3   6  19        120.05        121.86         8.12 o                         
  -2   6  19        105.22        124.41         9.60 o                         
  -1   6  19         21.11         13.64         6.83 o                         
   0   6  19         19.42         16.36         6.29 o                         
   1   6  19        434.38        429.61        25.25 o                         
   2   6  19          0.01          4.78         5.69 o                         
   3   6  19        165.64        165.00        11.25 o                         
   4   6  19         71.75         81.76         9.15 o                         
  -5   7  19        397.94        402.63        45.38 o                         
  -4   7  19         15.76         13.85         9.97 o                         
  -3   7  19        281.26        268.65        13.41 o                         
  -2   7  19        135.83        126.73         9.35 o                         
  -1   7  19         14.25          5.02         6.98 o                         
   0   7  19        121.15        129.95         8.40 o                         
   1   7  19         55.20         49.25         7.54 o                         
   2   7  19        186.30        198.25        20.94 o                         
   3   7  19         46.05         50.65        15.87 o                         
   4   7  19         13.17          9.61         7.43 o                         
  -4   8  19         48.83         46.39        10.46 o                         
  -3   8  19        169.05        169.93        10.96 o                         
  -2   8  19        471.67        425.57        19.27 o                         
  -1   8  19         54.50         62.39         9.24 o                         
   0   8  19        278.65        308.30        16.68 o                         
   1   8  19        949.21       1006.39        61.30 o                         
   2   8  19        232.87        232.12        12.91 o                         
   3   8  19         33.44         27.80         8.46 o                         
  -3   9  19        121.88        116.54        11.33 o                         
  -2   9  19          0.09         -3.01         7.26 o                         
  -1   9  19         39.87         42.74         9.01 o                         
   0   9  19         57.26         70.48         7.40 o                         
   1   9  19          3.56          7.16         9.67 o                         
   2   9  19         63.30         66.95         8.99 o                         
  -1  10  19         60.18         66.96        10.38 o                         
   0  10  19         48.13         62.34         7.88 o                         
   1  10  19        300.70        343.30        37.87 o                         
  -6   0  20        182.23        183.25        11.92 o                         
  -5   0  20        308.78        318.71        21.05 o                         
  -4   0  20        139.55        149.38        12.40 o                         
  -3   0  20        682.53        678.26        23.24 o                         
  -2   0  20         14.88         11.61        11.70 o                         
  -1   0  20        400.20        440.67        25.47 o                         
   0   0  20        760.37        799.42        26.78 o                         
   1   0  20        438.41        488.89        20.85 o                         
   2   0  20        288.54        295.00        21.28 o                         
   3   0  20        844.69       1022.06       101.52 o                         
   4   0  20         10.39         12.56         9.07 o                         
   5   0  20         76.94         74.42        13.16 o                         
  -6   1  20         92.73         88.28         8.48 o                         
  -5   1  20         84.50        106.90         7.34 o                         
  -4   1  20        351.82        355.62        13.26 o                         
  -3   1  20         32.32         30.04         6.13 o                         
  -2   1  20         15.56          6.40         6.10 o                         
  -1   1  20         90.49         85.90         8.21 o                         
   0   1  20         82.33         81.26         8.30 o                         
   1   1  20        140.92        147.37         9.89 o                         
   2   1  20          7.97         11.14         5.92 o                         
   3   1  20         10.42          8.72         7.35 o                         
   4   1  20         35.92         29.43         6.76 o                         
   5   1  20         58.75         65.46        10.00 o                         
  -6   2  20        330.31        288.22        15.59 o                         
  -5   2  20        344.50        367.26        16.24 o                         
  -4   2  20        199.11        198.97        10.18 o                         
  -3   2  20          0.36          4.14         7.18 o                         
  -2   2  20       2411.67       2479.74        45.14 o                         
  -1   2  20        178.49        165.52         8.89 o                         
   0   2  20          4.20          2.80         5.60 o                         
   1   2  20         27.76         32.66         7.00 o                         
   2   2  20        159.76        196.58        12.56 o                         
   3   2  20          1.92          1.53         6.63 o                         
   4   2  20          1.53          4.78         6.56 o                         
   5   2  20         13.92          7.48        12.90 o                         
  -6   3  20          5.74         28.66         8.97 o                         
  -5   3  20         79.18         67.31         8.45 o                         
  -4   3  20        532.95        584.38        25.40 o                         
  -3   3  20         39.14         44.72         6.01 o                         
  -2   3  20         57.41         69.87         7.03 o                         
  -1   3  20        434.58        461.74        13.55 o                         
   0   3  20        135.06        139.99         7.93 o                         
   1   3  20         21.14         22.90         9.17 o                         
   2   3  20          6.73          2.95         6.70 o                         
   3   3  20         23.09         31.91         6.77 o                         
   4   3  20          8.97         11.80         5.92 o                         
   5   3  20         70.56         59.61        10.14 o                         
  -6   4  20        517.97        561.10        36.56 o                         
  -5   4  20         59.44         51.49         8.20 o                         
  -4   4  20          0.51          0.58         5.96 o                         
  -3   4  20         95.47         95.33         7.38 o                         
  -2   4  20        964.78        953.02        27.83 o                         
  -1   4  20        127.49        109.09         8.68 o                         
   0   4  20        730.03        783.50        23.15 o                         
   1   4  20         40.72         46.45         6.24 o                         
   2   4  20        139.13        132.48        10.23 o                         
   3   4  20        109.20         83.06        10.24 o                         
   4   4  20        422.50        395.51        20.25 o                         
  -5   5  20        160.24        153.03        12.73 o                         
  -4   5  20          6.72          0.46         5.95 o                         
  -3   5  20         42.13         41.72         6.25 o                         
  -2   5  20        597.15        566.51        15.83 o                         
  -1   5  20          0.66         -5.22         7.08 o                         
   0   5  20        358.44        391.25        16.20 o                         
   1   5  20        299.83        314.15        14.07 o                         
   2   5  20        699.01        725.03        42.48 o                         
   3   5  20         37.29         47.13         7.39 o                         
   4   5  20        489.72        474.99        23.09 o                         
  -5   6  20         57.23         35.79        11.88 o                         
  -4   6  20        123.44        154.13        21.52 o                         
  -3   6  20        102.61         98.00        10.65 o                         
  -2   6  20        111.36        112.40         8.42 o                         
  -1   6  20        762.84        780.66        37.79 o                         
   0   6  20          0.63         -5.91         5.91 o                         
   1   6  20         14.50          7.87         8.99 o                         
   2   6  20         26.60         22.29         7.15 o                         
   3   6  20        905.05        911.75        39.12 o                         
   4   6  20          0.99          1.34         7.88 o                         
  -4   7  20         70.78         77.70        10.92 o                         
  -3   7  20        324.18        347.01        12.93 o                         
  -2   7  20        156.83        182.47         9.01 o                         
  -1   7  20        362.90        375.73        16.04 o                         
   0   7  20         23.83         25.63         6.06 o                         
   1   7  20         42.35         43.21        11.16 o                         
   2   7  20          0.56          9.66         8.54 o                         
   3   7  20          7.67         14.85         9.07 o                         
  -4   8  20        117.32        134.24        13.12 o                         
  -3   8  20          3.65          2.99         8.54 o                         
  -2   8  20         20.67         18.61         7.04 o                         
  -1   8  20         66.29         48.54        10.63 o                         
   0   8  20          1.23          1.66         6.66 o                         
   1   8  20          1.02         -5.13        12.08 o                         
   2   8  20         49.99         55.82         8.33 o                         
   3   8  20          0.19         -8.58         8.58 o                         
  -3   9  20        255.81        228.91        14.92 o                         
  -2   9  20        160.13        153.19        12.27 o                         
  -1   9  20        138.24        154.38        11.01 o                         
   0   9  20        412.10        423.76        19.80 o                         
   1   9  20         97.99         96.92        18.15 o                         
   2   9  20         80.00         61.01        10.19 o                         
  -6   1  21         87.15        104.85         8.60 o                         
  -5   1  21         10.12         13.25         6.52 o                         
  -4   1  21         16.23         14.76         6.76 o                         
  -3   1  21        718.30        754.20        21.81 o                         
  -2   1  21        642.67        688.85        19.09 o                         
  -1   1  21        306.78        310.70        13.37 o                         
   0   1  21          1.47          9.64         6.45 o                         
   1   1  21       1236.58       1253.80        37.11 o                         
   2   1  21        107.00        112.35         9.89 o                         
   3   1  21          9.21          4.97         6.97 o                         
   4   1  21        249.86        250.12        12.79 o                         
   5   1  21         86.92         85.89        12.00 o                         
  -6   2  21        587.19        534.17        26.50 o                         
  -5   2  21         75.00         64.33         7.76 o                         
  -4   2  21        153.55        151.02         8.83 o                         
  -3   2  21        547.21        609.82        26.65 o                         
  -2   2  21        330.75        316.12        13.22 o                         
  -1   2  21         32.24         25.11         6.47 o                         
   0   2  21        396.67        439.09        15.01 o                         
   1   2  21         35.77         35.00        12.31 o                         
   2   2  21        146.23        154.95        10.47 o                         
   3   2  21          9.99          3.97         5.64 o                         
   4   2  21        109.79         91.43        11.91 o                         
   5   2  21          2.17          3.80        14.76 o                         
  -6   3  21          0.56         -1.19         7.83 o                         
  -5   3  21        441.87        420.61        27.41 o                         
  -4   3  21        779.08        783.58        20.85 o                         
  -3   3  21          0.93         -2.80         5.55 o                         
  -2   3  21        660.91        646.54        23.85 o                         
  -1   3  21        251.12        234.30        11.84 o                         
   0   3  21          1.64         -5.63         5.63 o                         
   1   3  21          7.17          5.25         7.22 o                         
   2   3  21          0.67         -6.81         8.15 o                         
   3   3  21          1.82         -6.48         6.48 o                         
   4   3  21         12.25         23.47        10.06 o                         
  -5   4  21         71.18         77.14         8.99 o                         
  -4   4  21         27.67         33.29         8.67 o                         
  -3   4  21        556.47        528.26        15.50 o                         
  -2   4  21        150.87        150.01        11.82 o                         
  -1   4  21        363.98        352.39        13.31 o                         
   0   4  21          9.67         17.35         6.15 o                         
   1   4  21         65.96         79.47         8.91 o                         
   2   4  21        239.81        289.60        13.51 o                         
   3   4  21        899.20        790.43        66.57 o                         
   4   4  21        333.92        258.08        18.32 o                         
  -5   5  21        177.82        175.89        12.98 o                         
  -4   5  21        153.68        160.74        13.99 o                         
  -3   5  21        201.89        190.04        14.26 o                         
  -2   5  21         26.44         18.52         7.38 o                         
  -1   5  21         19.96         27.35         6.43 o                         
   0   5  21          1.14          1.76         6.67 o                         
   1   5  21        101.87        107.56        12.60 o                         
   2   5  21        255.16        279.65        21.27 o                         
   3   5  21         22.22          9.16        11.83 o                         
   4   5  21         24.62          8.31         9.11 o                         
  -5   6  21         62.45         79.57        10.18 o                         
  -4   6  21        284.29        318.80        19.04 o                         
  -3   6  21          5.81         -1.27         6.77 o                         
  -2   6  21        102.26         99.72         7.94 o                         
  -1   6  21        447.56        475.30        14.45 o                         
   0   6  21         39.66         54.84        11.04 o                         
   1   6  21         33.42         23.03         6.54 o                         
   2   6  21        646.43        601.58        38.46 o                         
   3   6  21         87.32         97.75         9.57 o                         
  -4   7  21         74.71         67.69         9.38 o                         
  -3   7  21        377.13        414.01        16.20 o                         
  -2   7  21       1088.56       1094.77        67.28 o                         
  -1   7  21         73.66         86.04         8.32 o                         
   0   7  21         91.31         85.89         8.00 o                         
   1   7  21        423.78        468.06        24.22 o                         
   2   7  21         91.48         91.24         9.47 o                         
   3   7  21         13.09         15.29         8.62 o                         
  -3   8  21        514.98        512.47        23.98 o                         
  -2   8  21        652.35        650.68        21.54 o                         
  -1   8  21        109.62        112.84         8.26 o                         
   0   8  21         46.54         26.40         7.30 o                         
   1   8  21         22.28         11.35         8.31 o                         
   2   8  21         91.41         71.54        11.15 o                         
  -2   9  21        147.25        153.89        11.69 o                         
  -1   9  21         34.38         37.46         7.99 o                         
   0   9  21         69.70         78.69         8.81 o                         
   1   9  21         36.07         44.75         8.90 o                         
  -6   0  22         18.38         19.87        20.25 o                         
  -5   0  22       1955.85       2162.83        45.24 o                         
  -4   0  22       1472.85       1553.76        63.73 o                         
  -3   0  22        196.32        189.66        16.53 o                         
  -2   0  22       3423.05       3682.59        92.86 o                         
  -1   0  22       1520.49       1426.26        50.38 o                         
   0   0  22        190.31        179.41        20.45 o                         
   1   0  22        238.55        270.67        45.92 o                         
   2   0  22        289.12        335.88        24.11 o                         
   3   0  22         47.00         55.18         9.85 o                         
   4   0  22        108.32         75.41        16.59 o                         
  -6   1  22          5.54         27.32        10.14 o                         
  -5   1  22          6.00          8.99         6.81 o                         
  -4   1  22         49.42         54.90         7.16 o                         
  -3   1  22         25.86         28.02         6.61 o                         
  -2   1  22          0.09         13.46         6.63 o                         
  -1   1  22        199.09        206.02        12.04 o                         
   0   1  22        923.49        983.55        26.54 o                         
   1   1  22        185.78        199.29        12.53 o                         
   2   1  22        382.18        379.01        15.15 o                         
   3   1  22        106.50        104.48        18.93 o                         
   4   1  22         49.65         46.52         7.70 o                         
  -6   2  22         90.16        102.54        16.19 o                         
  -5   2  22        194.31        190.43        11.67 o                         
  -4   2  22         31.72         30.01         7.17 o                         
  -3   2  22         42.59         45.63         6.67 o                         
  -2   2  22        102.26        111.49         8.37 o                         
  -1   2  22       1488.33       1531.01        41.19 o                         
   0   2  22         65.95         78.04         7.25 o                         
   1   2  22        389.49        404.57        17.11 o                         
   2   2  22          0.05          5.60         6.81 o                         
   3   2  22        139.33        192.15        12.75 o                         
   4   2  22        132.23        151.27        13.63 o                         
  -5   3  22        392.21        375.17        22.20 o                         
  -4   3  22         74.33         74.18         7.33 o                         
  -3   3  22         58.43         53.54         6.47 o                         
  -2   3  22         86.07         76.64         7.32 o                         
  -1   3  22         17.92         21.09         9.86 o                         
   0   3  22        395.74        398.45        14.77 o                         
   1   3  22        258.20        288.76        15.37 o                         
   2   3  22        306.31        307.85        13.21 o                         
   3   3  22        199.84        205.51        11.00 o                         
   4   3  22         40.09         34.85         9.24 o                         
  -5   4  22          2.66         10.85        10.19 o                         
  -4   4  22        161.03        149.60         8.62 o                         
  -3   4  22         55.76         38.03         7.03 o                         
  -2   4  22         25.78         35.91         7.57 o                         
  -1   4  22        426.73        407.92        11.45 o                         
   0   4  22          1.52         -4.31         5.71 o                         
   1   4  22         94.84        100.84         8.21 o                         
   2   4  22         72.27         58.43         8.31 o                         
   3   4  22        112.70        122.63        15.20 o                         
   4   4  22        717.48        689.28        55.46 o                         
  -5   5  22         38.64         41.02         9.07 o                         
  -4   5  22        102.62         96.49         7.67 o                         
  -3   5  22        637.46        646.03        22.05 o                         
  -2   5  22        456.23        460.86        17.57 o                         
  -1   5  22         15.80         27.57         7.43 o                         
   0   5  22        460.67        472.48        14.22 o                         
   1   5  22        228.63        262.79        15.21 o                         
   2   5  22          1.59          3.95         9.78 o                         
   3   5  22         52.17         51.79         9.01 o                         
   4   5  22          5.35        -12.85        12.85 o                         
  -4   6  22        277.48        266.85        14.94 o                         
  -3   6  22         13.34          4.37         8.29 o                         
  -2   6  22         62.58         70.86         7.87 o                         
  -1   6  22         21.55         24.53         6.91 o                         
   0   6  22          3.68          6.92         6.33 o                         
   1   6  22          2.20          1.91         6.25 o                         
   2   6  22         19.85         33.56         8.11 o                         
   3   6  22          0.39          5.40         9.11 o                         
  -4   7  22          2.80         -2.65        11.62 o                         
  -3   7  22        142.85        120.40         9.81 o                         
  -2   7  22        724.48        657.13        25.38 o                         
  -1   7  22        113.07        112.43         8.69 o                         
   0   7  22        154.97        145.93         9.80 o                         
   1   7  22         35.34         32.08         6.71 o                         
   2   7  22        449.62        458.79        21.15 o                         
   3   7  22          6.83         16.92        10.76 o                         
  -3   8  22          0.15          8.38         8.66 o                         
  -2   8  22         13.42         22.55         8.65 o                         
  -1   8  22        405.36        428.99        16.18 o                         
   0   8  22         44.05         34.68         9.22 o                         
   1   8  22          0.01          8.51        11.66 o                         
   2   8  22        165.12        159.08        12.89 o                         
  -1   9  22         49.24         56.86         7.89 o                         
   0   9  22        122.23        117.55         9.27 o                         
  -5   1  23        383.20        408.28        14.61 o                         
  -4   1  23         40.57         38.20         7.85 o                         
  -3   1  23         64.09         69.33         6.21 o                         
  -2   1  23        233.15        242.04        14.28 o                         
  -1   1  23        442.63        450.62        21.94 o                         
   0   1  23         57.51         69.29         8.12 o                         
   1   1  23         48.12         49.01         8.04 o                         
   2   1  23         74.94         75.67         8.10 o                         
   3   1  23          1.31          3.37         6.59 o                         
   4   1  23         11.82         25.23         7.97 o                         
  -5   2  23        115.47        108.60         7.99 o                         
  -4   2  23         36.02         41.24         7.14 o                         
  -3   2  23         38.27         48.20        11.47 o                         
  -2   2  23        201.89        199.67        10.27 o                         
  -1   2  23        284.88        302.19        13.52 o                         
   0   2  23          5.72         26.02         7.92 o                         
   1   2  23         63.60         58.61         7.45 o                         
   2   2  23          0.04         -2.18         6.66 o                         
   3   2  23          0.05          6.14         8.08 o                         
   4   2  23         18.94         23.13         8.45 o                         
  -5   3  23          0.02         -8.54         8.54 o                         
  -4   3  23        140.88        128.37         7.98 o                         
  -3   3  23        793.94        783.32        20.52 o                         
  -2   3  23        246.71        230.13        11.26 o                         
  -1   3  23        364.47        388.30        17.36 o                         
   0   3  23        711.27        736.67        17.45 o                         
   1   3  23        149.49        152.60        11.68 o                         
   2   3  23        396.80        439.29        16.80 o                         
   3   3  23         32.04         28.42         7.34 o                         
   4   3  23        247.92        235.73        14.57 o                         
  -5   4  23        226.23        242.37        36.01 o                         
  -4   4  23        283.27        297.14        11.76 o                         
  -3   4  23        115.82        111.12        16.20 o                         
  -2   4  23        434.57        436.48        13.06 o                         
  -1   4  23         80.45         85.03         7.41 o                         
   0   4  23        556.83        566.95        14.03 o                         
   1   4  23          7.60         -5.75         9.67 o                         
   2   4  23          7.46         14.06         7.00 o                         
   3   4  23          6.64         13.91         7.90 o                         
   4   4  23         47.62         38.38        10.96 o                         
  -4   5  23          4.59          5.17         6.18 o                         
  -3   5  23        238.33        254.67        13.47 o                         
  -2   5  23          0.03          4.74         9.95 o                         
  -1   5  23        309.65        305.90        21.07 o                         
   0   5  23        131.32        119.23        17.38 o                         
   1   5  23        349.49        328.80        12.47 o                         
   2   5  23        107.99        111.01        13.11 o                         
   3   5  23         42.65         45.60         9.96 o                         
  -4   6  23       1158.09       1100.04        38.54 o                         
  -3   6  23         46.19         38.70         7.74 o                         
  -2   6  23        213.49        214.30        14.17 o                         
  -1   6  23        110.29        122.98        11.45 o                         
   0   6  23         12.44         24.01         7.05 o                         
   1   6  23          2.12          3.49         6.38 o                         
   2   6  23        126.70        124.17        12.48 o                         
   3   6  23         80.79         77.97         9.73 o                         
  -3   7  23        311.98        295.64        13.42 o                         
  -2   7  23         22.37         24.08         8.21 o                         
  -1   7  23         15.76         11.95         6.72 o                         
   0   7  23        145.11        151.74        11.30 o                         
   1   7  23          0.14          2.22         6.72 o                         
   2   7  23          7.32          7.85        13.61 o                         
  -2   8  23        128.19        100.99         9.50 o                         
  -1   8  23        178.63        171.90        10.80 o                         
   0   8  23         10.53         12.06         8.34 o                         
   1   8  23        236.38        246.39        20.77 o                         
  -5   0  24        822.08        913.48        41.27 o                         
  -4   0  24          4.79          0.60        14.68 o                         
  -3   0  24         38.31         12.38        14.56 o                         
  -2   0  24        367.56        390.35        32.74 o                         
  -1   0  24         76.55         66.61        11.65 o                         
   0   0  24         24.59         29.58         9.23 o                         
   1   0  24          5.65          2.71        11.21 o                         
   2   0  24         93.10        103.52        13.88 o                         
   3   0  24          3.83         13.71        10.66 o                         
   4   0  24         60.25         41.35        13.53 o                         
  -5   1  24         26.73         30.44         7.43 o                         
  -4   1  24        483.95        479.90        17.39 o                         
  -3   1  24          6.92         -5.08         7.21 o                         
  -2   1  24         79.72         90.35         8.99 o                         
  -1   1  24        504.43        509.97        15.31 o                         
   0   1  24        118.20        119.47         8.65 o                         
   1   1  24        570.41        641.85        30.26 o                         
   2   1  24         12.95         11.94         7.14 o                         
   3   1  24         55.74         45.60         7.78 o                         
   4   1  24         51.59         40.71         7.40 o                         
  -5   2  24         27.97         22.66         5.99 o                         
  -4   2  24        190.90        216.94        13.48 o                         
  -3   2  24        561.51        538.91        14.73 o                         
  -2   2  24          0.46         -2.10         5.82 o                         
  -1   2  24          5.74          8.95         7.75 o                         
   0   2  24        274.80        280.82        15.61 o                         
   1   2  24         52.78         43.10         8.14 o                         
   2   2  24        228.24        213.79        12.50 o                         
   3   2  24         52.78         65.02         7.56 o                         
   4   2  24         12.59          5.82        10.94 o                         
  -5   3  24        113.29        102.78        12.43 o                         
  -4   3  24         61.04         68.15         9.21 o                         
  -3   3  24        338.06        343.38        11.60 o                         
  -2   3  24         88.61         87.67         8.34 o                         
  -1   3  24         58.35         58.02         6.62 o                         
   0   3  24        199.09        199.77        11.37 o                         
   1   3  24        225.18        240.14        13.19 o                         
   2   3  24        103.42        119.06         9.17 o                         
   3   3  24         52.40         47.35         8.40 o                         
   4   3  24        201.71        171.54        21.50 o                         
  -5   4  24          4.92         14.04        12.12 o                         
  -4   4  24        281.19        261.09        15.19 o                         
  -3   4  24        939.89        934.00        30.55 o                         
  -2   4  24        146.18        154.57         9.97 o                         
  -1   4  24         92.34         88.94         7.41 o                         
   0   4  24        484.05        496.14        22.49 o                         
   1   4  24        801.34        827.52        52.17 o                         
   2   4  24          3.39         15.35         6.86 o                         
   3   4  24         72.25         87.34         9.13 o                         
  -4   5  24         48.33         40.59         8.02 o                         
  -3   5  24         88.99         76.80         8.50 o                         
  -2   5  24         16.38          8.21         7.50 o                         
  -1   5  24         29.45         33.37         7.53 o                         
   0   5  24        156.68        174.07         8.87 o                         
   1   5  24        204.89        223.82        15.72 o                         
   2   5  24         30.49         16.20         7.69 o                         
   3   5  24          3.22         -8.69         8.69 o                         
  -4   6  24          0.25          5.67         9.12 o                         
  -3   6  24          0.26          0.86        12.77 o                         
  -2   6  24        213.01        218.63        12.36 o                         
  -1   6  24         54.53         48.10         7.61 o                         
   0   6  24        186.41        184.83         9.65 o                         
   1   6  24         16.17         16.31         6.38 o                         
   2   6  24          3.96          5.59         8.60 o                         
  -3   7  24         16.67         -5.66         7.99 o                         
  -2   7  24         42.08         59.99         7.61 o                         
  -1   7  24        546.92        516.58        30.31 o                         
   0   7  24         57.56         64.50         8.22 o                         
   1   7  24         40.76         49.25         8.99 o                         
   2   7  24        235.88        197.70        18.53 o                         
  -2   8  24         42.32         40.74         7.86 o                         
  -1   8  24         18.52         17.78         9.59 o                         
   0   8  24          7.13          2.62         8.43 o                         
  -5   1  25         34.16         26.07         6.58 o                         
  -4   1  25        169.14        190.74        10.13 o                         
  -3   1  25        130.29        140.22        15.66 o                         
  -2   1  25         29.17         30.24         6.81 o                         
  -1   1  25        505.17        543.28        16.94 o                         
   0   1  25        981.56        953.22        40.46 o                         
   1   1  25        254.39        275.12        16.91 o                         
   2   1  25         91.94        105.18         9.20 o                         
   3   1  25        247.91        259.65        17.16 o                         
   4   1  25        186.74        173.70        14.36 o                         
  -5   2  25         28.42         26.69         6.64 o                         
  -4   2  25        300.78        281.81        12.84 o                         
  -3   2  25        435.60        484.03        24.97 o                         
  -2   2  25        251.02        270.49        11.91 o                         
  -1   2  25        220.06        221.07        16.71 o                         
   0   2  25         64.49         78.11         8.59 o                         
   1   2  25        226.64        213.92        16.12 o                         
   2   2  25         11.35          8.30         6.64 o                         
   3   2  25         18.36         23.90         7.49 o                         
  -5   3  25        914.56        924.74        48.63 o                         
  -4   3  25        172.36        186.62        11.29 o                         
  -3   3  25         44.33         37.76         7.45 o                         
  -2   3  25        480.18        510.51        15.75 o                         
  -1   3  25        114.60        118.72         7.90 o                         
   0   3  25         14.77         16.62         6.45 o                         
   1   3  25         48.49         47.16        12.14 o                         
   2   3  25         83.04         84.41         8.14 o                         
   3   3  25         20.35         27.79         7.78 o                         
  -4   4  25         53.91         45.79         7.81 o                         
  -3   4  25        200.17        203.62        15.87 o                         
  -2   4  25        116.54        117.88         8.54 o                         
  -1   4  25        367.33        388.09        19.97 o                         
   0   4  25         20.01         13.32         6.58 o                         
   1   4  25         13.92         15.84         7.41 o                         
   2   4  25        109.06        121.22         9.18 o                         
   3   4  25        139.32        142.36        12.51 o                         
  -4   5  25          5.77          0.55         9.87 o                         
  -3   5  25         77.11         92.56         7.93 o                         
  -2   5  25          1.98         -0.39         6.84 o                         
  -1   5  25         71.23         78.18         8.04 o                         
   0   5  25        187.35        198.66         9.54 o                         
   1   5  25          0.89         -5.63         8.53 o                         
   2   5  25         68.25         77.93         8.30 o                         
   3   5  25          0.36          6.40        13.85 o                         
  -3   6  25          6.20         -1.81         7.60 o                         
  -2   6  25        114.12        141.34        13.07 o                         
  -1   6  25        581.01        605.98        26.50 o                         
   0   6  25          0.42         -6.14         6.14 o                         
   1   6  25         35.60         43.56         8.65 o                         
   2   6  25        205.88        236.76        18.75 o                         
  -2   7  25         19.86         14.47         7.79 o                         
  -1   7  25          9.60          6.32         9.28 o                         
   0   7  25        116.53        116.48        15.97 o                         
   1   7  25          0.06         -7.99         7.99 o                         
  -5   0  26        127.75        132.73        32.60 o                         
  -4   0  26         64.15         72.58        11.53 o                         
  -3   0  26         47.56         57.65        11.41 o                         
  -2   0  26        760.19        806.09        31.02 o                         
  -1   0  26        889.19        928.81        62.28 o                         
   0   0  26         43.86         44.82        11.68 o                         
   1   0  26        144.03        154.80        15.06 o                         
   2   0  26        730.93        741.15        39.48 o                         
   3   0  26          5.20         -3.11         9.83 o                         
  -5   1  26        189.78        181.32        12.87 o                         
  -4   1  26        139.03        169.31        23.85 o                         
  -3   1  26        244.60        255.14        12.93 o                         
  -2   1  26        337.35        342.28        13.83 o                         
  -1   1  26        505.90        506.72        17.19 o                         
   0   1  26          9.05          7.50         6.52 o                         
   1   1  26          9.39         17.35         7.50 o                         
   2   1  26         34.52         42.20         8.58 o                         
   3   1  26         44.14         47.20         8.21 o                         
  -4   2  26          3.58          8.77        10.96 o                         
  -3   2  26          1.39          3.44         7.41 o                         
  -2   2  26         20.23         15.99         7.32 o                         
  -1   2  26         59.46         69.97         7.98 o                         
   0   2  26         34.79         44.33         8.66 o                         
   1   2  26         41.47         39.03         7.55 o                         
   2   2  26          5.17         -6.06         8.54 o                         
   3   2  26         44.04         43.16         8.42 o                         
  -4   3  26          3.96          2.40         7.37 o                         
  -3   3  26          1.91         -1.05         6.14 o                         
  -2   3  26         11.55         23.15         8.94 o                         
  -1   3  26        122.42        131.61        10.81 o                         
   0   3  26          0.34          5.15        12.78 o                         
   1   3  26         15.23         15.11         7.34 o                         
   2   3  26          0.47         -4.04         8.40 o                         
   3   3  26          0.95         -9.73         9.73 o                         
  -4   4  26        304.63        280.88        17.78 o                         
  -3   4  26         18.04         22.92         9.30 o                         
  -2   4  26         72.47         82.76         7.91 o                         
  -1   4  26        118.65        120.83         7.69 o                         
   0   4  26          0.03         -3.29         7.42 o                         
   1   4  26        427.67        443.31        32.86 o                         
   2   4  26         63.80         69.09         8.45 o                         
   3   4  26        366.46        372.41        30.94 o                         
  -3   5  26        640.67        698.18        20.64 o                         
  -2   5  26        389.46        361.50        13.82 o                         
  -1   5  26        399.21        401.16        19.30 o                         
   0   5  26         37.87         55.66         7.47 o                         
   1   5  26          1.79          6.28         8.01 o                         
   2   5  26          7.61         11.23         8.52 o                         
  -3   6  26          0.29          5.76         8.03 o                         
  -2   6  26        755.20        797.02        41.88 o                         
  -1   6  26          0.21         -6.05         7.07 o                         
   0   6  26          0.90          8.07         6.41 o                         
   1   6  26         38.70         31.00         8.96 o                         
  -1   7  26         37.77         41.82         7.75 o                         
   0   7  26        609.58        593.43        31.21 o                         
  -4   1  27        830.28        843.36        25.46 o                         
  -3   1  27        229.09        256.77        12.10 o                         
  -2   1  27        113.30        109.77        15.67 o                         
  -1   1  27        271.07        280.61        13.13 o                         
   0   1  27        741.23        772.19        29.65 o                         
   1   1  27          0.91          4.95         7.44 o                         
   2   1  27         27.31         53.08         8.14 o                         
   3   1  27          6.55         10.79         7.25 o                         
  -4   2  27          4.01         -9.11         9.11 o                         
  -3   2  27        336.37        339.69        22.44 o                         
  -2   2  27        129.90        126.43        10.02 o                         
  -1   2  27         21.41         25.36         7.71 o                         
   0   2  27         13.35         21.27         8.20 o                         
   1   2  27        654.85        699.71        45.02 o                         
   2   2  27         58.23         63.00        10.99 o                         
   3   2  27        175.89        157.54        12.62 o                         
  -4   3  27         16.53         29.87         6.79 o                         
  -3   3  27          0.08         -6.24         7.06 o                         
  -2   3  27        197.91        204.76         9.85 o                         
  -1   3  27        389.39        374.30        15.07 o                         
   0   3  27        495.29        513.83        27.16 o                         
   1   3  27         76.61         85.15        10.18 o                         
   2   3  27         93.45        119.16        10.76 o                         
  -3   4  27        109.96        105.61         8.24 o                         
  -2   4  27         73.52         77.71         8.45 o                         
  -1   4  27          6.47          7.86         7.10 o                         
   0   4  27          0.96          9.87         9.33 o                         
   1   4  27          0.27         -1.29         6.38 o                         
   2   4  27         53.43         39.33         6.80 o                         
  -3   5  27         16.13         13.02         6.77 o                         
  -2   5  27          0.08         -5.32         9.34 o                         
  -1   5  27          1.06         14.41        12.56 o                         
   0   5  27          4.91         10.28         7.31 o                         
   1   5  27         41.50         29.33         7.44 o                         
  -2   6  27         97.93        110.86         8.57 o                         
  -1   6  27         58.90         52.36         7.91 o                         
   0   6  27         12.61         20.19         9.67 o                         
   1   6  27         98.55        105.40        13.31 o                         
  -4   0  28        320.61        290.53        28.97 o                         
  -3   0  28          2.64         15.39        18.36 o                         
  -2   0  28         15.75         42.02        12.09 o                         
  -1   0  28        106.86        104.83        24.20 o                         
   0   0  28        357.29        362.93        41.71 o                         
   1   0  28        113.60        116.88        14.66 o                         
   2   0  28        196.98        246.31        33.34 o                         
  -4   1  28          6.25          8.15         9.46 o                         
  -3   1  28         77.23         78.48         8.46 o                         
  -2   1  28         40.00         26.72         8.53 o                         
  -1   1  28         41.48         42.50         8.76 o                         
   0   1  28         51.70         48.27         9.60 o                         
   1   1  28         26.25         12.75         7.90 o                         
   2   1  28         60.60         51.25         8.12 o                         
  -4   2  28         44.85         39.64         7.84 o                         
  -3   2  28         39.24         35.15        13.00 o                         
  -2   2  28         38.36         48.12         7.25 o                         
  -1   2  28         30.93         28.12         8.56 o                         
   0   2  28        219.95        248.09        11.12 o                         
   1   2  28        129.74        136.35        11.27 o                         
   2   2  28         48.23         26.62        11.93 o                         
  -3   3  28        168.82        183.99        11.27 o                         
  -2   3  28        218.56        212.62        10.79 o                         
  -1   3  28          9.42         25.88         8.52 o                         
   0   3  28         46.43         43.69         7.50 o                         
   1   3  28        111.21        120.37         9.97 o                         
   2   3  28         67.48         66.58         7.98 o                         
  -3   4  28        247.44        202.07        12.79 o                         
  -2   4  28        381.38        407.35        18.30 o                         
  -1   4  28         50.65         44.82         7.55 o                         
   0   4  28        199.37        203.45        13.79 o                         
   1   4  28         74.65         84.46         8.77 o                         
  -2   5  28         21.22         21.96         7.84 o                         
  -1   5  28         98.29         84.05         8.89 o                         
   0   5  28         16.09          8.22         6.95 o                         
   1   5  28          0.01          6.60         9.55 o                         
  -3   1  29         34.88         36.39         8.51 o                         
  -2   1  29         54.05         39.87        11.55 o                         
  -1   1  29          7.91         24.82         8.64 o                         
   0   1  29        116.53        128.86        10.13 o                         
   1   1  29          1.44         -3.72         8.37 o                         
   2   1  29         47.73         47.75         8.55 o                         
  -3   2  29         56.92         37.65        12.14 o                         
  -2   2  29          0.03          7.85         7.10 o                         
  -1   2  29        253.14        289.73        18.90 o                         
   0   2  29         18.32         26.82         9.33 o                         
   1   2  29         11.40          3.11        10.60 o                         
   2   2  29        187.74        170.72        13.13 o                         
  -3   3  29        332.59        289.29        15.26 o                         
  -2   3  29        598.13        585.13        23.31 o                         
  -1   3  29         13.86         23.21         7.73 o                         
   0   3  29         30.97         27.61        10.17 o                         
   1   3  29        275.04        267.78        14.02 o                         
  -2   4  29         96.02         94.34         7.85 o                         
  -1   4  29         98.20         89.19         8.81 o                         
   0   4  29          0.24         -3.71         8.33 o                         
   1   4  29        203.07        196.27        14.70 o                         
  -1   5  29         21.31         21.96         6.52 o                         
  -3   0  30        862.69        835.65        51.69 o                         
  -2   0  30        385.49        395.38        49.62 o                         
  -1   0  30        428.05        436.49        26.74 o                         
   0   0  30        815.92        806.78        47.24 o                         
   1   0  30       1080.09       1040.30        62.64 o                         
  -3   1  30         17.86          3.53        11.27 o                         
  -2   1  30          0.49         -8.47         8.47 o                         
  -1   1  30        207.20        227.49        13.38 o                         
   0   1  30         66.39         67.46        10.29 o                         
   1   1  30          2.04         -4.47         7.54 o                         
  -2   2  30         15.16         21.04         8.24 o                         
  -1   2  30        103.52         97.23         7.98 o                         
   0   2  30         16.06          3.91         7.63 o                         
   1   2  30        193.40        192.48        21.92 o                         
  -2   3  30         81.29         74.41         7.88 o                         
  -1   3  30          0.79         -8.30         8.30 o                         
   0   3  30          3.19         -8.66         9.56 o                         
  -2   1  31         37.91         16.76         8.13 o                         
  -1   1  31         13.94         31.21         7.15 o                         
   0   1  31         80.33         65.85         9.67 o                         
  -1   2  31          1.95          7.03         7.33 o                         
   0   2  31         53.60         53.35         8.52 o                         
                                                                                
