# Supplementary material for: Crystal structures of five 6-mercaptopurine derivatives
Source: Acta Crystallogr E Crystallogr Commun. 2016 Feb 10;72(Pt 3):307–13. doi: 10.1107/S2056989016001833 (PMC4778836; doi:10.1107/S2056989016001833)
Supplement: Supplementary file 5 [file e-72-00307-4sup5.hkl]

data_4                                                                          
_shelx_title ' 593_a.res in P2(1)/c'                                            
_shelx_refln_list_code          4                                               
_shelx_F_calc_maximum      259.56                                               
_exptl_crystal_F_000       784.00                                               
_reflns_d_resolution_high  0.7704                                               
                                                                                
loop_                                                                           
 _space_group_symop_operation_xyz                                               
 'x, y, z'                                                                      
 '-x, y+1/2, -z+1/2'                                                            
 '-x, -y, -z'                                                                   
 'x, -y-1/2, z-1/2'                                                             
                                                                                
_cell_length_a     6.0705                                                       
_cell_length_b    10.0668                                                       
_cell_length_c    24.3492                                                       
_cell_angle_alpha  90.000                                                       
_cell_angle_beta   96.580                                                       
_cell_angle_gamma  90.000                                                       
                                                                                
_shelx_F_squared_multiplier     1.000                                           
                                                                                
loop_                                                                           
 _refln_index_h                                                                 
 _refln_index_k                                                                 
 _refln_index_l                                                                 
 _refln_F_squared_calc                                                          
 _refln_F_squared_meas                                                          
 _refln_F_squared_sigma                                                         
 _refln_observed_status                                                         
   1   0   0        311.99        395.51        11.11 o                         
   2   0   0       6347.01       6206.38        43.57 o                         
   3   0   0      14190.12      16075.57       281.03 o                         
   4   0   0       5428.65       5897.85        95.99 o                         
   5   0   0        246.29        262.83        12.62 o                         
   6   0   0       2600.64       2497.24        87.32 o                         
   7   0   0        398.60        416.34        31.55 o                         
   1   1   0       9326.70      13710.63       135.81 o                         
   2   1   0       8811.02      10184.28       301.99 o                         
   3   1   0          4.47         15.63         4.23 o                         
   4   1   0       7532.31       7938.59       158.40 o                         
   5   1   0       2617.18       2546.77        28.31 o                         
   6   1   0        167.28        163.22         9.37 o                         
   7   1   0        485.43        432.59        25.86 o                         
   0   2   0         69.51        116.35         5.05 o                         
   1   2   0        786.49       1227.90        22.13 o                         
   2   2   0        849.96        828.35        12.45 o                         
   3   2   0       1805.80       1955.64        65.07 o                         
   4   2   0        166.58        205.33         8.25 o                         
   5   2   0       1697.82       1641.35        25.83 o                         
   6   2   0         30.32         38.06        14.73 o                         
   7   2   0         38.35         49.89        10.50 o                         
   1   3   0          5.04         10.67         2.45 o                         
   2   3   0         79.44         78.69         3.15 o                         
   3   3   0        549.24        535.98        14.62 o                         
   4   3   0       1724.35       1814.79        26.54 o                         
   5   3   0         21.68          9.23         6.47 o                         
   6   3   0        516.15        539.06        29.53 o                         
   7   3   0         12.94         85.88        13.59 o                         
   0   4   0       3608.07       4425.23        82.46 o                         
   1   4   0        191.10        181.83         4.43 o                         
   2   4   0       2783.83       2975.78        64.17 o                         
   3   4   0        313.39        300.35         9.38 o                         
   4   4   0          6.99        -13.97        18.52 o                         
   5   4   0       2489.26       2468.25        83.75 o                         
   6   4   0        269.75        239.97        13.04 o                         
   7   4   0          0.53          7.09        10.39 o                         
   1   5   0       8459.60       9296.08       122.79 o                         
   2   5   0       5687.19       5786.97       129.90 o                         
   3   5   0        101.20         99.24         5.38 o                         
   4   5   0       3128.49       3039.59        56.00 o                         
   5   5   0       1757.26       1613.05        40.52 o                         
   6   5   0        261.62        211.22         9.62 o                         
   7   5   0        429.02        371.02        15.73 o                         
   0   6   0      23152.84      28171.81       701.99 o                         
   1   6   0       1313.15       1320.34        26.10 o                         
   2   6   0       2097.65       1933.74        55.76 o                         
   3   6   0       3556.71       3355.79        87.58 o                         
   4   6   0       1361.76       1335.78        21.76 o                         
   5   6   0        206.46        181.31         7.87 o                         
   6   6   0       1642.24       1538.21        61.00 o                         
   1   7   0        415.10        385.69        10.37 o                         
   2   7   0       1648.34       1544.55        35.35 o                         
   3   7   0       1722.44       1739.69        31.66 o                         
   4   7   0       3013.73       2829.83        73.89 o                         
   5   7   0         67.87         70.62        10.64 o                         
   6   7   0        113.68        109.86         8.93 o                         
   0   8   0         61.76         66.24        11.41 o                         
   1   8   0        100.49        102.03         7.30 o                         
   2   8   0        173.34        171.37         7.89 o                         
   3   8   0        130.14        117.58         6.84 o                         
   4   8   0        107.37        100.17         7.69 o                         
   5   8   0        230.47        249.43        20.01 o                         
   6   8   0         60.00         54.94        10.90 o                         
   1   9   0        128.51        116.43        12.02 o                         
   2   9   0       1127.71       1063.14        17.95 o                         
   3   9   0        143.67        112.22        32.91 o                         
   4   9   0       1035.10        920.01        48.23 o                         
   5   9   0         65.69         59.87         9.94 o                         
   0  10   0       1247.57       1396.02        86.87 o                         
   1  10   0        883.19        977.02        21.10 o                         
   2  10   0        766.91        762.68        23.78 o                         
   3  10   0        553.29        503.62        13.17 o                         
   4  10   0         48.80         29.50         9.64 o                         
   5  10   0        137.47        123.96        11.99 o                         
   1  11   0       2176.42       2492.33        72.31 o                         
   2  11   0       1704.73       1698.03        46.85 o                         
   3  11   0          5.66         -1.65         7.73 o                         
   4  11   0        340.80        254.26        17.36 o                         
   0  12   0       2032.32       2657.50        66.40 o                         
   1  12   0        248.18        293.08        30.12 o                         
   2  12   0         46.81         49.33        12.64 o                         
   3  12   0        527.69        443.49        28.38 o                         
  -7   1   1        274.59        269.87        17.41 o                         
  -6   1   1        456.15        403.01        22.98 o                         
  -5   1   1       2108.54       2092.14        26.57 o                         
  -4   1   1        554.83        529.84        21.33 o                         
  -3   1   1       1248.91       1298.89        20.31 o                         
  -2   1   1       9040.34      10630.44       102.03 o                         
  -1   1   1        334.97        523.09        10.00 o                         
   1   1   1        511.00        707.10        13.73 o                         
   2   1   1        496.77        558.85        13.38 o                         
   3   1   1         32.89         11.59        10.94 o                         
   4   1   1        146.20        133.88         7.04 o                         
   5   1   1        165.33        138.52        10.09 o                         
   6   1   1        327.55        295.21        15.45 o                         
   7   1   1         23.09         33.47        17.09 o                         
  -7   2   1        334.66        311.30        14.68 o                         
  -6   2   1       1541.08       1364.43        41.06 o                         
  -5   2   1        211.00        197.20        17.49 o                         
  -4   2   1       1418.81       1393.41        54.85 o                         
  -3   2   1        174.81        261.07         7.23 o                         
  -2   2   1       1082.55       1252.20        23.77 o                         
  -1   2   1       8193.73      11297.99       138.60 o                         
   0   2   1       7080.89       9165.61       121.30 o                         
   1   2   1       7355.07       9945.34        85.37 o                         
   2   2   1      10019.05      11058.27        76.73 o                         
   3   2   1        464.14        451.16         9.78 o                         
   4   2   1        425.78        331.27        13.71 o                         
   5   2   1       4117.88       4213.37        77.07 o                         
   6   2   1         95.24         93.59         9.90 o                         
   7   2   1        448.29        492.40        23.36 o                         
  -7   3   1        335.94        364.05        22.63 o                         
  -6   3   1        112.92        126.33        13.51 o                         
  -5   3   1        716.90        657.28        26.19 o                         
  -4   3   1        613.84        587.63        32.91 o                         
  -3   3   1       2167.22       2269.32        51.41 o                         
  -2   3   1       5327.75       6243.67       112.14 o                         
  -1   3   1         13.04         17.10         2.59 o                         
   0   3   1      15332.30      19318.79       138.17 o                         
   1   3   1       1108.05       1322.58        22.96 o                         
   2   3   1       1678.65       1812.61        46.44 o                         
   3   3   1      11083.93      11694.64       209.43 o                         
   4   3   1       3217.11       3225.80        41.78 o                         
   5   3   1        134.46        134.91         8.03 o                         
   6   3   1       3126.51       2966.51        33.41 o                         
   7   3   1       1053.34       1100.39        44.03 o                         
  -7   4   1        412.97        438.28        18.53 o                         
  -6   4   1       2621.55       2696.59        97.24 o                         
  -5   4   1        552.97        468.12        34.05 o                         
  -4   4   1       1242.35       1165.05        34.57 o                         
  -3   4   1       4640.90       4662.51        86.03 o                         
  -2   4   1        678.72        740.78        16.50 o                         
  -1   4   1       6565.76       7766.12        98.31 o                         
   0   4   1       4403.40       5097.09        48.90 o                         
   1   4   1       7388.56       8708.17       130.03 o                         
   2   4   1       1875.24       1795.66        25.66 o                         
   3   4   1       1904.82       2064.86        35.62 o                         
   4   4   1       1521.75       1522.52        37.59 o                         
   5   4   1        793.47        779.18        31.53 o                         
   6   4   1         48.22         41.33         7.11 o                         
   7   4   1        128.45        130.04         8.52 o                         
  -7   5   1         25.93         66.55        11.19 o                         
  -6   5   1        641.64        536.03        15.97 o                         
  -5   5   1       1184.92       1176.57        36.86 o                         
  -4   5   1        115.18        100.64        10.56 o                         
  -3   5   1        326.05        315.86        10.22 o                         
  -2   5   1       5983.83       6466.64       174.97 o                         
  -1   5   1          1.61         14.16         2.64 o                         
   0   5   1        406.56        553.35        10.51 o                         
   1   5   1        144.25        112.44         4.18 o                         
   2   5   1        981.85        924.59        25.94 o                         
   3   5   1         71.37         82.70         5.21 o                         
   4   5   1          2.80         -4.38         6.89 o                         
   5   5   1        449.59        417.65        14.90 o                         
   6   5   1         16.56         25.50        12.40 o                         
   7   5   1         19.86         19.98        12.86 o                         
  -6   6   1         36.24         72.73        13.11 o                         
  -5   6   1          2.59         11.36        10.49 o                         
  -4   6   1        511.74        508.41        13.11 o                         
  -3   6   1          4.44         -0.27         8.31 o                         
  -2   6   1        266.51        255.58        10.50 o                         
  -1   6   1         75.14        106.51         3.49 o                         
   0   6   1       1649.58       1970.61        26.31 o                         
   1   6   1        241.43        218.15         5.59 o                         
   2   6   1        198.86        211.32        10.11 o                         
   3   6   1        486.13        483.82        17.66 o                         
   4   6   1          9.83         -3.96         8.79 o                         
   5   6   1         30.05         28.61         6.51 o                         
   6   6   1         94.97         88.72        10.91 o                         
  -6   7   1         84.35         83.94         8.87 o                         
  -5   7   1        814.87        715.59        26.93 o                         
  -4   7   1        326.30        330.20        27.88 o                         
  -3   7   1       1034.33       1070.61        17.73 o                         
  -2   7   1       6797.90       6350.82       143.51 o                         
  -1   7   1         20.72         21.14         3.38 o                         
   0   7   1        951.00       1154.00        17.37 o                         
   1   7   1        570.50        579.06        17.49 o                         
   2   7   1        127.93        119.10         4.39 o                         
   3   7   1        486.25        462.65        19.80 o                         
   4   7   1         92.39         83.10         7.67 o                         
   5   7   1        358.77        330.01        15.50 o                         
   6   7   1        164.18        130.60         9.73 o                         
  -6   8   1        616.52        548.73        19.54 o                         
  -5   8   1        120.01        107.26         8.59 o                         
  -4   8   1        130.65        121.25         7.45 o                         
  -3   8   1        128.41        119.22         7.05 o                         
  -2   8   1        342.77        395.16        13.06 o                         
  -1   8   1       3220.13       3560.63        34.57 o                         
   0   8   1        121.02        134.85         6.68 o                         
   1   8   1       4056.18       4511.93        72.73 o                         
   2   8   1       3137.52       2979.93        79.06 o                         
   3   8   1        478.48        464.96        10.85 o                         
   4   8   1       1406.26       1254.64        48.66 o                         
   5   8   1       1249.22       1033.61        43.95 o                         
   6   8   1         66.25         69.05        14.46 o                         
  -5   9   1        681.48        561.51        17.26 o                         
  -4   9   1         64.58         86.08        21.21 o                         
  -3   9   1        982.82        921.49        17.14 o                         
  -2   9   1        846.39        862.86        16.93 o                         
  -1   9   1        136.28        142.95         9.33 o                         
   0   9   1       3724.44       4593.29        77.89 o                         
   1   9   1        154.39        172.66         7.68 o                         
   2   9   1        391.21        401.76        10.91 o                         
   3   9   1       4590.15       4176.75       183.85 o                         
   4   9   1        440.78        426.57        27.78 o                         
   5   9   1        200.27        184.30        15.83 o                         
  -5  10   1         32.71         30.35         9.16 o                         
  -4  10   1        821.54        675.33        38.12 o                         
  -3  10   1        593.63        572.38        15.44 o                         
  -2  10   1         82.45         70.37         8.00 o                         
  -1  10   1       2275.08       2427.50        38.55 o                         
   0  10   1        675.19        812.78        25.87 o                         
   1  10   1         64.02         64.84         9.57 o                         
   2  10   1        106.11        123.00         8.07 o                         
   3  10   1        247.47        229.14        15.67 o                         
   4  10   1          4.21         15.82        10.33 o                         
   5  10   1         61.81         62.47        20.78 o                         
  -4  11   1          1.15         -6.79         9.84 o                         
  -3  11   1         39.44         43.71        11.25 o                         
  -2  11   1        160.62        175.46        13.76 o                         
  -1  11   1         83.56         75.71        10.67 o                         
   0  11   1         66.03         54.72         8.27 o                         
   1  11   1        124.15        133.20         9.75 o                         
   2  11   1          8.35          3.06        12.93 o                         
   3  11   1         31.12         30.20        10.14 o                         
   4  11   1          1.83          6.07         8.76 o                         
  -3  12   1        124.43        111.70        14.70 o                         
  -2  12   1         11.63          4.37        13.49 o                         
  -1  12   1        691.51        821.58        30.48 o                         
   0  12   1        219.80        295.20        40.29 o                         
   1  12   1        184.38        183.64        13.86 o                         
   2  12   1         35.31         29.68         9.89 o                         
   3  12   1          5.05          5.34        18.02 o                         
   0  13   1        100.10         87.36        16.08 o                         
  -7   0   2       2665.42       2455.66        51.34 o                         
  -6   0   2       1150.50       1124.15       134.74 o                         
  -4   0   2       4544.30       4290.34        55.13 o                         
  -3   0   2       2838.14       3160.97       101.31 o                         
  -2   0   2       2969.11       3266.96        63.74 o                         
   1   0   2        222.46        233.83         6.59 o                         
   2   0   2         76.40         87.61         4.47 o                         
   3   0   2       1504.83       1452.65        39.12 o                         
   4   0   2       1307.73       1153.08        18.93 o                         
   5   0   2         48.57         47.17        10.68 o                         
   6   0   2        627.14        635.03        66.56 o                         
   7   0   2       1005.28       1060.70       101.12 o                         
  -7   1   2        623.23        673.47        32.28 o                         
  -6   1   2        963.55       1035.29        46.10 o                         
  -5   1   2        275.25        268.30        13.48 o                         
  -4   1   2        961.03       1024.18        13.99 o                         
  -3   1   2       3946.09       4298.14        72.68 o                         
  -2   1   2       3404.20       4023.18        61.01 o                         
  -1   1   2        847.63       1150.68        15.84 o                         
   0   1   2       1435.40       1913.66        21.05 o                         
   1   1   2       1946.94       2601.55        52.32 o                         
   2   1   2        362.84        313.76         6.24 o                         
   3   1   2       3954.74       3875.79        80.60 o                         
   4   1   2        197.36        189.30         9.07 o                         
   5   1   2        848.39        755.72        33.02 o                         
   6   1   2       1225.82       1174.31        21.14 o                         
   7   1   2          6.40         16.07        26.46 o                         
  -7   2   2         49.20         85.49        16.09 o                         
  -6   2   2         12.03        162.44        86.38 o                         
  -5   2   2        884.79        865.13        42.17 o                         
  -4   2   2         10.86         10.64         7.21 o                         
  -3   2   2         20.54         14.36         4.38 o                         
  -2   2   2       8848.65      10786.94       185.17 o                         
  -1   2   2         98.20        167.88         4.59 o                         
   0   2   2      14171.82      18452.88       163.11 o                         
   1   2   2       1878.63       2095.37        32.93 o                         
   2   2   2       3614.86       4007.28        36.26 o                         
   3   2   2        383.20        360.68        19.18 o                         
   4   2   2       1210.65       1049.56        46.56 o                         
   5   2   2        456.17        400.41        14.06 o                         
   6   2   2         22.12         26.73        11.50 o                         
   7   2   2        154.53        142.82        11.76 o                         
  -7   3   2         25.97         81.78        16.33 o                         
  -6   3   2         38.25         27.22         7.21 o                         
  -5   3   2         84.00         72.97         7.11 o                         
  -4   3   2        122.18        101.51         6.15 o                         
  -3   3   2        154.93        152.74         7.61 o                         
  -2   3   2        121.50        137.97         4.11 o                         
  -1   3   2        692.45       1065.71        21.93 o                         
   0   3   2        187.24        254.52         5.90 o                         
   1   3   2        383.25        475.47         6.93 o                         
   2   3   2         59.77         59.00         3.45 o                         
   3   3   2        287.67        256.32         7.76 o                         
   4   3   2        496.33        474.29         8.74 o                         
   5   3   2        130.43        123.62         6.43 o                         
   6   3   2          3.61         -7.44        10.48 o                         
   7   3   2         62.99        104.56        44.24 o                         
  -7   4   2          8.95         91.68        17.91 o                         
  -6   4   2        130.59        205.98        30.87 o                         
  -5   4   2       1269.93       1085.96        53.18 o                         
  -4   4   2         15.75         14.17        11.51 o                         
  -3   4   2        625.04        551.23        13.56 o                         
  -2   4   2      10903.28      13031.45       252.57 o                         
  -1   4   2        950.16       1160.58        21.00 o                         
   0   4   2       1891.75       2480.71        24.70 o                         
   1   4   2       5193.99       5815.77        84.39 o                         
   2   4   2       4670.78       5104.47        85.57 o                         
   3   4   2        812.77        730.82        43.04 o                         
   4   4   2       1747.03       1747.65        38.38 o                         
   5   4   2        624.31        584.33        10.65 o                         
   6   4   2        115.27        119.96        10.61 o                         
   7   4   2          6.82         -3.36        10.42 o                         
  -7   5   2        436.58        387.11        25.84 o                         
  -6   5   2       1716.70       1495.75        55.09 o                         
  -5   5   2         70.27         64.87         9.19 o                         
  -4   5   2       2134.01       2135.19        40.83 o                         
  -3   5   2       6994.73       7121.60       104.95 o                         
  -2   5   2       1439.31       1442.30        32.39 o                         
  -1   5   2       1590.30       1695.93        25.48 o                         
   0   5   2       6160.44       7384.70       109.60 o                         
   1   5   2        844.21        970.01        13.97 o                         
   2   5   2        917.18        798.00        20.03 o                         
   3   5   2        311.45        311.50        15.04 o                         
   4   5   2        303.82        274.95        10.52 o                         
   5   5   2        745.29        740.88        18.20 o                         
   6   5   2        423.42        380.59        28.15 o                         
   7   5   2         43.86         32.18         9.25 o                         
  -6   6   2         49.06         39.68         7.65 o                         
  -5   6   2       1403.44       1266.36        50.74 o                         
  -4   6   2       2972.11       2837.74        29.07 o                         
  -3   6   2        257.70        231.63         7.93 o                         
  -2   6   2        989.86        942.85        31.79 o                         
  -1   6   2       2686.30       2913.22        43.50 o                         
   0   6   2        835.88        918.31        18.12 o                         
   1   6   2       1939.75       1923.46        43.33 o                         
   2   6   2       2141.32       1991.96        53.54 o                         
   3   6   2        444.52        408.18        10.33 o                         
   4   6   2       1857.98       1734.61        23.79 o                         
   5   6   2        235.88        217.68        10.59 o                         
   6   6   2        305.45        256.27        11.83 o                         
  -6   7   2         64.30         53.63         9.11 o                         
  -5   7   2         16.32         33.41         9.23 o                         
  -4   7   2        485.16        489.43        13.36 o                         
  -3   7   2       4947.22       4861.94       112.80 o                         
  -2   7   2        125.09        100.50         4.57 o                         
  -1   7   2       3828.72       4081.75        70.74 o                         
   0   7   2       4790.46       5166.62       127.66 o                         
   1   7   2        556.64        598.92        15.12 o                         
   2   7   2        211.47        182.98         7.71 o                         
   3   7   2       4098.30       3713.18        89.27 o                         
   4   7   2          1.04          1.31         6.03 o                         
   5   7   2         59.87         85.59        17.79 o                         
   6   7   2        124.55        109.28         7.76 o                         
  -6   8   2         53.39         51.10        12.49 o                         
  -5   8   2        178.01        162.73        12.02 o                         
  -4   8   2        337.14        322.96        13.18 o                         
  -3   8   2          3.98          6.48         4.69 o                         
  -2   8   2       2184.80       2082.90        33.00 o                         
  -1   8   2        371.99        353.90        10.11 o                         
   0   8   2         56.70         71.22         5.99 o                         
   1   8   2       1191.92       1222.25        15.15 o                         
   2   8   2        800.76        813.59        16.52 o                         
   3   8   2         86.48         57.64         9.15 o                         
   4   8   2        273.33        255.40        16.36 o                         
   5   8   2         90.94        110.33         9.66 o                         
   6   8   2         11.55         16.31        11.97 o                         
  -5   9   2        146.41        140.07        10.44 o                         
  -4   9   2          3.79          0.34         7.49 o                         
  -3   9   2        610.36        554.89        18.79 o                         
  -2   9   2          2.32         -6.83         7.11 o                         
  -1   9   2        121.49        174.84         9.85 o                         
   0   9   2        969.94       1268.86        34.05 o                         
   1   9   2        283.63        293.60        11.36 o                         
   2   9   2          2.48          7.21         7.75 o                         
   3   9   2        447.27        455.06        16.18 o                         
   4   9   2        124.97        116.80         8.28 o                         
   5   9   2          4.84         -1.26        16.36 o                         
  -5  10   2        298.30        228.32        17.42 o                         
  -4  10   2        362.76        306.53        18.74 o                         
  -3  10   2          5.70         -0.01         7.76 o                         
  -2  10   2       1127.21       1247.73        42.05 o                         
  -1  10   2        724.60        825.72        20.45 o                         
   0  10   2         89.99         84.95        12.39 o                         
   1  10   2       1555.47       1714.84        32.64 o                         
   2  10   2        404.57        404.18        11.10 o                         
   3  10   2         30.39         19.12         9.87 o                         
   4  10   2        858.96        729.62        49.86 o                         
  -4  11   2         56.54         38.95        11.84 o                         
  -3  11   2       1041.39       1004.08        24.58 o                         
  -2  11   2        572.87        598.28        18.01 o                         
  -1  11   2         94.98        101.75         9.46 o                         
   0  11   2        243.89        299.88        23.74 o                         
   1  11   2          4.85          3.18        10.15 o                         
   2  11   2        939.05        901.83        39.83 o                         
   3  11   2         27.21         11.06         9.01 o                         
   4  11   2        138.74        118.43        21.24 o                         
  -3  12   2         48.51         43.95        10.52 o                         
  -2  12   2        500.59        491.51        21.42 o                         
  -1  12   2        199.09        207.60        15.50 o                         
   0  12   2         61.71         60.86        14.04 o                         
   1  12   2        487.82        559.22        30.77 o                         
   2  12   2        110.50        107.64        11.55 o                         
   3  12   2         86.04         66.44        18.72 o                         
   0  13   2        501.99        481.34        22.10 o                         
  -7   1   3         12.78        130.75        16.60 o                         
  -6   1   3       1372.45       1430.89        27.79 o                         
  -5   1   3         47.18         41.81         9.35 o                         
  -4   1   3        601.83        728.75        20.52 o                         
  -3   1   3       1101.56       1436.18        32.01 o                         
  -2   1   3       4953.75       5889.45       130.25 o                         
  -1   1   3         22.29         37.07         2.97 o                         
   0   1   3        464.83        595.37        11.00 o                         
   1   1   3      30291.71      38462.86       646.09 o                         
   2   1   3       6250.42       6699.76        63.37 o                         
   3   1   3        943.02        964.09        30.12 o                         
   4   1   3       1689.93       1699.41        23.50 o                         
   5   1   3       1556.16       1562.26        41.07 o                         
   6   1   3        237.99        238.16        13.79 o                         
   7   1   3        497.37        558.47        18.80 o                         
  -7   2   3         40.64         39.74        10.35 o                         
  -6   2   3       1651.41       1633.00        72.31 o                         
  -5   2   3       2325.45       2401.77        64.13 o                         
  -4   2   3         39.18         55.39         6.25 o                         
  -3   2   3       6288.60       7061.77       145.97 o                         
  -2   2   3       7069.19       8052.66       111.29 o                         
  -1   2   3        277.32        443.02        11.11 o                         
   0   2   3      20973.07      25994.64       329.50 o                         
   1   2   3        332.87        355.58         7.46 o                         
   2   2   3        172.85        194.17         4.25 o                         
   3   2   3       9727.78       9861.86       221.55 o                         
   4   2   3       1899.72       1805.82        25.00 o                         
   5   2   3        806.68        842.87        18.83 o                         
   6   2   3       1028.28       1016.22        24.77 o                         
   7   2   3         13.54         -5.32         7.13 o                         
  -7   3   3       1164.75       1263.59        95.36 o                         
  -6   3   3         23.56         30.57        11.03 o                         
  -5   3   3        956.27       1009.30        40.68 o                         
  -4   3   3       8096.07       8641.50       213.19 o                         
  -3   3   3       2935.79       3242.29        33.09 o                         
  -2   3   3      11221.31      13867.07       226.30 o                         
  -1   3   3      18478.73      24474.36       371.45 o                         
   0   3   3       9944.10      11966.79       115.30 o                         
   1   3   3        855.45        902.70        15.38 o                         
   2   3   3       4368.75       4193.40        42.57 o                         
   3   3   3       1719.19       1884.03        41.50 o                         
   4   3   3       1213.34       1113.22        30.72 o                         
   5   3   3        268.79        224.86         7.33 o                         
   6   3   3         27.69         18.60         8.40 o                         
   7   3   3        682.78        698.67        29.60 o                         
  -7   4   3         31.91         25.64        13.70 o                         
  -6   4   3        306.02        281.23        17.40 o                         
  -5   4   3        677.46        613.91        17.66 o                         
  -4   4   3        181.64        210.21         9.20 o                         
  -3   4   3        881.72        890.88        20.61 o                         
  -2   4   3        172.41        149.49         4.59 o                         
  -1   4   3       3726.96       4610.64        52.79 o                         
   0   4   3       4050.53       4581.54        46.84 o                         
   1   4   3        916.23        971.31        17.11 o                         
   2   4   3        625.80        517.12        10.69 o                         
   3   4   3       9012.85       9316.64       113.45 o                         
   4   4   3       1118.19       1006.13        45.26 o                         
   5   4   3          4.64        -19.69        37.89 o                         
   6   4   3        508.15        500.90        14.56 o                         
   7   4   3        413.54        407.06        15.87 o                         
  -7   5   3         21.60         42.35        22.40 o                         
  -6   5   3          7.81         77.65        34.44 o                         
  -5   5   3        131.46        119.17         9.18 o                         
  -4   5   3         70.21         64.08        12.22 o                         
  -2   5   3        559.49        649.94        17.66 o                         
  -1   5   3         66.64        129.62         3.45 o                         
   0   5   3        362.95        430.66         7.35 o                         
   1   5   3        617.20        577.54        18.65 o                         
   2   5   3       3321.79       3323.74        50.73 o                         
   3   5   3         81.52         64.36         5.81 o                         
   4   5   3       1553.05       1473.91        30.55 o                         
   5   5   3        567.69        533.09        11.40 o                         
   6   5   3        175.89        144.62         9.52 o                         
   7   5   3        258.25        237.23        10.06 o                         
  -6   6   3         42.57         35.00         9.39 o                         
  -5   6   3        103.09         83.52         9.00 o                         
  -4   6   3          0.01         18.19        11.49 o                         
  -3   6   3         51.82         54.80         6.13 o                         
  -2   6   3        271.28        226.77         5.88 o                         
  -1   6   3          0.27          1.01         2.28 o                         
   0   6   3        345.21        448.38         8.43 o                         
   1   6   3        315.32        347.10        13.30 o                         
   2   6   3        999.14       1040.55        30.74 o                         
   3   6   3        693.78        599.67        12.04 o                         
   4   6   3        216.41        211.91         7.35 o                         
   5   6   3         52.24         63.71        14.12 o                         
   6   6   3         77.50         55.41         9.34 o                         
  -6   7   3        172.71        154.30        17.88 o                         
  -5   7   3        299.82        237.47        10.37 o                         
  -4   7   3        980.75        935.91        18.70 o                         
  -3   7   3         11.69         20.92        15.94 o                         
  -2   7   3       1716.27       1735.25        56.56 o                         
  -1   7   3       1770.62       1887.27        51.54 o                         
   0   7   3          4.90          8.88         3.84 o                         
   1   7   3       1214.62       1307.40        26.67 o                         
   2   7   3       2479.63       2377.39        50.73 o                         
   3   7   3       1146.77       1087.23        29.08 o                         
   4   7   3        284.67        254.12        12.73 o                         
   5   7   3        912.33        900.16        27.99 o                         
   6   7   3         42.76         27.03         7.93 o                         
  -6   8   3       1193.12        945.36        30.41 o                         
  -5   8   3        581.00        486.36        26.92 o                         
  -4   8   3         47.57         35.75         6.92 o                         
  -3   8   3       1312.52       1259.68        39.57 o                         
  -2   8   3       7848.30       7517.70       198.39 o                         
  -1   8   3        912.47        886.24        26.56 o                         
   0   8   3       1552.50       1855.24        64.52 o                         
   1   8   3       2590.09       2738.30        66.11 o                         
   2   8   3         67.59         67.52         4.68 o                         
   3   8   3       2406.82       2281.97        90.55 o                         
   4   8   3       1354.58       1244.64        46.13 o                         
   5   8   3        415.49        400.17        16.12 o                         
   6   8   3        308.73        233.06        13.32 o                         
  -5   9   3        317.71        285.31        18.53 o                         
  -4   9   3       1417.96       1347.28        86.62 o                         
  -3   9   3       1020.56        892.78        19.97 o                         
  -2   9   3       2434.04       2609.66        62.50 o                         
  -1   9   3       1894.70       2136.35        57.02 o                         
   0   9   3       1375.38       1685.62        50.55 o                         
   1   9   3        122.56        135.28         7.29 o                         
   2   9   3       2533.41       2504.71        54.09 o                         
   3   9   3        171.61        144.04        12.98 o                         
   4   9   3        329.63        273.73        22.02 o                         
   5   9   3         80.51         78.67        16.21 o                         
  -5  10   3         75.56         70.41        10.78 o                         
  -4  10   3         37.52         25.17         9.91 o                         
  -3  10   3         37.66         30.58         8.18 o                         
  -2  10   3          7.87         15.22         8.94 o                         
  -1  10   3         29.22         25.59         7.98 o                         
   0  10   3        348.96        374.01        12.22 o                         
   1  10   3         75.25         83.74         9.72 o                         
   2  10   3         71.60         65.10         9.11 o                         
   3  10   3       1439.51       1299.76        84.36 o                         
   4  10   3         40.96         53.02         9.54 o                         
  -4  11   3         21.41         21.73        10.55 o                         
  -3  11   3          8.74        -12.89        12.89 o                         
  -2  11   3          0.22        -10.73        10.73 o                         
  -1  11   3         36.31         46.50         8.81 o                         
   0  11   3          0.55         -4.16        12.44 o                         
   1  11   3         16.53         26.84        14.81 o                         
   2  11   3         45.84         65.65        17.40 o                         
   3  11   3          4.29         -9.32         9.32 o                         
   4  11   3         18.89         18.24        13.76 o                         
  -3  12   3         63.64         65.37        10.90 o                         
  -2  12   3        153.77        138.42        14.51 o                         
  -1  12   3        107.59        118.78        12.49 o                         
   0  12   3        211.85        192.95        18.70 o                         
   1  12   3          6.56         -1.74         9.51 o                         
   2  12   3        187.44        160.83        12.73 o                         
   0  13   3         60.85         55.38        19.64 o                         
  -7   0   4        562.26        525.38        20.80 o                         
  -6   0   4        144.75        175.82        23.08 o                         
  -5   0   4          2.64          2.29        11.19 o                         
  -4   0   4       3767.17       3979.39       135.14 o                         
  -3   0   4      12666.77      17503.79       175.19 o                         
  -2   0   4        914.68       1156.40        27.47 o                         
  -1   0   4       6681.84       8826.16        75.56 o                         
   0   0   4       7348.06       8052.60       127.68 o                         
   1   0   4       1425.46       1447.14        51.52 o                         
   2   0   4       4856.15       4841.35       121.16 o                         
   3   0   4       5394.46       5098.25        61.58 o                         
   4   0   4        221.32        244.96        10.59 o                         
   5   0   4       2899.54       3082.06        75.77 o                         
   6   0   4       1330.65       1366.93       111.42 o                         
   7   0   4        101.17        123.52        12.56 o                         
  -7   1   4        184.32        185.19        17.36 o                         
  -6   1   4        144.23        238.20        33.26 o                         
  -5   1   4       1114.60       1129.26        26.18 o                         
  -4   1   4       2262.19       2290.57       125.92 o                         
  -3   1   4       1670.92       2089.18       107.15 o                         
  -2   1   4       7161.77       8263.02       167.01 o                         
  -1   1   4       5303.49       6864.54        59.38 o                         
   0   1   4       2025.06       2431.89        32.48 o                         
   1   1   4      54719.19      63136.12      1767.78 o                         
   2   1   4       1900.28       1831.37        31.98 o                         
   3   1   4       2700.27       2732.75        46.34 o                         
   4   1   4        637.39        581.94        13.80 o                         
   5   1   4         50.98         57.54        10.54 o                         
   6   1   4       1008.80        966.93        24.59 o                         
   7   1   4        257.22        247.22        18.10 o                         
  -7   2   4        259.67        231.95        38.68 o                         
  -6   2   4       1998.15       2117.86        37.32 o                         
  -5   2   4        265.55        216.09        31.71 o                         
  -4   2   4        401.42        440.93        11.01 o                         
  -3   2   4       2743.68       3155.31        66.79 o                         
  -2   2   4        692.11        783.08        17.18 o                         
  -1   2   4         20.83         30.69         2.82 o                         
   0   2   4        431.81        443.65         8.12 o                         
   1   2   4        164.64        278.87         6.41 o                         
   2   2   4        550.32        532.59        10.38 o                         
   3   2   4          8.41          8.98         4.32 o                         
   4   2   4        249.54        181.41        12.78 o                         
   5   2   4        343.65        273.12        13.39 o                         
   6   2   4          2.01          3.18        10.26 o                         
   7   2   4         43.39         93.06        19.07 o                         
  -7   3   4         80.91        133.62        15.65 o                         
  -6   3   4         68.28         79.65        16.31 o                         
  -5   3   4         43.87         24.96        22.48 o                         
  -4   3   4        661.44        637.09        37.14 o                         
  -3   3   4        549.66        734.61        26.52 o                         
  -2   3   4       4794.25       6005.97        99.66 o                         
  -1   3   4        496.72        733.32        20.97 o                         
   0   3   4        302.71        374.24         9.60 o                         
   1   3   4         23.16         40.68         2.59 o                         
   2   3   4        211.84        223.06         4.99 o                         
   3   3   4        596.61        565.00        17.31 o                         
   4   3   4        415.72        438.52        14.14 o                         
   5   3   4          0.58         -9.96        11.73 o                         
   6   3   4        126.44        103.40        19.90 o                         
   7   3   4          0.18         -7.46        11.78 o                         
  -7   4   4        142.80        128.57        13.90 o                         
  -6   4   4       1365.15       1518.03        69.75 o                         
  -5   4   4       2675.33       2733.63        68.29 o                         
  -4   4   4        184.49        143.77         8.73 o                         
  -3   4   4       3148.05       3278.41        89.10 o                         
  -2   4   4       3920.63       4584.37        72.04 o                         
  -1   4   4        435.24        606.32        11.33 o                         
   0   4   4         74.60         94.82         2.85 o                         
   1   4   4          5.49          3.34         2.48 o                         
   2   4   4       2555.32       2383.48        42.62 o                         
   3   4   4         53.75         57.20         5.10 o                         
   4   4   4        576.73        560.76        21.06 o                         
   5   4   4       2750.38       2849.14        82.05 o                         
   6   4   4        184.02        160.25        11.83 o                         
   7   4   4        630.27        596.89        26.41 o                         
  -7   5   4        132.68        145.90        10.15 o                         
  -6   5   4         69.25         68.25         8.15 o                         
  -5   5   4       1351.77       1245.45        48.64 o                         
  -4   5   4        683.60        746.86        33.89 o                         
  -3   5   4        872.30        962.43        14.59 o                         
  -2   5   4       5297.84       5966.62       113.14 o                         
  -1   5   4        604.68        622.42        12.67 o                         
   0   5   4        135.65         96.00         3.46 o                         
   1   5   4      14637.84      14556.11       374.67 o                         
   2   5   4        323.69        253.50         9.48 o                         
   3   5   4       2715.86       2622.08        43.90 o                         
   4   5   4       1823.14       1692.56        49.82 o                         
   5   5   4         40.64         44.78        10.50 o                         
   6   5   4        504.17        482.06        12.30 o                         
   7   5   4        676.09        572.66        32.45 o                         
  -6   6   4        420.17        395.08        15.60 o                         
  -5   6   4          0.91         -4.32         5.59 o                         
  -4   6   4        151.72        179.15         7.14 o                         
  -3   6   4       2880.33       2835.73        48.49 o                         
  -2   6   4          6.14          7.98         2.87 o                         
  -1   6   4       6347.70       6754.12       104.74 o                         
   0   6   4       1657.99       1676.64        21.53 o                         
   1   6   4       1358.90       1348.95        41.15 o                         
   2   6   4       2648.34       2380.12        56.33 o                         
   3   6   4       6673.71       6601.00       111.53 o                         
   4   6   4        457.01        458.13        11.61 o                         
   5   6   4       1200.61       1112.24        33.08 o                         
   6   6   4        554.44        525.16        16.80 o                         
  -6   7   4          0.82         -3.64         9.29 o                         
  -5   7   4        699.98        713.51        37.13 o                         
  -4   7   4        536.93        450.36        19.62 o                         
  -3   7   4          9.67         13.56         4.43 o                         
  -2   7   4        561.30        535.88        16.03 o                         
  -1   7   4          7.01         11.48         2.78 o                         
   0   7   4         18.05         36.62         4.37 o                         
   1   7   4        169.39        185.78         6.21 o                         
   2   7   4         12.73         15.21         3.78 o                         
   3   7   4        665.51        611.69        14.28 o                         
   4   7   4         66.03         71.26         6.30 o                         
   5   7   4         49.38         42.29        11.30 o                         
   6   7   4        230.96        224.40        11.57 o                         
  -6   8   4        179.86        191.42        17.45 o                         
  -5   8   4        153.32        112.93         8.63 o                         
  -4   8   4         43.97         38.21         6.51 o                         
  -3   8   4        135.52        126.36         7.21 o                         
  -2   8   4        377.05        357.36        19.55 o                         
  -1   8   4        441.97        537.60        21.85 o                         
   0   8   4         21.96         20.84         4.75 o                         
   1   8   4         21.44         37.52        10.08 o                         
   2   8   4        202.36        187.75         7.21 o                         
   3   8   4        340.72        303.54         9.68 o                         
   4   8   4        393.39        325.91        25.30 o                         
   5   8   4         63.05         77.91        11.75 o                         
  -5   9   4        148.84        133.94        12.67 o                         
  -4   9   4        227.86        206.19        21.46 o                         
  -3   9   4         28.35         14.29         6.48 o                         
  -2   9   4         51.19         57.82        10.28 o                         
  -1   9   4        687.54        739.94        17.76 o                         
   0   9   4         35.73         36.04        10.23 o                         
   1   9   4         98.06         99.17         6.16 o                         
   2   9   4          0.46         -6.55         6.55 o                         
   3   9   4        316.83        260.73        12.88 o                         
   4   9   4         30.42         23.59         8.06 o                         
   5   9   4        309.02        262.17        13.79 o                         
  -5  10   4         11.21          6.57        12.76 o                         
  -4  10   4         98.14         82.06         8.27 o                         
  -3  10   4        641.10        615.11        18.21 o                         
  -2  10   4        608.22        599.27        12.23 o                         
  -1  10   4        653.37        693.30        35.99 o                         
   0  10   4         12.76         31.37         8.23 o                         
   1  10   4          1.28         -7.83         7.83 o                         
   2  10   4        109.62        114.95        10.89 o                         
   3  10   4        125.31        101.74         9.83 o                         
   4  10   4        128.28        102.44        11.55 o                         
  -4  11   4         27.89         12.04         9.81 o                         
  -3  11   4       1074.53        975.06        24.80 o                         
  -2  11   4       1487.23       1541.50        57.32 o                         
  -1  11   4        144.39        154.19        13.30 o                         
   0  11   4       1233.58       1521.80        79.86 o                         
   1  11   4       2264.96       2371.71        64.94 o                         
   2  11   4       1120.75       1169.15        34.60 o                         
   3  11   4        218.89        217.47        33.42 o                         
  -3  12   4        570.86        587.92        29.95 o                         
  -2  12   4         33.47         41.23         9.57 o                         
  -1  12   4        574.64        691.91        61.05 o                         
   0  12   4        784.75        825.21        63.22 o                         
   1  12   4          4.35          7.93         8.86 o                         
   2  12   4        786.24        712.64        31.92 o                         
  -7   1   5        134.75        113.64        11.76 o                         
  -6   1   5         95.45         88.25        12.91 o                         
  -5   1   5       4013.68       3618.83        78.16 o                         
  -4   1   5       2176.94       2463.09        54.83 o                         
  -3   1   5       8136.03      10634.14       131.50 o                         
  -2   1   5       1836.04       2157.89        48.00 o                         
  -1   1   5        248.67        358.03        11.09 o                         
   0   1   5        627.30        575.18        19.43 o                         
   1   1   5      67370.84      69120.10      2491.52 o                         
   2   1   5        319.50        350.47         7.64 o                         
   3   1   5        706.65        749.03        14.45 o                         
   4   1   5        447.89        424.59        10.89 o                         
   5   1   5        104.36         87.75         9.76 o                         
   6   1   5         21.45         14.59        10.79 o                         
   7   1   5          2.18         -4.76        11.26 o                         
  -7   2   5       1163.47       1265.05        38.02 o                         
  -6   2   5         31.08        150.73        57.40 o                         
  -5   2   5       1375.22       1304.30        76.90 o                         
  -4   2   5       4807.05       5104.17       173.84 o                         
  -3   2   5       5361.40       6932.65       206.00 o                         
  -2   2   5       2722.31       3287.92        93.36 o                         
  -1   2   5      14808.68      19488.86       386.83 o                         
   0   2   5       1881.49       2112.37        60.51 o                         
   1   2   5      10012.03       9812.90       159.10 o                         
   2   2   5       2880.39       2718.91        52.94 o                         
   3   2   5        289.93        246.12         7.04 o                         
   4   2   5       2861.98       2790.41        56.25 o                         
   5   2   5       2093.66       2140.22        60.84 o                         
   6   2   5          9.04          7.34         5.56 o                         
   7   2   5        907.99        959.70        54.30 o                         
  -7   3   5         52.05         67.88         9.90 o                         
  -6   3   5        784.42        754.30        32.55 o                         
  -5   3   5       2760.23       3011.20       128.73 o                         
  -4   3   5        127.42        156.54        11.06 o                         
  -3   3   5       2759.10       3056.38        39.62 o                         
  -2   3   5        491.11        580.66        18.77 o                         
  -1   3   5       2898.36       3472.73       102.83 o                         
   0   3   5      18949.97      21021.21       151.39 o                         
   1   3   5        628.58        593.23        15.72 o                         
   2   3   5       3658.98       3351.18        58.38 o                         
   3   3   5       7626.64       7258.10       136.24 o                         
   4   3   5        690.62        671.78        12.65 o                         
   5   3   5       1031.04        981.96        14.94 o                         
   6   3   5       3551.74       3467.80        55.98 o                         
   7   3   5        152.71        131.58        10.19 o                         
  -7   4   5        544.95        492.17        19.55 o                         
  -6   4   5         56.55        109.53        18.96 o                         
  -5   4   5       1911.98       1895.97        33.01 o                         
  -4   4   5       5457.68       5609.58        65.00 o                         
  -3   4   5         13.22          3.68        13.23 o                         
  -2   4   5       3463.49       3930.00        70.70 o                         
  -1   4   5       9337.20      11494.38       102.48 o                         
   0   4   5       1052.96       1237.11        27.07 o                         
   1   4   5       2784.37       2593.15        59.38 o                         
   2   4   5       2592.30       2466.36        37.94 o                         
   3   4   5         33.58         37.44         5.47 o                         
   4   4   5        731.16        663.39        22.50 o                         
   5   4   5        175.31        187.10        12.01 o                         
   6   4   5         83.58         77.23         6.35 o                         
   7   4   5        191.49        186.47        22.09 o                         
  -7   5   5         49.64         66.76        23.15 o                         
  -6   5   5        155.11        141.91        10.11 o                         
  -5   5   5       2204.44       2029.12       101.26 o                         
  -4   5   5        841.09        877.35        36.97 o                         
  -3   5   5       1906.28       1928.98        50.24 o                         
  -2   5   5       3512.00       3684.80        85.18 o                         
  -1   5   5         13.91         31.51         2.50 o                         
   0   5   5       2818.60       2908.71        57.65 o                         
   1   5   5       3397.84       3578.14        71.54 o                         
   2   5   5        365.35        327.72         9.04 o                         
   3   5   5        179.14        170.23         5.75 o                         
   4   5   5         33.09         26.38         4.91 o                         
   6   5   5          6.07          8.80        10.83 o                         
  -6   6   5        101.20         96.84        15.06 o                         
  -5   6   5         32.83         36.65         8.92 o                         
  -4   6   5        473.02        441.32        11.78 o                         
  -3   6   5          1.07        -10.17        14.41 o                         
  -2   6   5        448.92        579.22        15.14 o                         
  -1   6   5        890.73        895.95        23.24 o                         
   0   6   5        934.71        998.96        16.97 o                         
   1   6   5        225.54        245.50        14.17 o                         
   2   6   5        790.52        727.88        28.76 o                         
   3   6   5         19.88          8.33         6.16 o                         
   4   6   5         94.98         88.22         6.24 o                         
   5   6   5        103.80        102.69        11.83 o                         
   6   6   5         58.70         67.27        15.98 o                         
  -6   7   5        865.39        770.36        25.84 o                         
  -5   7   5        955.45        881.85        39.96 o                         
  -4   7   5        444.45        451.78        18.78 o                         
  -3   7   5       5035.55       5071.10       181.48 o                         
  -2   7   5        176.49        166.63         5.70 o                         
  -1   7   5         14.37         21.91         2.84 o                         
   0   7   5       2436.30       2700.65        39.51 o                         
   1   7   5       3471.62       3466.66        59.08 o                         
   2   7   5         12.20         12.41         8.88 o                         
   3   7   5       1117.77       1090.40        28.28 o                         
   4   7   5        474.69        452.95        20.77 o                         
   5   7   5         45.05         32.46         9.15 o                         
   6   7   5         50.02         44.05         7.29 o                         
  -6   8   5        283.00        233.25        12.33 o                         
  -5   8   5        333.08        320.48        17.74 o                         
  -4   8   5        741.50        734.10        21.56 o                         
  -3   8   5       1454.50       1386.02        29.65 o                         
  -2   8   5       1225.91       1243.33        31.30 o                         
  -1   8   5       5737.02       6378.99        56.69 o                         
   0   8   5        197.96        191.16         6.74 o                         
   1   8   5       5373.55       5253.60        50.07 o                         
   2   8   5        561.40        537.81        18.12 o                         
   3   8   5         16.39          6.56         5.07 o                         
   4   8   5       3188.77       2911.73        56.57 o                         
   5   8   5       1310.90       1154.27        52.59 o                         
  -5   9   5        798.89        628.21        17.91 o                         
  -4   9   5        139.65        115.79         8.76 o                         
  -3   9   5        974.42        930.43        20.00 o                         
  -2   9   5        223.88        238.60         8.86 o                         
  -1   9   5        849.48        977.44        20.58 o                         
   0   9   5       5337.62       5942.02       235.29 o                         
   1   9   5        364.68        372.17        14.87 o                         
   2   9   5       1321.23       1255.55        50.51 o                         
   3   9   5       1357.82       1244.21        65.57 o                         
   4   9   5        323.36        264.23        13.98 o                         
   5   9   5        292.20        241.16        15.70 o                         
  -5  10   5        512.36        393.90        29.44 o                         
  -4  10   5       2736.33       2177.23        77.21 o                         
  -3  10   5          0.63        -16.07        16.07 o                         
  -2  10   5       1402.36       1453.03        23.89 o                         
  -1  10   5        675.91        807.18        19.93 o                         
   0  10   5        762.52        950.99        47.66 o                         
   1  10   5        750.43        732.32        30.37 o                         
   2  10   5        710.63        670.74        28.78 o                         
   3  10   5         42.10         39.02         9.06 o                         
   4  10   5        412.98        425.30        21.24 o                         
  -4  11   5         75.90         61.55        10.00 o                         
  -3  11   5         18.55         18.89        10.55 o                         
  -2  11   5         33.90         33.25        12.99 o                         
  -1  11   5         69.27         80.15        13.57 o                         
   0  11   5         58.55         65.13        13.15 o                         
   1  11   5         90.37        100.15        13.34 o                         
   2  11   5        130.86        104.88        12.77 o                         
   3  11   5         21.15         23.49        10.60 o                         
  -2  12   5         64.61         67.09        14.19 o                         
  -1  12   5        735.59        884.05       101.31 o                         
   0  12   5        156.66        158.48        24.48 o                         
   1  12   5         10.48        -13.01        14.04 o                         
   2  12   5         70.92         53.04        13.00 o                         
  -7   0   6        590.57        481.09        23.30 o                         
  -6   0   6       3026.13       3305.65       306.46 o                         
  -5   0   6       5904.00       6462.42       323.60 o                         
  -4   0   6        723.24        741.85        21.25 o                         
  -3   0   6       3897.26       4798.03        84.27 o                         
  -2   0   6       1076.13        998.31        41.17 o                         
  -1   0   6        841.54       1140.95        38.76 o                         
   0   0   6       3628.69       3616.03       122.27 o                         
   1   0   6        268.05        314.05        13.11 o                         
   2   0   6       2056.94       2171.21       100.37 o                         
   3   0   6       7642.12       7805.83        74.64 o                         
   4   0   6        762.99        744.14        15.54 o                         
   5   0   6       1231.92       1415.44        46.76 o                         
   6   0   6       2162.80       2691.56       210.08 o                         
   7   0   6        466.31        393.03        15.67 o                         
  -7   1   6        453.32        417.94        23.97 o                         
  -6   1   6       1285.36       1143.48        88.75 o                         
  -5   1   6        117.11         69.49        42.40 o                         
  -4   1   6       4545.43       5009.80       170.25 o                         
  -3   1   6        220.62        174.86        11.44 o                         
  -2   1   6       5064.57       5838.83       136.90 o                         
  -1   1   6      15114.39      19052.33       337.39 o                         
   0   1   6       2281.32       2213.30        44.43 o                         
   1   1   6      34631.68      36206.17       579.06 o                         
   2   1   6       4084.85       3810.49        92.20 o                         
   3   1   6        674.36        665.08        12.23 o                         
   4   1   6       1849.18       1895.23        31.44 o                         
   5   1   6       1134.91       1042.19        34.49 o                         
   6   1   6        138.63        128.41         8.40 o                         
   7   1   6        496.28        542.00        18.87 o                         
  -7   2   6         12.46        195.80        75.91 o                         
  -6   2   6          2.35          9.03        14.84 o                         
  -5   2   6         19.13        -10.66        23.13 o                         
  -4   2   6       1094.53       1199.76        39.29 o                         
  -3   2   6        828.69        882.95        31.86 o                         
  -2   2   6       1518.13       2022.09        54.64 o                         
  -1   2   6        619.46        744.11        26.02 o                         
   0   2   6       2105.26       2143.79        27.32 o                         
   1   2   6       7264.35       7256.64        79.93 o                         
   2   2   6         49.64         40.70         3.15 o                         
   3   2   6        688.58        611.37        11.08 o                         
   4   2   6       2551.81       2623.99        58.62 o                         
   5   2   6         17.93         10.91        10.57 o                         
   6   2   6         69.54         68.34         6.65 o                         
   7   2   6        284.05        241.13        21.20 o                         
  -7   3   6         67.49         68.00        15.50 o                         
  -6   3   6          7.62          0.02        10.62 o                         
  -5   3   6        572.50        591.30        50.24 o                         
  -4   3   6         78.81         87.38         6.11 o                         
  -3   3   6         17.74         13.94         9.90 o                         
  -2   3   6       2729.78       3527.12        96.89 o                         
  -1   3   6       1771.35       2556.77        48.70 o                         
   0   3   6        533.79        621.05        12.14 o                         
   1   3   6        213.87        203.55         5.98 o                         
   2   3   6          9.79          5.46         3.12 o                         
   3   3   6         96.17        105.12         5.53 o                         
   4   3   6        106.94         97.92         7.19 o                         
   5   3   6         25.74         14.55         9.49 o                         
   6   3   6         16.36          9.58        11.74 o                         
   7   3   6          0.22         -5.96         5.96 o                         
  -7   4   6          2.02         28.29        18.90 o                         
  -6   4   6        250.18        239.61        23.26 o                         
  -5   4   6       1155.34        961.72        42.60 o                         
  -4   4   6       1363.87       1328.97        24.52 o                         
  -3   4   6       3460.91       3754.51       124.81 o                         
  -2   4   6       4124.66       4926.49        94.23 o                         
  -1   4   6        410.37        530.34        17.62 o                         
   0   4   6       3103.69       3050.31        44.15 o                         
   1   4   6       8328.58       8311.61       199.27 o                         
   2   4   6          0.21          1.70         2.73 o                         
   3   4   6       1687.54       1514.15        36.80 o                         
   4   4   6       1436.04       1390.63        45.99 o                         
   5   4   6          0.44         -8.83        11.96 o                         
   6   4   6         16.58          3.60         8.42 o                         
   7   4   6         84.34         74.21        10.16 o                         
  -7   5   6        881.18        793.15        43.72 o                         
  -6   5   6       1079.15       1104.97        82.95 o                         
  -5   5   6         94.03         63.53        12.22 o                         
  -4   5   6       3552.88       3448.15        47.52 o                         
  -3   5   6       1592.39       1774.11        31.45 o                         
  -2   5   6         95.53         86.06         4.09 o                         
  -1   5   6       6180.31       6954.17       116.32 o                         
   0   5   6        521.57        513.08        10.07 o                         
   1   5   6       2285.45       2104.53        74.41 o                         
   2   5   6       3121.19       2862.05        88.69 o                         
   3   5   6        243.75        217.07         6.64 o                         
   4   5   6         74.40         51.42         7.84 o                         
   5   5   6       1554.51       1499.54        38.57 o                         
   6   5   6         19.72         18.39         6.48 o                         
  -6   6   6       1170.90       1114.98        24.78 o                         
  -5   6   6       2759.35       2586.37        55.11 o                         
  -4   6   6        475.59        405.60        15.31 o                         
  -3   6   6       2545.35       2816.43        60.03 o                         
  -2   6   6       7537.49       8098.09       205.58 o                         
  -1   6   6       1758.60       1934.69        56.48 o                         
   0   6   6       3084.35       3256.49        51.57 o                         
   1   6   6       1889.52       1716.82        73.42 o                         
   2   6   6        117.09        115.51         4.62 o                         
   3   6   6       1619.06       1592.68        29.66 o                         
   4   6   6        197.28        172.83         7.55 o                         
   5   6   6        734.72        691.52        23.49 o                         
   6   6   6       1039.56       1076.95        50.27 o                         
  -6   7   6        156.53        140.24        15.41 o                         
  -5   7   6        196.53        146.76         9.99 o                         
  -4   7   6       2013.33       1961.19        73.49 o                         
  -3   7   6         17.40         34.33         8.83 o                         
  -2   7   6       1017.84       1001.71        27.67 o                         
  -1   7   6       4153.28       4264.98        80.75 o                         
   0   7   6       2644.14       2768.14        61.63 o                         
   1   7   6       2842.81       2720.59        84.62 o                         
   2   7   6       3132.26       3133.58        28.23 o                         
   3   7   6       1222.26       1182.57        27.17 o                         
   4   7   6        140.94        123.52         9.04 o                         
   5   7   6        580.01        578.44        20.85 o                         
   6   7   6         71.79         62.34         8.72 o                         
  -6   8   6          0.36         -4.68        10.17 o                         
  -5   8   6         63.30         64.09         8.55 o                         
  -4   8   6          0.24         -9.30         9.30 o                         
  -3   8   6        202.91        186.63         8.78 o                         
  -2   8   6       1334.01       1331.62        30.98 o                         
  -1   8   6         88.59        103.73         5.98 o                         
   0   8   6        796.04        747.47        22.16 o                         
   1   8   6        898.20        862.27        15.58 o                         
   2   8   6         23.65         15.55         4.48 o                         
   3   8   6        116.21        108.96         5.30 o                         
   4   8   6        603.04        585.51        23.32 o                         
   5   8   6          8.92          5.61        10.70 o                         
  -5   9   6          7.31          8.32         9.10 o                         
  -4   9   6         57.82         65.51         7.36 o                         
  -3   9   6         14.84          3.94         8.86 o                         
  -2   9   6        765.68        775.12        15.72 o                         
  -1   9   6       1051.85       1332.74        40.51 o                         
   0   9   6        113.81        134.41         8.42 o                         
   1   9   6        734.25        708.09        25.78 o                         
   2   9   6       1192.23       1167.82        80.03 o                         
   3   9   6         17.95         28.21         6.89 o                         
   4   9   6          4.36          1.71         7.03 o                         
   5   9   6        321.38        282.95        15.62 o                         
  -4  10   6         10.89          8.34        14.32 o                         
  -3  10   6        533.96        502.02        23.80 o                         
  -2  10   6       1188.84       1290.95        21.43 o                         
  -1  10   6        181.81        196.22        16.53 o                         
   0  10   6       1032.23       1183.50        65.17 o                         
   1  10   6       1067.11       1168.23        34.50 o                         
   2  10   6         37.08         19.08        10.33 o                         
   3  10   6       1518.64       1449.18        59.74 o                         
   4  10   6        487.87        400.35        36.56 o                         
  -4  11   6        281.70        192.05        15.45 o                         
  -3  11   6        738.50        701.30        29.95 o                         
  -2  11   6          3.63          4.57        11.73 o                         
  -1  11   6        559.63        645.33        54.04 o                         
   0  11   6        498.60        492.00        37.37 o                         
   1  11   6        273.84        274.35        17.35 o                         
   2  11   6        502.38        484.62        44.57 o                         
   3  11   6          9.79         -8.01        19.32 o                         
  -2  12   6        944.42       1039.19        58.51 o                         
  -1  12   6        113.17        138.67        32.96 o                         
   0  12   6        549.36        679.23       126.08 o                         
   1  12   6        282.36        328.35        19.81 o                         
   2  12   6         84.80         88.63        19.99 o                         
  -7   1   7        393.19        426.22        21.19 o                         
  -6   1   7        358.58        348.43        23.60 o                         
  -5   1   7          9.00         -9.83         9.83 o                         
  -4   1   7        376.07        354.77        19.02 o                         
  -3   1   7         41.74         34.33         4.43 o                         
  -2   1   7         18.12         22.89         3.74 o                         
  -1   1   7        163.55        202.33         7.46 o                         
   0   1   7        327.34        286.18         6.66 o                         
   1   1   7       3103.68       2779.27        30.77 o                         
   2   1   7        394.15        463.15        13.88 o                         
   3   1   7       1433.18       1430.75        19.12 o                         
   4   1   7       1281.72       1212.41        37.25 o                         
   5   1   7        164.71        157.38         8.63 o                         
   6   1   7        380.16        400.51        12.56 o                         
   7   1   7        139.98        132.28        17.79 o                         
  -7   2   7         71.38         52.87        12.57 o                         
  -6   2   7       1323.42       1346.16        67.73 o                         
  -5   2   7       1149.48       1300.93        18.16 o                         
  -4   2   7       1408.02       1476.91        29.52 o                         
  -3   2   7       8193.31      10287.50       166.99 o                         
  -2   2   7        856.98        942.90        41.60 o                         
  -1   2   7       5070.13       6381.04       158.08 o                         
   0   2   7       3009.43       2707.81        57.04 o                         
   1   2   7       1073.19       1101.88        25.40 o                         
   2   2   7       1701.69       1604.87        37.01 o                         
   3   2   7        750.50        687.89        12.48 o                         
   4   2   7          5.90          6.81        11.63 o                         
   5   2   7        756.59        834.77        30.80 o                         
   6   2   7         99.74        101.85         7.70 o                         
   7   2   7          7.75          0.48        11.51 o                         
  -7   3   7       1758.63       1918.34       104.40 o                         
  -6   3   7        120.78        136.43        14.45 o                         
  -4   3   7       4459.75       4667.43        88.49 o                         
  -3   3   7        144.46        190.93         6.38 o                         
  -2   3   7       4862.73       5451.15       129.60 o                         
  -1   3   7      14233.74      16498.94       329.80 o                         
   0   3   7       1168.64       1101.18        21.28 o                         
   1   3   7      15583.15      15135.06       413.44 o                         
   2   3   7        432.32        290.27        12.87 o                         
   3   3   7         27.75         37.58         4.71 o                         
   4   3   7       1326.72       1389.23        26.20 o                         
   5   3   7        278.47        270.39         7.75 o                         
   6   3   7        217.27        214.32        13.30 o                         
   7   3   7         54.36         66.30         7.09 o                         
  -7   4   7          9.27         -0.16        22.34 o                         
  -6   4   7        882.86        965.38        56.60 o                         
  -5   4   7         37.34         25.43         8.33 o                         
  -4   4   7        789.66        877.82        23.39 o                         
  -3   4   7       2336.71       2547.70        49.72 o                         
  -2   4   7       1402.12       1536.07        46.85 o                         
  -1   4   7       4909.12       5887.40        73.12 o                         
   0   4   7       1034.10        866.25        21.09 o                         
   1   4   7        698.90        759.69        20.24 o                         
   2   4   7        350.25        267.34        12.35 o                         
   3   4   7       1824.00       1578.23        62.97 o                         
   4   4   7        131.30        126.63         8.33 o                         
   5   4   7       1370.76       1131.16        68.90 o                         
   6   4   7        226.10        220.60        16.92 o                         
   7   4   7          6.48         -3.01        14.47 o                         
  -7   5   7        252.26        278.03        25.46 o                         
  -6   5   7        316.02        357.94        23.19 o                         
  -5   5   7         91.75         84.93         8.31 o                         
  -4   5   7        262.45        248.18        15.18 o                         
  -3   5   7        915.54       1041.54        22.01 o                         
  -2   5   7        399.95        457.47        10.75 o                         
  -1   5   7       1666.77       1943.36        45.95 o                         
   0   5   7       1434.82       1295.54        36.31 o                         
   1   5   7        905.07        692.74        21.10 o                         
   2   5   7        498.08        459.77        19.11 o                         
   3   5   7         15.58         11.61         8.78 o                         
   4   5   7       1658.25       1666.22        32.42 o                         
   5   5   7          1.94          1.59        10.07 o                         
   6   5   7          1.72          6.84        11.85 o                         
  -6   6   7         15.45         13.57        13.60 o                         
  -5   6   7        820.08        769.95        27.83 o                         
  -4   6   7         10.02         -6.18         6.18 o                         
  -3   6   7       1113.02       1249.97        27.38 o                         
  -2   6   7        249.02        220.25         7.86 o                         
  -1   6   7        134.37        143.82         4.54 o                         
   0   6   7         34.66         34.33         2.97 o                         
   1   6   7        333.11        263.47         8.94 o                         
   2   6   7        333.33        319.05        15.23 o                         
   3   6   7        104.61         83.37         5.19 o                         
   4   6   7        850.09        691.93        23.34 o                         
   5   6   7         59.79         39.32         9.28 o                         
   6   6   7         62.85         59.99        10.54 o                         
  -6   7   7        236.82        196.48         9.11 o                         
  -5   7   7        265.62        236.22        25.26 o                         
  -4   7   7         83.17         77.55         9.45 o                         
  -3   7   7        767.30        749.39        21.88 o                         
  -2   7   7         21.44         33.17         3.47 o                         
  -1   7   7         71.91         93.02         4.93 o                         
   0   7   7        715.06        642.07        15.76 o                         
   1   7   7       1481.32       1347.16        47.51 o                         
   2   7   7          6.60         11.95         4.48 o                         
   3   7   7        308.38        311.41        11.70 o                         
   4   7   7       1632.06       1486.65        50.41 o                         
   5   7   7        145.91        116.51         9.21 o                         
   6   7   7        108.90         83.85        10.53 o                         
  -6   8   7       1064.71        834.37        29.79 o                         
  -5   8   7         63.61         61.78         9.70 o                         
  -4   8   7       1458.16       1382.20        26.61 o                         
  -3   8   7       2862.03       2900.79        79.46 o                         
  -2   8   7       2060.61       2038.38        21.39 o                         
  -1   8   7       2055.19       2230.64        49.77 o                         
   0   8   7       1685.91       1749.12        30.24 o                         
   1   8   7        659.38        616.40        20.58 o                         
   2   8   7         53.82         49.03         4.85 o                         
   3   8   7        478.97        438.81        17.46 o                         
   4   8   7         18.23         18.33         6.22 o                         
   5   8   7        136.68        126.55        17.38 o                         
  -5   9   7        996.94        887.51        25.09 o                         
  -4   9   7        741.37        597.31        27.76 o                         
  -3   9   7         34.17         31.31         7.52 o                         
  -2   9   7        415.77        452.13        15.98 o                         
  -1   9   7       2829.78       3029.47        69.49 o                         
   0   9   7        113.74        142.67         9.25 o                         
   1   9   7        402.88        391.80        23.62 o                         
   2   9   7        588.05        583.96        40.67 o                         
   3   9   7         21.94         16.82         5.93 o                         
   4   9   7        223.52        205.41        12.20 o                         
   5   9   7        105.15         84.55        10.43 o                         
  -4  10   7          2.47        -10.04        10.04 o                         
  -3  10   7         55.03         65.45        22.62 o                         
  -2  10   7         14.57         29.08        29.58 o                         
  -1  10   7        336.40        344.14        25.89 o                         
   0  10   7         89.00        105.35        11.47 o                         
   1  10   7        316.06        273.29        14.81 o                         
   2  10   7        482.52        496.15        18.83 o                         
   3  10   7        533.08        533.25        59.09 o                         
   4  10   7        154.46        159.47        12.32 o                         
  -4  11   7         23.53         10.32        11.67 o                         
  -3  11   7          6.00        -11.91        11.91 o                         
  -2  11   7          0.43         11.29        10.48 o                         
  -1  11   7         58.40         45.80        14.38 o                         
   0  11   7          2.77          2.22        17.08 o                         
   1  11   7         42.68         50.88        14.91 o                         
   2  11   7         48.13         33.19        13.91 o                         
   3  11   7          0.25         13.90        19.69 o                         
  -2  12   7        101.59         90.11        15.62 o                         
  -1  12   7          4.87         -8.45        11.53 o                         
   0  12   7         14.61         10.06        13.50 o                         
   1  12   7         74.90         95.69        14.87 o                         
   2  12   7         51.84         42.58        11.51 o                         
  -7   0   8        891.28        846.87        53.10 o                         
  -6   0   8        568.49        621.29        22.40 o                         
  -5   0   8        210.82        206.82        11.89 o                         
  -3   0   8       1305.88       1945.63        72.49 o                         
  -2   0   8      16737.34      17912.63      1359.27 o                         
  -1   0   8      31013.99      32733.97       445.35 o                         
   0   0   8       1088.31        964.86        18.71 o                         
   1   0   8       1166.49       1355.81        55.13 o                         
   2   0   8      42307.98      45492.24      1698.99 o                         
   3   0   8       6037.26       6109.09       177.61 o                         
   4   0   8       3440.35       3425.75        97.48 o                         
   5   0   8       1133.04       1228.86        35.35 o                         
   6   0   8        352.03        337.82        10.91 o                         
   7   0   8        168.09        162.35        12.52 o                         
  -7   1   8          6.06          1.96        12.95 o                         
  -6   1   8       2172.89       2185.02        93.63 o                         
  -5   1   8       4181.84       4446.97       112.96 o                         
  -4   1   8         34.26         47.44         6.52 o                         
  -3   1   8       3219.11       3455.29        67.76 o                         
  -2   1   8      15689.53      19932.42       473.84 o                         
  -1   1   8         60.24         45.28         3.15 o                         
   0   1   8       2862.99       2509.05        42.20 o                         
   1   1   8       6252.12       5688.56        53.94 o                         
   2   1   8        612.85        547.09        18.29 o                         
   3   1   8       1941.91       1882.76        20.14 o                         
   4   1   8        967.42       1010.09        12.97 o                         
   5   1   8          3.71          2.17         5.10 o                         
   6   1   8        747.91        694.58        29.15 o                         
   7   1   8        126.73        130.19         9.30 o                         
  -7   2   8        383.35        351.49        24.00 o                         
  -6   2   8        445.05        516.44        17.95 o                         
  -5   2   8        893.23        878.54        22.17 o                         
  -4   2   8       1205.21       1316.64        24.70 o                         
  -3   2   8       1579.91       1826.96        35.03 o                         
  -2   2   8       1392.12       1815.90        63.91 o                         
  -1   2   8       4685.70       5575.01       107.13 o                         
   0   2   8       3832.98       3694.20        65.57 o                         
   1   2   8        446.99        475.37        13.05 o                         
   2   2   8        197.85        210.91         6.87 o                         
   3   2   8         21.10         22.76         4.38 o                         
   4   2   8          9.70          4.04        11.61 o                         
   5   2   8         18.95         20.04         9.94 o                         
   6   2   8        154.86        161.57         7.31 o                         
   7   2   8        321.54        318.75        15.48 o                         
  -7   3   8         16.28         49.18        25.19 o                         
  -6   3   8          7.81         22.42        14.16 o                         
  -4   3   8        403.63        424.97        22.85 o                         
  -3   3   8         11.34          7.36         4.57 o                         
  -2   3   8        194.87        224.69         9.58 o                         
  -1   3   8       1374.50       1583.98        29.60 o                         
   0   3   8        430.13        410.59         9.57 o                         
   1   3   8        961.85        912.59        29.03 o                         
   2   3   8        460.34        453.85        13.63 o                         
   3   3   8         62.09         64.18         5.23 o                         
   4   3   8          1.24          6.98        11.39 o                         
   5   3   8          0.88         20.13        14.08 o                         
   6   3   8        344.52        300.56        12.98 o                         
   7   3   8        139.41        141.58         8.56 o                         
  -7   4   8        877.17        865.06        34.77 o                         
  -6   4   8        412.59        413.69        21.91 o                         
  -5   4   8         99.40         96.97         9.33 o                         
  -4   4   8        807.93        909.84        20.06 o                         
  -3   4   8       2474.41       2965.57        66.79 o                         
  -2   4   8        461.05        573.17        19.11 o                         
  -1   4   8       1046.66       1078.35        37.81 o                         
   0   4   8       1646.95       1622.70        20.85 o                         
   1   4   8        126.89        103.82         4.24 o                         
   2   4   8       1057.53        956.19        28.71 o                         
   3   4   8        117.06        113.88         5.14 o                         
   4   4   8        394.92        361.69        10.32 o                         
   5   4   8        132.38         92.91        10.95 o                         
   6   4   8         15.38         15.08         9.55 o                         
  -7   5   8         58.84         46.30         9.82 o                         
  -6   5   8        614.89        574.25        25.29 o                         
  -5   5   8        688.37        672.11        43.17 o                         
  -4   5   8          0.67         -4.88         5.93 o                         
  -3   5   8       1285.25       1459.55        29.52 o                         
  -2   5   8       1856.98       1978.97        38.16 o                         
  -1   5   8       1153.55       1211.38        45.32 o                         
   0   5   8       6185.63       5346.89        78.98 o                         
   1   5   8       2290.11       1853.54        69.61 o                         
   2   5   8        310.41        248.61        11.55 o                         
   3   5   8       4769.60       4457.42        52.80 o                         
   4   5   8       3022.49       2829.08        40.81 o                         
   5   5   8         27.17         20.92         5.77 o                         
   6   5   8        461.40        476.29        20.75 o                         
  -6   6   8         12.28         15.44         5.99 o                         
  -5   6   8        265.54        284.74        15.33 o                         
  -4   6   8       2086.37       2016.11        39.43 o                         
  -3   6   8         83.78         89.58         5.13 o                         
  -2   6   8       5474.46       5658.33       141.62 o                         
  -1   6   8       9639.03       9821.53       136.91 o                         
   0   6   8          6.85          7.03         2.82 o                         
   1   6   8       1323.90       1226.49        39.41 o                         
   2   6   8       4718.41       4124.76       185.54 o                         
   3   6   8       1468.38       1404.79        42.27 o                         
   4   6   8       2423.04       2296.30        48.10 o                         
   5   6   8        643.34        625.26        28.69 o                         
   6   6   8         73.89         76.38         7.38 o                         
  -6   7   8       1118.33       1024.94        42.73 o                         
  -5   7   8       1895.83       1709.25        63.29 o                         
  -4   7   8          7.80          0.35         6.05 o                         
  -3   7   8         37.31         40.30         4.55 o                         
  -2   7   8       1746.29       1842.16        40.59 o                         
  -1   7   8        732.48        776.18        28.69 o                         
   0   7   8       2121.97       1934.72        77.76 o                         
   1   7   8         82.45         88.69         4.52 o                         
   2   7   8        345.78        321.96        14.66 o                         
   3   7   8        375.49        378.67        11.81 o                         
   4   7   8        407.30        423.45        13.12 o                         
   5   7   8        183.64        177.32         7.82 o                         
   6   7   8        468.45        472.96        14.10 o                         
  -6   8   8        250.04        226.84        19.63 o                         
  -5   8   8          1.92          8.68         8.26 o                         
  -4   8   8        103.61         90.38         7.82 o                         
  -3   8   8         13.36          7.68         6.37 o                         
  -2   8   8        137.16        122.28         6.31 o                         
  -1   8   8        178.09        187.46         8.31 o                         
   0   8   8        282.44        292.12        18.48 o                         
   1   8   8          2.52          1.52         5.03 o                         
   2   8   8         53.28         44.95         4.78 o                         
   3   8   8         28.46         30.18         6.42 o                         
   4   8   8          1.63          3.75         8.02 o                         
   5   8   8          0.87         -4.00         8.00 o                         
  -5   9   8        752.73        617.07        30.40 o                         
  -4   9   8         20.11          8.18         9.57 o                         
  -3   9   8         85.89         87.32         8.54 o                         
  -2   9   8         86.49        105.94         8.63 o                         
  -1   9   8       2075.26       2165.06        32.03 o                         
   0   9   8       1017.73       1050.29        56.09 o                         
   1   9   8          1.57          2.58         6.36 o                         
   2   9   8          0.16         11.94         8.38 o                         
   3   9   8          8.79         11.13         8.15 o                         
   4   9   8          3.52         14.57        12.63 o                         
   5   9   8         26.21         33.32        26.35 o                         
  -4  10   8        648.64        488.46        19.24 o                         
  -3  10   8        733.65        806.25        28.64 o                         
  -2  10   8        332.66        388.81        20.44 o                         
  -1  10   8       1568.83       1904.66       142.09 o                         
   0  10   8        398.07        455.93        25.74 o                         
   1  10   8        134.31        130.67        12.52 o                         
   2  10   8        199.96        197.91        15.73 o                         
   3  10   8        331.74        336.87        12.20 o                         
   4  10   8        161.70        149.34        14.65 o                         
  -3  11   8        835.47        887.04        25.48 o                         
  -2  11   8        935.96       1091.64        32.66 o                         
  -1  11   8        355.92        450.02        21.87 o                         
   0  11   8       1193.38       1595.77        48.34 o                         
   1  11   8        801.84        866.04        45.26 o                         
   2  11   8         55.88         31.17        11.61 o                         
   3  11   8        553.99        540.86        27.38 o                         
  -2  12   8        843.03        995.86        59.82 o                         
  -1  12   8        595.06        640.65        29.43 o                         
   0  12   8         29.21         38.73        14.89 o                         
   1  12   8        182.48        200.29        17.54 o                         
   2  12   8        506.05        469.34        25.87 o                         
  -7   1   9        423.27        373.69        27.32 o                         
  -6   1   9        718.21        718.58        32.20 o                         
  -5   1   9       1188.82       1127.26        28.17 o                         
  -4   1   9       2559.10       3089.36        36.24 o                         
  -3   1   9       3119.86       3454.32       119.24 o                         
  -2   1   9        847.38       1018.89        42.31 o                         
  -1   1   9       1596.98       1724.71        26.74 o                         
   0   1   9       3741.62       3282.63        64.53 o                         
   1   1   9         74.24         70.79         3.14 o                         
   2   1   9        851.86        746.43        22.62 o                         
   3   1   9        365.39        306.04         8.42 o                         
   4   1   9         59.47         64.12         6.26 o                         
   5   1   9         18.02         -0.54         9.79 o                         
   6   1   9         55.68         52.19         9.88 o                         
   7   1   9          0.86         -7.06         7.06 o                         
  -7   2   9        564.87        552.20        40.62 o                         
  -6   2   9         30.28         35.19         8.41 o                         
  -5   2   9        137.04        119.51        10.41 o                         
  -4   2   9       1111.07       1180.54        68.98 o                         
  -3   2   9        784.59        928.10        19.16 o                         
  -2   2   9       7871.24       8421.66       175.53 o                         
  -1   2   9       1582.58       1880.52        25.28 o                         
   0   2   9       1739.87       1554.44        37.37 o                         
   1   2   9       3935.85       3199.74        76.48 o                         
   2   2   9       2374.06       2456.25        52.92 o                         
   3   2   9       1362.07       1240.77        41.95 o                         
   4   2   9       2386.24       2489.05        49.36 o                         
   5   2   9          8.49         10.96         5.12 o                         
   6   2   9        161.06        169.69         8.75 o                         
   7   2   9        848.77        884.38        43.59 o                         
  -7   3   9        268.50        246.71        11.61 o                         
  -6   3   9       1088.04       1140.56        49.43 o                         
  -5   3   9       1185.27       1386.52        48.81 o                         
  -4   3   9        358.77        380.37        13.51 o                         
  -3   3   9       1890.59       2241.42        63.54 o                         
  -2   3   9        405.13        517.81        29.25 o                         
  -1   3   9        899.38        845.68        19.12 o                         
   0   3   9         93.44         73.52         3.59 o                         
   1   3   9        880.65        660.95        17.27 o                         
   2   3   9       5562.95       4715.05        95.71 o                         
   3   3   9       2451.58       2295.91        56.41 o                         
   4   3   9       2009.92       2106.61        34.10 o                         
   5   3   9       2102.68       2086.41        43.53 o                         
   6   3   9        815.20        813.96        40.50 o                         
   7   3   9         13.53          2.63        14.48 o                         
  -7   4   9        438.32        501.45        16.02 o                         
  -6   4   9        424.46        410.88        20.73 o                         
  -5   4   9        262.06        301.74        16.44 o                         
  -4   4   9       2885.23       2441.83        78.69 o                         
  -3   4   9       1436.24       1778.05        22.17 o                         
  -2   4   9       3368.83       3677.71        70.28 o                         
  -1   4   9       3479.23       3772.11        48.64 o                         
   0   4   9        859.33        685.46        24.49 o                         
   1   4   9       3486.36       2883.81        74.83 o                         
   2   4   9       1630.39       1476.95        30.32 o                         
   3   4   9        749.19        682.13        21.93 o                         
   4   4   9       1154.78       1223.44        20.04 o                         
   5   4   9         19.60         19.94         4.74 o                         
   6   4   9        242.57        232.87         8.82 o                         
  -7   5   9        189.40        189.86        19.18 o                         
  -6   5   9        294.47        254.92        12.24 o                         
  -5   5   9         18.79         -8.18        14.07 o                         
  -4   5   9       1906.62       2072.39        62.01 o                         
  -3   5   9        837.35        952.34        35.98 o                         
  -2   5   9         77.05         92.65         4.46 o                         
  -1   5   9       1680.67       1410.81        58.37 o                         
   0   5   9       2029.77       1956.14        62.46 o                         
   1   5   9         21.68         14.79         2.66 o                         
   2   5   9        281.51        255.83        12.19 o                         
   3   5   9          8.26         14.61         5.29 o                         
   4   5   9        306.37        252.98        16.18 o                         
   5   5   9         44.61         46.40         5.64 o                         
   6   5   9          2.34         -1.10        11.91 o                         
  -6   6   9        207.26        172.57        18.43 o                         
  -5   6   9        202.77        227.52        12.44 o                         
  -4   6   9         27.95         32.61        12.80 o                         
  -3   6   9        157.09        161.65         7.67 o                         
  -2   6   9        707.61        848.60        21.26 o                         
  -1   6   9        115.97        129.17         6.10 o                         
   0   6   9         14.73         11.97         3.20 o                         
   1   6   9         17.50         22.21         3.04 o                         
   2   6   9        646.25        554.70        33.62 o                         
   3   6   9         88.18         75.67         5.08 o                         
   4   6   9         21.18         28.38         6.39 o                         
   5   6   9        324.92        300.48        12.19 o                         
   6   6   9          2.04         -7.11         7.11 o                         
  -6   7   9        391.02        315.63        14.39 o                         
  -5   7   9         34.10         11.52        22.20 o                         
  -4   7   9       1181.84       1078.33        36.71 o                         
  -3   7   9        519.57        551.57        20.26 o                         
  -2   7   9        310.51        327.31         9.65 o                         
  -1   7   9       1817.08       1824.64        44.22 o                         
   0   7   9       3305.24       2890.59        42.04 o                         
   1   7   9        111.02        103.09         5.83 o                         
   2   7   9       2485.72       2463.51        46.18 o                         
   3   7   9        230.77        204.37        13.67 o                         
   4   7   9        143.37        122.52         6.70 o                         
   5   7   9        293.20        280.06        11.31 o                         
  -6   8   9         37.16         19.31        11.17 o                         
  -5   8   9        283.70        270.97        18.05 o                         
  -4   8   9        418.95        394.89        14.03 o                         
  -3   8   9        357.38        360.28         8.02 o                         
  -2   8   9       1945.47       1972.65        18.14 o                         
  -1   8   9        375.38        363.38        13.33 o                         
   0   8   9       1001.18       1168.91        58.12 o                         
   1   8   9       2020.79       1912.05        67.95 o                         
   2   8   9          3.21          1.70         4.28 o                         
   3   8   9       1283.03       1118.42        37.23 o                         
   4   8   9       1025.70        925.84        22.56 o                         
   5   8   9          3.66          2.58         9.20 o                         
  -5   9   9        169.49        137.14        29.58 o                         
  -4   9   9        292.36        265.29        16.02 o                         
  -3   9   9       1187.83       1141.77        39.52 o                         
  -2   9   9         93.57        103.91         9.80 o                         
  -1   9   9        898.47        950.51        50.04 o                         
   0   9   9        486.44        487.37        31.11 o                         
   1   9   9        302.69        262.39        23.70 o                         
   2   9   9       1728.64       1763.91        46.57 o                         
   3   9   9        544.92        558.15        17.43 o                         
   4   9   9        424.91        413.10        16.02 o                         
  -4  10   9        125.06        122.68        17.92 o                         
  -3  10   9        341.77        338.89        37.54 o                         
  -2  10   9       1810.58       1933.58        37.27 o                         
  -1  10   9        656.46        715.59        22.25 o                         
   0  10   9        177.14        220.62        18.20 o                         
   1  10   9       1912.44       1900.94        40.06 o                         
   2  10   9        771.26        809.27        66.93 o                         
   3  10   9         15.03          5.15         9.47 o                         
   4  10   9         39.61         32.56         9.64 o                         
  -3  11   9        223.14        201.81        14.09 o                         
  -2  11   9         64.35         51.85        13.56 o                         
  -1  11   9        309.51        389.01        27.30 o                         
   0  11   9         45.17         76.11        16.40 o                         
   1  11   9        290.59        275.82        20.29 o                         
   2  11   9         31.00         37.86        18.02 o                         
   3  11   9        140.04        115.67        13.55 o                         
  -2  12   9        317.15        390.88        22.22 o                         
  -1  12   9        443.28        534.33        26.68 o                         
   0  12   9         71.43        111.92        16.43 o                         
   1  12   9        393.07        422.45        29.45 o                         
  -7   0  10          0.35         16.63        20.99 o                         
  -6   0  10       2035.99       1922.55       183.95 o                         
  -5   0  10       2725.17       2936.25        54.30 o                         
  -4   0  10       3611.55       3980.35       196.59 o                         
  -3   0  10      11463.30      10079.71      1912.01 o                         
  -2   0  10       5559.86       5504.07       176.03 o                         
  -1   0  10       1603.91       1666.32        71.89 o                         
   0   0  10       8405.52       7279.35       113.85 o                         
   1   0  10       3525.38       2839.96        89.78 o                         
   2   0  10        748.21        619.76        28.56 o                         
   3   0  10       2021.87       1862.92        26.34 o                         
   4   0  10          7.29         13.51         6.44 o                         
   5   0  10        506.36        557.84        14.37 o                         
   6   0  10        185.26        178.53        11.94 o                         
   7   0  10         31.46         50.52        13.69 o                         
  -7   1  10       1023.40       1043.31        75.34 o                         
  -6   1  10        265.85        249.37        14.77 o                         
  -5   1  10       1236.56       1305.99        50.91 o                         
  -3   1  10         45.53         40.15         5.40 o                         
  -2   1  10       2049.99       2250.18       120.35 o                         
  -1   1  10       2189.53       2177.68        46.96 o                         
   0   1  10        190.34        192.57         4.02 o                         
   1   1  10       1589.45       1276.88        36.17 o                         
   2   1  10       2207.05       1948.50        68.05 o                         
   3   1  10         98.10        105.30         5.11 o                         
   4   1  10       1737.80       1733.64        32.69 o                         
   5   1  10        884.47        863.30        28.35 o                         
   6   1  10         20.24         35.22        14.27 o                         
   7   1  10        167.24        201.54        10.12 o                         
  -7   2  10        287.26        280.55        19.29 o                         
  -6   2  10         12.60         24.13        24.07 o                         
  -5   2  10        261.84        274.68        15.46 o                         
  -4   2  10        406.90        476.83        24.69 o                         
  -3   2  10        447.34        513.23        36.23 o                         
  -2   2  10         33.35         35.92         4.48 o                         
  -1   2  10       3831.43       3555.61        60.66 o                         
   0   2  10       3658.52       3044.54        96.72 o                         
   1   2  10       4887.71       4477.84        42.21 o                         
   2   2  10      12180.31       9357.76      1011.87 o                         
   3   2  10       1532.94       1534.34        18.70 o                         
   4   2  10        628.10        592.10        28.60 o                         
   5   2  10        115.92        131.08         7.36 o                         
   6   2  10        263.34        259.13        12.11 o                         
   7   2  10        209.83        197.47        14.44 o                         
  -7   3  10          6.06          7.95         7.90 o                         
  -6   3  10          3.46         19.36        41.49 o                         
  -4   3  10        907.60       1025.47        28.05 o                         
  -3   3  10         44.32         49.00         7.81 o                         
  -2   3  10        109.78        118.80         4.76 o                         
  -1   3  10        393.01        420.01         8.05 o                         
   0   3  10        129.90        110.29         4.10 o                         
   1   3  10          7.72         14.18         2.94 o                         
   2   3  10        254.59        188.02         7.53 o                         
   3   3  10         32.55         42.17         4.80 o                         
   4   3  10          0.37          2.98         8.61 o                         
   5   3  10         23.25         23.47        13.07 o                         
   6   3  10          0.28          6.70        12.02 o                         
  -7   4  10          2.28         35.43        16.22 o                         
  -6   4  10        207.90        175.17        12.17 o                         
  -5   4  10        414.94        441.89        15.10 o                         
  -4   4  10        779.64        902.07        27.00 o                         
  -3   4  10       2367.93       2908.48       107.75 o                         
  -2   4  10         25.90         23.78         3.45 o                         
  -1   4  10       1668.62       1567.85        52.08 o                         
   0   4  10       6840.05       5959.70       240.34 o                         
   1   4  10       2095.08       1988.47        35.30 o                         
   2   4  10       3170.57       2840.87        97.73 o                         
   3   4  10        687.89        613.53        19.47 o                         
   4   4  10         91.34         89.61         5.97 o                         
   5   4  10        100.85        110.30         7.89 o                         
   6   4  10        125.72        135.74         9.13 o                         
  -7   5  10       1308.15       1234.30        46.46 o                         
  -6   5  10        326.47        326.12        16.81 o                         
  -5   5  10       1587.06       1767.72        70.88 o                         
  -4   5  10       6694.60       6711.80       537.98 o                         
  -3   5  10       2009.61       2359.49        91.67 o                         
  -2   5  10       3816.00       3736.95       111.28 o                         
  -1   5  10       6382.78       6407.99       177.90 o                         
   0   5  10        870.94        744.98        24.64 o                         
   1   5  10        348.60        263.80        19.96 o                         
   2   5  10       1215.85       1110.53        38.77 o                         
   3   5  10         14.36         13.61         4.40 o                         
   4   5  10       1801.85       1785.55        49.55 o                         
   5   5  10         25.18         30.49         5.00 o                         
   6   5  10        501.94        457.10        17.72 o                         
  -6   6  10       1817.82       1883.35        77.43 o                         
  -5   6  10       2549.58       2723.28       122.28 o                         
  -4   6  10        391.35        391.17        10.16 o                         
  -3   6  10       4314.71       4763.92        70.09 o                         
  -2   6  10       4768.85       5189.15        49.33 o                         
  -1   6  10         23.07         23.08         3.12 o                         
   0   6  10       1167.12       1008.17        40.34 o                         
   1   6  10       2145.68       1823.28        77.38 o                         
   2   6  10        153.09        116.85         7.43 o                         
   3   6  10        703.94        661.78        27.91 o                         
   4   6  10         23.01         19.12         5.96 o                         
   5   6  10        210.05        211.26         9.37 o                         
   6   6  10        228.35        255.93        12.15 o                         
  -6   7  10         87.61         92.92         8.83 o                         
  -5   7  10        162.65        138.55         9.81 o                         
  -4   7  10       1237.95       1198.16        38.64 o                         
  -3   7  10          1.40          1.41         3.87 o                         
  -2   7  10        265.02        281.28         7.81 o                         
  -1   7  10       3356.24       3149.78        63.42 o                         
   0   7  10        398.91        417.35        20.35 o                         
   1   7  10       1743.78       1582.41        39.87 o                         
   2   7  10       1916.13       1868.06        54.71 o                         
   3   7  10         71.03         58.03         5.42 o                         
   4   7  10        226.99        247.62        15.98 o                         
   5   7  10        444.73        400.20        10.12 o                         
  -5   8  10         10.89          6.72         7.99 o                         
  -4   8  10         84.36         70.36         7.26 o                         
  -3   8  10        285.24        254.27         7.00 o                         
  -2   8  10        189.99        199.36         7.86 o                         
  -1   8  10        182.72        173.46         9.15 o                         
   0   8  10        248.31        281.61        28.04 o                         
   1   8  10       1285.63       1360.03        18.00 o                         
   2   8  10        150.23        161.76         7.34 o                         
   3   8  10        240.17        259.79        10.52 o                         
   4   8  10        208.48        236.04        12.32 o                         
   5   8  10          7.17         14.75         8.50 o                         
  -5   9  10         28.72         21.27        18.56 o                         
  -4   9  10          3.39         -3.48        21.63 o                         
  -3   9  10        527.21        550.96        23.97 o                         
  -2   9  10         53.85         80.61         9.88 o                         
  -1   9  10         38.33         48.04         8.45 o                         
   0   9  10          0.01         -8.49         9.52 o                         
   1   9  10        447.55        433.06        19.50 o                         
   2   9  10        415.87        381.51        11.78 o                         
   3   9  10         15.17          8.92         9.81 o                         
   4   9  10         40.16         37.98         9.88 o                         
  -4  10  10          2.09         -0.73         9.61 o                         
  -3  10  10        294.78        308.40        15.73 o                         
  -2  10  10        129.48        151.32        14.68 o                         
  -1  10  10        218.46        243.73        20.64 o                         
   0  10  10       1505.41       1729.03        43.77 o                         
   1  10  10        379.05        398.88        33.54 o                         
   2  10  10        249.76        281.46        19.62 o                         
   3  10  10        755.41        683.81        20.45 o                         
   4  10  10         54.40         51.33        14.07 o                         
  -3  11  10       1280.71       1339.98        47.45 o                         
  -2  11  10        175.93        198.49        13.55 o                         
  -1  11  10       1425.17       1778.22        49.64 o                         
   0  11  10         37.00         23.97        16.83 o                         
   1  11  10         41.34         56.17        14.58 o                         
   2  11  10        163.01        180.95        16.38 o                         
   3  11  10         26.68         24.62        11.28 o                         
  -2  12  10         57.73         50.24        13.78 o                         
  -1  12  10         22.28         30.27        13.78 o                         
   0  12  10        622.55        849.05       195.01 o                         
   1  12  10        347.88        368.68        21.26 o                         
  -7   1  11        440.25        452.87        16.83 o                         
  -6   1  11         11.62        -15.82        15.82 o                         
  -5   1  11       1018.95       1143.75        26.24 o                         
  -4   1  11       1145.56       1236.34        27.15 o                         
  -3   1  11          8.71          8.54         5.82 o                         
  -2   1  11       4276.34       4617.80       131.72 o                         
  -1   1  11       1186.52       1318.00        38.14 o                         
   0   1  11       1821.65       1478.96        39.83 o                         
   1   1  11       1228.17       1084.60        24.79 o                         
   2   1  11       2369.85       2224.66        75.41 o                         
   3   1  11       1973.56       2068.86        21.53 o                         
   4   1  11       1217.46       1246.18        26.82 o                         
   5   1  11        242.11        241.11        10.02 o                         
   6   1  11        626.13        751.92        23.73 o                         
  -7   2  11       1119.31       1108.86        45.91 o                         
  -6   2  11        986.99        834.86        54.99 o                         
  -5   2  11          9.81          9.97         9.71 o                         
  -4   2  11       7248.59       8648.48       150.78 o                         
  -3   2  11       1949.31       2368.69        65.79 o                         
  -2   2  11       2657.63       2563.08        52.07 o                         
  -1   2  11      10131.32       8754.73       134.84 o                         
   0   2  11       5570.18       4817.26        77.85 o                         
   1   2  11        352.62        242.38         6.92 o                         
   2   2  11      19631.62      17410.80       609.63 o                         
   3   2  11        131.22        113.08         5.17 o                         
   4   2  11        438.25        442.85        17.76 o                         
   5   2  11        708.74        793.21        27.41 o                         
   6   2  11         63.50         65.96         8.50 o                         
  -7   3  11         10.87          9.40         6.97 o                         
  -6   3  11       1419.20       1476.26        48.71 o                         
  -5   3  11       2434.91       2782.66        63.55 o                         
  -4   3  11        210.18        243.31        16.93 o                         
  -2   3  11      14207.59      11883.45      1128.35 o                         
  -1   3  11       2057.75       2053.47        63.06 o                         
   0   3  11       9591.50       8402.54       112.36 o                         
   1   3  11       5717.82       4712.64        77.55 o                         
   2   3  11       1137.36       1111.44        17.56 o                         
   3   3  11        988.46        944.67        25.59 o                         
   4   3  11        687.50        645.35        33.98 o                         
   5   3  11         40.96         39.24         5.49 o                         
   6   3  11        420.57        415.87        20.14 o                         
  -7   4  11        334.69        330.07        16.73 o                         
  -6   4  11       1814.91       1714.15        89.02 o                         
  -5   4  11         48.76         55.87         7.88 o                         
  -4   4  11       2094.19       2456.53        89.66 o                         
  -3   4  11        279.20        258.77         8.98 o                         
  -2   4  11         38.83         32.26         3.96 o                         
  -1   4  11       2167.55       2040.26        66.37 o                         
   0   4  11        494.01        436.14        16.04 o                         
   1   4  11       3205.32       2711.37        76.75 o                         
   2   4  11       4824.88       4218.33       109.38 o                         
   3   4  11         51.92         45.64         4.78 o                         
   4   4  11        351.25        316.23        16.77 o                         
   5   4  11        749.47        797.18        24.18 o                         
   6   4  11        111.18        106.73         6.41 o                         
  -6   5  11          8.08         10.39         9.40 o                         
  -5   5  11        455.50        427.41        18.60 o                         
  -4   5  11        184.56        210.12        18.43 o                         
  -3   5  11          3.73          9.58         5.16 o                         
  -2   5  11         28.78         30.55         3.88 o                         
  -1   5  11         51.02         58.60         3.89 o                         
   0   5  11        287.68        265.26         9.69 o                         
   1   5  11         26.38         22.98         3.43 o                         
   2   5  11        324.43        304.43        17.98 o                         
   3   5  11        111.88        109.53         7.37 o                         
   4   5  11        272.22        308.15        10.90 o                         
   5   5  11         66.23         73.81         6.24 o                         
   6   5  11        241.71        290.22        16.74 o                         
  -6   6  11        125.25         94.69        12.03 o                         
  -4   6  11        207.39        227.85         8.84 o                         
  -3   6  11          8.27          5.04         5.01 o                         
  -2   6  11          3.87          6.21         4.00 o                         
  -1   6  11        676.33        546.49        23.62 o                         
   0   6  11          6.89          7.14         3.02 o                         
   1   6  11        494.42        446.61        13.38 o                         
   2   6  11         80.09         69.98         6.31 o                         
   3   6  11         20.23          7.81         5.18 o                         
   4   6  11        333.67        285.74        15.92 o                         
   5   6  11         66.46         51.94         7.17 o                         
   6   6  11         37.68         32.40         8.84 o                         
  -6   7  11          3.53          9.75        15.24 o                         
  -5   7  11        645.29        620.96        52.78 o                         
  -4   7  11        379.35        370.63        10.52 o                         
  -3   7  11        394.48        395.76         7.77 o                         
  -2   7  11       2618.22       2788.04        49.94 o                         
  -1   7  11          1.14          4.83         3.80 o                         
   0   7  11       1793.72       1675.41       113.80 o                         
   1   7  11        521.38        446.74        14.74 o                         
   2   7  11        426.83        402.62        14.21 o                         
   3   7  11        462.97        427.31        19.51 o                         
   4   7  11        544.61        514.51        15.89 o                         
   5   7  11        347.11        329.43        15.68 o                         
  -5   8  11        195.56        173.85        12.08 o                         
  -4   8  11       3286.38       3262.49       111.87 o                         
  -3   8  11        836.99        937.64        34.29 o                         
  -2   8  11        840.57        849.97        36.68 o                         
  -1   8  11       1897.63       1998.94        73.69 o                         
   0   8  11       3048.11       2968.38       119.48 o                         
   1   8  11        663.52        689.37        27.38 o                         
   2   8  11       2660.05       2723.71        95.21 o                         
   3   8  11        560.77        594.27        39.51 o                         
   4   8  11         55.44         55.51         7.55 o                         
   5   8  11        269.90        254.69        13.17 o                         
  -5   9  11       1445.19       1164.34        99.81 o                         
  -4   9  11         32.10         21.47        10.66 o                         
  -3   9  11       1669.67       1559.65        80.26 o                         
  -2   9  11       2247.93       2598.34       108.49 o                         
  -1   9  11        680.78        790.64        54.22 o                         
   0   9  11       2354.34       2846.50        56.62 o                         
   1   9  11       1379.76       1395.69        52.72 o                         
   2   9  11          5.45         18.86         7.94 o                         
   3   9  11        260.57        247.94        15.41 o                         
   4   9  11        689.71        683.05        46.76 o                         
  -4  10  11        141.79        136.03        15.26 o                         
  -3  10  11          5.76          0.99        15.67 o                         
  -2  10  11          4.03          2.40        10.83 o                         
  -1  10  11        135.02        147.07        14.43 o                         
   0  10  11         87.73        110.10        20.80 o                         
   1  10  11        179.52        229.61        23.49 o                         
   2  10  11        256.90        321.84        12.70 o                         
   3  10  11         65.26         62.12        10.69 o                         
  -3  11  11         12.17         16.36        14.21 o                         
  -2  11  11        106.72        140.37        11.30 o                         
  -1  11  11         15.25         -6.53        18.12 o                         
   0  11  11        150.24        177.87        20.05 o                         
   1  11  11         39.94         66.98        32.84 o                         
   2  11  11        128.27        154.97        15.95 o                         
  -1  12  11         44.26         69.60        18.06 o                         
   0  12  11         11.29         13.35        15.50 o                         
   1  12  11        221.43        260.17        19.42 o                         
  -7   0  12        667.67        731.76        33.54 o                         
  -6   0  12         15.88         38.92        19.77 o                         
  -5   0  12       1289.01       1477.47        47.21 o                         
  -4   0  12       2230.33       2983.29        57.25 o                         
  -2   0  12       2239.82       2106.89        52.38 o                         
  -1   0  12       1236.60       1290.06        54.31 o                         
   0   0  12       4207.01       3655.94       109.70 o                         
   1   0  12       4496.02       2725.00       164.96 o                         
   2   0  12        916.81        760.00        17.73 o                         
   3   0  12       1486.29       1525.25        89.96 o                         
   4   0  12       2038.81       1875.84        97.56 o                         
   5   0  12        124.06        138.96        17.98 o                         
   6   0  12          3.64          0.73         8.94 o                         
  -7   1  12        261.68        220.48        14.18 o                         
  -6   1  12       1687.86       1954.00        88.41 o                         
  -5   1  12         17.09         13.12        22.66 o                         
  -4   1  12        258.91        314.97        12.66 o                         
  -3   1  12       2019.04       2085.41        66.79 o                         
  -2   1  12       1681.24       1776.51       100.54 o                         
  -1   1  12        723.22        593.72        15.46 o                         
   0   1  12       4475.17       3382.88       119.21 o                         
   1   1  12         57.46         43.34         3.62 o                         
   2   1  12         23.27         17.96         3.90 o                         
   3   1  12        977.12       1010.25        13.81 o                         
   4   1  12          0.97          4.22         4.73 o                         
   5   1  12        683.00        678.98        24.44 o                         
   6   1  12        111.81        139.08         8.88 o                         
  -7   2  12        642.71        586.85        35.15 o                         
  -6   2  12         72.97         78.37        16.51 o                         
  -5   2  12       1374.75       1574.16        49.15 o                         
  -4   2  12       5935.85       6497.91        69.06 o                         
  -3   2  12        255.15        243.00        20.63 o                         
  -2   2  12        170.73        146.44         7.51 o                         
  -1   2  12       1931.66       1754.01        49.95 o                         
   0   2  12        438.44        424.57         8.62 o                         
   1   2  12        183.44        127.31         7.68 o                         
   2   2  12         36.57         26.31         3.78 o                         
   3   2  12         20.10         14.01         4.44 o                         
   4   2  12         15.66         18.41         4.56 o                         
   5   2  12         66.67         63.12         6.55 o                         
   6   2  12        110.59        133.54         8.22 o                         
  -7   3  12         28.58         23.57        14.39 o                         
  -6   3  12         46.68         47.66        31.57 o                         
  -4   3  12        255.05        308.60        13.13 o                         
  -3   3  12         75.88         79.96         7.02 o                         
  -2   3  12        120.22        125.87         6.11 o                         
  -1   3  12        459.14        440.15        14.20 o                         
   0   3  12        276.69        277.02        16.99 o                         
   1   3  12         26.06         19.39         3.29 o                         
   2   3  12         17.21         17.61         3.40 o                         
   3   3  12        284.48        240.70        10.99 o                         
   4   3  12        117.77        118.70         6.84 o                         
   5   3  12          0.15         -1.43         5.74 o                         
   6   3  12          0.12         -2.46         8.02 o                         
  -7   4  12        232.28        226.43        19.56 o                         
  -6   4  12        205.56        231.32        32.09 o                         
  -5   4  12        972.98       1204.63        59.45 o                         
  -4   4  12       1522.88       1771.00       103.11 o                         
  -3   4  12        973.38       1095.00        17.67 o                         
  -2   4  12       1341.47       1315.92       115.95 o                         
  -1   4  12         14.65         13.89         3.98 o                         
   0   4  12        379.09        356.94        14.26 o                         
   1   4  12        129.78         99.43         6.06 o                         
   2   4  12        347.83        362.38        13.94 o                         
   3   4  12         85.30         87.40         5.41 o                         
   4   4  12        507.01        465.72        16.59 o                         
   5   4  12          2.32         -2.75         5.83 o                         
   6   4  12         35.17         42.11         9.45 o                         
  -6   5  12        602.71        644.59        22.51 o                         
  -5   5  12         17.39          9.09         9.07 o                         
  -4   5  12        745.75        774.45        54.80 o                         
  -3   5  12       1127.53       1157.58        43.43 o                         
  -2   5  12        391.06        350.30        19.89 o                         
  -1   5  12       3839.59       2971.51       121.86 o                         
   0   5  12       5826.30       4955.94       582.13 o                         
   1   5  12          2.42          0.81         3.37 o                         
   2   5  12       1676.51       1330.84        62.97 o                         
   3   5  12        986.54        980.46        19.04 o                         
   4   5  12         91.31         85.44         5.35 o                         
   5   5  12       1067.53       1114.29        57.35 o                         
   6   5  12        220.74        217.17        17.31 o                         
  -6   6  12        104.17         96.11         8.58 o                         
  -5   6  12        363.58        382.89        20.44 o                         
  -4   6  12       1233.60       1220.98        57.16 o                         
  -3   6  12       2708.36       2542.44        62.83 o                         
  -2   6  12         46.26         44.32         4.64 o                         
  -1   6  12        453.98        432.62        14.99 o                         
   0   6  12       2767.82       2512.87        81.29 o                         
   1   6  12       5549.39       4893.58        62.55 o                         
   2   6  12        636.37        610.55        14.28 o                         
   3   6  12       1111.43       1087.21        35.65 o                         
   4   6  12        906.25        917.13        48.60 o                         
   5   6  12       1157.27       1125.96        32.64 o                         
  -6   7  12        735.06        757.83        25.36 o                         
  -5   7  12        320.92        284.18        17.05 o                         
  -4   7  12        756.76        788.26        25.26 o                         
  -3   7  12       1581.15       1649.13        52.81 o                         
  -2   7  12         21.21         25.89         4.64 o                         
  -1   7  12        265.77        246.81         9.85 o                         
   0   7  12       1466.69       1410.60       121.42 o                         
   1   7  12        244.08        219.83        19.20 o                         
   2   7  12        276.55        288.94        20.23 o                         
   3   7  12         37.38         29.02         5.85 o                         
   4   7  12         14.44         13.38         6.83 o                         
   5   7  12        249.22        298.94         9.51 o                         
  -5   8  12        269.72        237.64        11.35 o                         
  -4   8  12        106.41         86.53        38.93 o                         
  -3   8  12          6.29         11.91         7.56 o                         
  -2   8  12         67.35         65.34         5.58 o                         
  -1   8  12        240.84        243.11         8.34 o                         
   0   8  12         38.58         47.39         7.39 o                         
   1   8  12         57.02         67.79         6.97 o                         
   2   8  12        135.89        125.41        14.37 o                         
   3   8  12          4.67         -6.47         7.02 o                         
   4   8  12         21.50         31.69         8.15 o                         
   5   8  12         54.05         33.77        14.55 o                         
  -5   9  12         53.16         41.66        13.29 o                         
  -4   9  12         45.64         52.96         9.74 o                         
  -3   9  12        171.26        186.76        13.59 o                         
  -2   9  12        642.54        692.24        48.84 o                         
  -1   9  12        112.86        118.19        15.85 o                         
   0   9  12         39.17         45.89         8.74 o                         
   1   9  12         49.33         67.66        14.64 o                         
   2   9  12        111.35        115.61        10.33 o                         
   3   9  12        143.55        146.93        10.06 o                         
   4   9  12         56.23         60.06        10.24 o                         
  -4  10  12        764.90        706.43        90.35 o                         
  -3  10  12          0.51        -11.34        11.34 o                         
  -2  10  12        422.07        506.22        17.61 o                         
  -1  10  12         43.04         77.99        16.44 o                         
   0  10  12        145.07        141.05        36.92 o                         
   1  10  12        405.27        430.66        38.87 o                         
   2  10  12         17.86         30.68         8.79 o                         
   3  10  12         29.77          1.60         9.54 o                         
  -3  11  12        242.76        236.89        15.52 o                         
  -2  11  12          6.82         -3.54        12.80 o                         
  -1  11  12       1304.17       1713.07        48.84 o                         
   0  11  12       1029.42       1314.50        36.91 o                         
   1  11  12         41.62         69.29        22.17 o                         
   2  11  12        747.70        745.47        64.15 o                         
  -1  12  12        219.37        293.67        31.20 o                         
   0  12  12         44.14         21.76        15.81 o                         
  -7   1  13        330.30        319.59        22.62 o                         
  -6   1  13        191.13        209.22        14.07 o                         
  -5   1  13       2428.53       2998.98        73.64 o                         
  -4   1  13         60.03         80.74         9.94 o                         
  -3   1  13        789.87        877.71        23.23 o                         
  -2   1  13        797.27        680.63        29.24 o                         
  -1   1  13      10603.95       9583.85        74.36 o                         
   0   1  13       1098.58        823.79        22.84 o                         
   1   1  13        459.48        359.65        21.93 o                         
   2   1  13        162.53        126.90         5.32 o                         
   3   1  13       3071.56       3353.71        28.31 o                         
   4   1  13        262.07        257.41        13.44 o                         
   5   1  13        301.99        336.23         9.40 o                         
   6   1  13          0.54          1.56         5.72 o                         
  -7   2  13         24.71         14.39         7.46 o                         
  -6   2  13       1342.78       1520.86        62.16 o                         
  -5   2  13       2330.43       2424.21        78.88 o                         
  -4   2  13        282.28        343.55        14.88 o                         
  -3   2  13       2638.58       2984.37        39.21 o                         
  -2   2  13       2522.00       2164.68       102.67 o                         
  -1   2  13        868.78        904.34        24.01 o                         
   0   2  13       1575.86       1127.58        38.97 o                         
   1   2  13        360.81        250.41        12.76 o                         
   2   2  13          5.20          3.88         3.31 o                         
   3   2  13       1525.14       1562.43        15.43 o                         
   4   2  13        649.68        615.06        35.68 o                         
   5   2  13        202.90        205.82         9.28 o                         
   6   2  13        161.84        183.25         7.77 o                         
  -7   3  13       1177.04       1029.27        50.73 o                         
  -6   3  13       1695.03       1979.56        92.20 o                         
  -5   3  13         74.84         72.59         6.95 o                         
  -4   3  13       1888.30       2300.44        64.23 o                         
  -3   3  13        488.26        568.58        20.58 o                         
  -2   3  13        477.31        485.63        23.56 o                         
  -1   3  13       3143.81       2601.09        74.64 o                         
   0   3  13         13.34         10.90         3.77 o                         
   1   3  13        147.49        108.38         5.57 o                         
   2   3  13       2313.33       2013.99        61.50 o                         
   3   3  13          1.49          2.06         4.29 o                         
   4   3  13       1183.27       1121.08        56.02 o                         
   5   3  13        526.77        596.68        12.63 o                         
   6   3  13          2.08          2.83         6.37 o                         
  -7   4  13         12.71         24.60         9.43 o                         
  -6   4  13       1255.37       1153.60        69.24 o                         
  -5   4  13       1420.27       1504.01        93.64 o                         
  -4   4  13          1.48          7.58         5.79 o                         
  -3   4  13       1792.38       2049.02        48.13 o                         
  -2   4  13       2436.27       2342.45       109.78 o                         
  -1   4  13          0.99          0.24         3.70 o                         
   0   4  13       3644.08       3144.25        84.47 o                         
   1   4  13       1488.54       1113.26        63.80 o                         
   2   4  13        426.14        427.33        21.13 o                         
   3   4  13        262.48        270.27        10.12 o                         
   4   4  13        919.31        847.01        43.78 o                         
   5   4  13         12.04         22.44         6.27 o                         
   6   4  13        122.92        158.31         8.93 o                         
  -6   5  13          1.24        -11.01        11.01 o                         
  -5   5  13        783.23        892.12        52.72 o                         
  -4   5  13         20.43         34.67         6.99 o                         
  -3   5  13        908.36        732.48        45.08 o                         
  -2   5  13        340.78        344.35        25.10 o                         
  -1   5  13       2781.43       2250.16        78.79 o                         
   0   5  13       1387.92       1267.34        85.74 o                         
   1   5  13        123.13        114.91         5.08 o                         
   2   5  13        513.81        481.71        28.09 o                         
   3   5  13        349.58        308.67        12.34 o                         
   4   5  13         55.30         55.06         5.75 o                         
   5   5  13        342.63        362.55        15.06 o                         
   6   5  13         27.03         24.43         8.00 o                         
  -6   6  13        129.89        128.77        16.64 o                         
  -5   6  13          2.41          6.06         8.03 o                         
  -4   6  13        298.93        330.59        13.12 o                         
  -3   6  13         85.50        123.29         6.47 o                         
  -2   6  13        580.98        587.82        37.13 o                         
  -1   6  13         10.14          5.69         3.93 o                         
   0   6  13        972.71        887.52        42.15 o                         
   1   6  13        128.03        118.02         8.46 o                         
   2   6  13        259.50        203.30         8.65 o                         
   3   6  13         12.11          9.22         5.23 o                         
   4   6  13        116.58        100.87         7.33 o                         
   5   6  13         31.46         31.03         7.87 o                         
  -6   7  13          6.61          0.40        14.44 o                         
  -5   7  13       1167.28       1165.76        39.04 o                         
  -4   7  13       1407.53       1486.85        33.25 o                         
  -3   7  13        253.47        230.83        10.17 o                         
  -2   7  13        955.06        973.14        41.04 o                         
  -1   7  13       4740.79       4296.46       116.83 o                         
   0   7  13        686.25        549.56        22.89 o                         
   1   7  13        111.59         91.35         6.42 o                         
   2   7  13        303.94        293.29         8.02 o                         
   3   7  13        542.06        483.17        24.41 o                         
   4   7  13          8.57         12.54         5.56 o                         
   5   7  13         57.72         41.63         7.10 o                         
  -5   8  13       1841.68       1918.22        68.68 o                         
  -4   8  13        543.34        533.66        13.63 o                         
  -3   8  13        653.68        693.92        20.28 o                         
  -2   8  13        547.78        561.21        16.63 o                         
  -1   8  13         84.61         95.86         8.55 o                         
   0   8  13        115.92        125.95         8.34 o                         
   1   8  13       1437.28       1368.25        54.36 o                         
   2   8  13        138.25        127.15         8.68 o                         
   3   8  13       1244.13       1337.60        32.06 o                         
   4   8  13        231.10        222.50        13.39 o                         
  -5   9  13          2.60        -14.18        14.18 o                         
  -4   9  13        653.18        665.41        44.76 o                         
  -3   9  13        192.19        171.88        17.47 o                         
  -2   9  13         99.30         79.63         7.85 o                         
  -1   9  13       1744.47       1983.65        90.10 o                         
   0   9  13         80.68         95.59        11.52 o                         
   1   9  13        338.22        354.22        12.67 o                         
   2   9  13       1007.21       1058.37        36.53 o                         
   3   9  13         15.38          9.94         9.76 o                         
   4   9  13        177.28        216.25        13.91 o                         
  -4  10  13         77.11         53.70        22.41 o                         
  -3  10  13        836.23        847.58        42.22 o                         
  -2  10  13        850.74       1051.03        55.47 o                         
  -1  10  13        384.13        460.07        22.27 o                         
   0  10  13       1983.80       2443.40        83.87 o                         
   1  10  13        103.60        151.24        30.20 o                         
   2  10  13        125.05        104.74        19.69 o                         
   3  10  13         63.42         68.27         9.58 o                         
  -3  11  13          4.09          7.07        20.58 o                         
  -2  11  13        119.12        110.03        24.22 o                         
  -1  11  13        328.35        487.06        52.13 o                         
   0  11  13         26.18         21.63        14.16 o                         
   1  11  13          8.86         29.03        16.07 o                         
   2  11  13         14.23         19.24        12.18 o                         
  -7   0  14       1586.86       1472.43       201.06 o                         
  -6   0  14       2890.37       3488.89        66.40 o                         
  -5   0  14        313.46        333.23        13.69 o                         
  -4   0  14       8226.43      10068.24       166.43 o                         
  -2   0  14        867.66        922.47        36.77 o                         
  -1   0  14       5213.46       4986.89       129.24 o                         
   0   0  14       1206.63        862.16        25.29 o                         
   1   0  14         43.04         32.78         4.28 o                         
   2   0  14       2973.71       2868.58        48.89 o                         
   3   0  14        235.67        188.80        16.06 o                         
   4   0  14        261.49        317.47        11.35 o                         
   5   0  14       1248.17       1246.34        65.89 o                         
   6   0  14        124.39        127.28         9.53 o                         
  -7   1  14        517.52        541.82        34.04 o                         
  -6   1  14          6.59         -2.88        10.12 o                         
  -5   1  14        354.50        431.52        16.41 o                         
  -4   1  14        255.10        309.76        15.35 o                         
  -3   1  14        400.62        459.06        14.72 o                         
  -2   1  14       5182.94       4839.21        87.28 o                         
  -1   1  14        856.30        754.34        38.59 o                         
   0   1  14       7047.94       5842.03       167.82 o                         
   1   1  14       4618.65       3738.22        70.08 o                         
   2   1  14       2854.43       2869.13        74.11 o                         
   3   1  14       2391.45       2665.76        27.98 o                         
   4   1  14       1536.69       1538.42        36.72 o                         
   5   1  14         37.45         39.42         5.82 o                         
   6   1  14        165.35        180.89         6.72 o                         
  -7   2  14         98.63         90.08        12.28 o                         
  -6   2  14         24.32         15.63        19.68 o                         
  -5   2  14        371.23        454.97        20.50 o                         
  -4   2  14         16.79          3.19         5.94 o                         
  -3   2  14         50.25         49.00         6.98 o                         
  -2   2  14        993.29        928.84        37.01 o                         
  -1   2  14       3232.92       2666.49        93.26 o                         
   0   2  14        156.17        123.06         5.99 o                         
   1   2  14       1262.72       1012.14        32.08 o                         
   2   2  14       1319.85       1218.35        30.83 o                         
   3   2  14        955.73        991.43        44.35 o                         
   4   2  14        103.93        109.87         5.78 o                         
   5   2  14        357.09        390.21        20.55 o                         
   6   2  14        260.42        276.24        11.87 o                         
  -7   3  14        210.36        224.91        11.70 o                         
  -5   3  14         16.67         18.08        10.18 o                         
  -4   3  14         11.81         11.67         6.30 o                         
  -3   3  14        261.06        248.39        24.32 o                         
  -2   3  14        264.58        249.68        14.63 o                         
  -1   3  14         68.63         60.04         3.75 o                         
   0   3  14        548.00        488.64        21.43 o                         
   1   3  14        211.63        174.25        14.21 o                         
   2   3  14          7.58         10.06         3.34 o                         
   3   3  14         27.02         16.87         6.57 o                         
   4   3  14          0.59         -1.11         5.73 o                         
   5   3  14         18.54         24.63         5.43 o                         
   6   3  14          1.21          8.17         7.20 o                         
  -6   4  14        224.64        209.67        12.32 o                         
  -5   4  14         52.45         41.52         8.32 o                         
  -4   4  14        121.75        180.42        13.27 o                         
  -3   4  14       1126.39       1144.79        52.29 o                         
  -2   4  14         34.91         25.36         3.66 o                         
  -1   4  14       2095.66       1770.54        49.21 o                         
   0   4  14        862.90        781.65        19.02 o                         
   1   4  14        637.87        559.50        24.04 o                         
   2   4  14       1239.46       1159.82        45.14 o                         
   3   4  14        656.00        662.67        20.88 o                         
   4   4  14          8.74          8.13         5.51 o                         
   5   4  14       1004.21       1119.02        45.53 o                         
   6   4  14        141.86        174.06        12.80 o                         
  -6   5  14         92.31         96.56         8.63 o                         
  -5   5  14       2446.97       2646.99       209.98 o                         
  -4   5  14       1083.77       1238.75        48.05 o                         
  -3   5  14         63.33         65.03         5.09 o                         
  -2   5  14       4267.87       3352.83       127.36 o                         
  -1   5  14        938.03        850.71        30.55 o                         
   0   5  14        167.76        142.72        11.41 o                         
   1   5  14       1613.54       1372.72        63.76 o                         
   2   5  14        375.42        370.04        17.98 o                         
   3   5  14        514.12        501.09        27.68 o                         
   4   5  14        400.32        445.99        21.46 o                         
   5   5  14         86.43         84.27         6.15 o                         
  -6   6  14       1608.62       1433.37       118.13 o                         
  -5   6  14        180.26        157.41         9.19 o                         
  -4   6  14       1521.87       1449.14        74.83 o                         
  -3   6  14       4332.34       4698.94       120.78 o                         
  -2   6  14        593.33        570.36        33.91 o                         
  -1   6  14        646.03        576.90        21.74 o                         
   0   6  14       2765.38       2310.29        89.85 o                         
   1   6  14        110.87        117.17         5.86 o                         
   2   6  14        462.31        424.80        11.81 o                         
   3   6  14        619.41        643.25        24.74 o                         
   4   6  14        157.18        138.41         6.48 o                         
   5   6  14        331.69        340.46        21.29 o                         
  -5   7  14        131.66        121.66        10.47 o                         
  -4   7  14         48.14         45.64         6.12 o                         
  -3   7  14        176.28        176.52         8.06 o                         
  -2   7  14       1230.36       1122.54        35.80 o                         
  -1   7  14        245.21        209.33        10.80 o                         
   0   7  14       2407.76       2232.11        91.64 o                         
   1   7  14        548.80        588.10        23.97 o                         
   2   7  14        889.80        894.56        25.04 o                         
   3   7  14        383.51        424.74         9.51 o                         
   4   7  14        736.12        635.79        46.28 o                         
   5   7  14         85.21         85.43         7.42 o                         
  -5   8  14         36.60         26.46        15.07 o                         
  -4   8  14          1.07         -1.55         7.41 o                         
  -3   8  14          2.61         10.22         5.94 o                         
  -2   8  14        157.58        136.79         8.37 o                         
  -1   8  14        108.19        117.61         6.61 o                         
   0   8  14         43.47         46.30         6.64 o                         
   1   8  14          0.62          1.53         7.92 o                         
   2   8  14        307.03        328.72        14.94 o                         
   3   8  14         14.79         19.89         7.13 o                         
   4   8  14          2.77          3.23         7.02 o                         
  -4   9  14         66.83         58.12        11.27 o                         
  -3   9  14        142.74        114.94        13.93 o                         
  -2   9  14        182.76        193.15         9.52 o                         
  -1   9  14         31.23         27.59         7.93 o                         
   0   9  14        819.14        892.17        27.17 o                         
   1   9  14        808.95        939.15        36.89 o                         
   2   9  14          7.32          4.02         8.61 o                         
   3   9  14        271.14        266.32        26.19 o                         
   4   9  14        348.55        349.29        27.99 o                         
  -4  10  14        298.33        321.31        26.31 o                         
  -3  10  14        143.52        176.54        15.18 o                         
  -2  10  14         12.94          9.70         8.39 o                         
  -1  10  14        571.00        664.59        46.51 o                         
   0  10  14        548.57        689.35        23.50 o                         
   1  10  14        228.63        274.58        30.16 o                         
   2  10  14        692.25        706.33        28.68 o                         
   3  10  14        285.11        262.45        17.48 o                         
  -2  11  14        755.41        844.36        37.23 o                         
  -1  11  14        136.46        170.76        28.59 o                         
   0  11  14          3.90         14.72        14.47 o                         
   1  11  14        602.25        665.43       105.06 o                         
  -7   1  15        400.64        457.87        23.87 o                         
  -6   1  15        451.86        566.05        23.02 o                         
  -5   1  15        567.18        666.69        36.77 o                         
  -4   1  15        461.39        496.58        16.32 o                         
  -3   1  15         58.61         49.97         6.25 o                         
  -2   1  15        404.07        443.37        20.01 o                         
  -1   1  15        182.10        156.60         9.48 o                         
   0   1  15         66.92         43.41         3.91 o                         
   1   1  15         12.55          8.80         2.99 o                         
   2   1  15        449.84        410.59        11.40 o                         
   3   1  15        430.65        379.05        23.86 o                         
   4   1  15          7.08          7.56         4.49 o                         
   5   1  15        478.71        579.85        21.49 o                         
   6   1  15         83.39         92.67         5.86 o                         
  -7   2  15        581.77        645.72        43.86 o                         
  -6   2  15        128.10        162.02        17.34 o                         
  -5   2  15       1041.79       1339.09        31.94 o                         
  -4   2  15       1989.91       2428.78        86.32 o                         
  -3   2  15       2645.51       2754.89        98.04 o                         
  -2   2  15       2522.19       1776.09        65.71 o                         
  -1   2  15       5005.91       4348.55       161.21 o                         
   0   2  15        223.83        184.23         6.58 o                         
   1   2  15       1383.83       1122.28        31.01 o                         
   2   2  15       1039.00        997.30        16.48 o                         
   3   2  15         56.31         68.74         5.18 o                         
   4   2  15        985.24       1047.36        29.95 o                         
   5   2  15        109.17        107.32         6.22 o                         
   6   2  15          0.42         -5.48         5.48 o                         
  -7   3  15         68.76         55.53         8.56 o                         
  -6   3  15       1021.13       1337.31        86.68 o                         
  -5   3  15        847.47        976.33        50.61 o                         
  -4   3  15        114.90        103.23        12.32 o                         
  -3   3  15       9800.40      10332.60       195.96 o                         
  -2   3  15       1896.41       1673.07        84.21 o                         
  -1   3  15       1675.82       1448.88        50.81 o                         
   0   3  15       5379.68       4727.76       112.06 o                         
   1   3  15       3115.36       1918.48        41.80 o                         
   2   3  15        100.42        102.46         5.27 o                         
   3   3  15       7458.25       7403.33       445.48 o                         
   4   3  15        109.56        117.29         8.06 o                         
   5   3  15        197.76        218.57         9.23 o                         
   6   3  15         38.48         37.84         7.13 o                         
  -6   4  15        281.80        252.35        18.87 o                         
  -5   4  15        241.57        242.03        10.76 o                         
  -4   4  15       2391.91       3021.91       173.07 o                         
  -3   4  15         24.43         33.64         4.87 o                         
  -2   4  15        378.31        339.43        21.89 o                         
  -1   4  15       3537.48       3335.65        76.44 o                         
   0   4  15         91.20         91.24         6.13 o                         
   1   4  15       1229.51       1131.06        13.33 o                         
   2   4  15        509.88        483.42        35.23 o                         
   3   4  15        242.18        258.45        12.31 o                         
   4   4  15        151.25        187.76         8.28 o                         
   5   4  15        374.36        421.33        13.66 o                         
   6   4  15         75.51         69.42         9.43 o                         
  -6   5  15        142.46        171.51        14.42 o                         
  -5   5  15        365.11        383.46        26.19 o                         
  -4   5  15        436.02        457.22        20.44 o                         
  -3   5  15         66.27         61.32         5.45 o                         
  -2   5  15         61.03         52.65         4.27 o                         
  -1   5  15        427.00        408.88        12.66 o                         
   0   5  15        330.30        312.11        26.59 o                         
   1   5  15        297.28        271.24        15.19 o                         
   2   5  15        521.17        490.08        26.91 o                         
   3   5  15         11.27         18.02         5.58 o                         
   4   5  15         19.06         26.63         5.48 o                         
   5   5  15         63.14         76.27         7.09 o                         
  -6   6  15        314.71        297.99        14.87 o                         
  -5   6  15         55.87         55.65         7.44 o                         
  -4   6  15         12.42         24.76         6.01 o                         
  -3   6  15        535.11        556.39        18.56 o                         
  -2   6  15        356.28        368.76        11.92 o                         
  -1   6  15        857.50        767.72        25.77 o                         
   0   6  15         16.86         13.38         4.65 o                         
   1   6  15        280.50        240.69         8.68 o                         
   2   6  15          4.90          7.81         5.16 o                         
   3   6  15        287.91        285.19        16.85 o                         
   4   6  15         26.23         18.18         6.06 o                         
   5   6  15        113.51        117.03         8.65 o                         
  -5   7  15       1007.82       1010.27        26.45 o                         
  -4   7  15        160.43        172.60        12.33 o                         
  -3   7  15         84.32        105.68         7.97 o                         
  -2   7  15         73.68         77.48         5.44 o                         
  -1   7  15          8.97          0.99         4.38 o                         
   0   7  15         21.29         18.21         4.68 o                         
   1   7  15         17.23         20.43         5.37 o                         
   2   7  15        589.21        553.81        20.20 o                         
   3   7  15        386.53        365.58         8.88 o                         
   4   7  15          4.31         -1.45         9.18 o                         
   5   7  15        256.48        266.00        11.33 o                         
  -5   8  15        357.27        284.57        19.06 o                         
  -4   8  15       1362.25       1508.84        64.37 o                         
  -3   8  15         81.06         75.75         6.53 o                         
  -2   8  15       1600.22       1553.69        25.07 o                         
  -1   8  15       1779.86       2029.86       135.40 o                         
   0   8  15        357.01        366.16        15.17 o                         
   1   8  15        939.70        966.48        37.84 o                         
   2   8  15        755.17        749.06        43.09 o                         
   3   8  15         11.28          0.02         7.61 o                         
   4   8  15        105.25        107.17         8.38 o                         
  -4   9  15         33.04         22.37        13.77 o                         
  -3   9  15       1411.88       1309.30        31.47 o                         
  -2   9  15        217.93        222.83        13.10 o                         
  -1   9  15        770.65        794.93        42.57 o                         
   0   9  15        922.27       1041.55        80.78 o                         
   1   9  15        447.37        526.11        37.97 o                         
   2   9  15         58.12         82.26        10.60 o                         
   3   9  15        512.09        628.38        48.64 o                         
  -3  10  15        246.81        247.35        41.76 o                         
  -2  10  15          8.07          4.01        10.63 o                         
  -1  10  15         73.04        116.04        17.23 o                         
   0  10  15          5.54          4.70        20.03 o                         
   1  10  15        151.16        199.81        16.76 o                         
   2  10  15         47.22         61.73        10.14 o                         
  -2  11  15         20.31         22.97        15.51 o                         
  -1  11  15         30.69         51.86        12.69 o                         
   0  11  15          1.88        -17.71        20.27 o                         
   1  11  15         37.27         15.92        16.51 o                         
  -7   0  16        762.60        994.16        97.21 o                         
  -6   0  16        344.57        415.95        28.61 o                         
  -5   0  16       2495.12       2926.16       184.32 o                         
  -4   0  16         18.41         22.64        11.15 o                         
  -3   0  16       1747.31       1739.63        49.55 o                         
  -2   0  16       1097.76        941.27        35.46 o                         
  -1   0  16       2363.95       1724.91        67.94 o                         
   0   0  16       4832.43       4183.27       179.17 o                         
   1   0  16       4243.02       3618.81        44.75 o                         
   2   0  16        125.81        129.98        10.06 o                         
   3   0  16       2536.43       2592.86        57.91 o                         
   4   0  16       1282.79       1443.14        32.36 o                         
   5   0  16        147.08        148.13        15.71 o                         
   6   0  16        485.79        554.11        43.97 o                         
  -7   1  16        659.07        768.67        50.44 o                         
  -6   1  16       1784.76       2209.12       115.24 o                         
  -5   1  16          3.22         -5.12         8.07 o                         
  -4   1  16       1462.98       1371.60       175.54 o                         
  -2   1  16        545.20        479.49        24.26 o                         
  -1   1  16       3308.90       2463.14        95.37 o                         
   0   1  16       1114.88        985.41        25.96 o                         
   1   1  16        218.31        182.50        11.07 o                         
   2   1  16       1680.99       1560.71        30.41 o                         
   3   1  16        469.78        451.21        26.67 o                         
   4   1  16        242.14        263.79        10.13 o                         
   5   1  16        399.97        475.32        14.20 o                         
   6   1  16          1.64         -3.15         5.55 o                         
  -7   2  16          9.33         11.80        12.27 o                         
  -6   2  16        677.81        832.29        57.86 o                         
  -5   2  16       1685.33       1923.71        53.39 o                         
  -4   2  16        245.27        364.30        13.72 o                         
  -3   2  16        584.09        579.69        11.99 o                         
  -2   2  16       3455.79       2868.82        99.82 o                         
  -1   2  16        390.08        278.88        14.85 o                         
   0   2  16        719.33        662.98        33.23 o                         
   1   2  16        483.67        396.20        21.70 o                         
   2   2  16          6.46          1.53         3.80 o                         
   3   2  16        163.74        163.22         7.47 o                         
   4   2  16         32.16         28.02         5.03 o                         
   5   2  16        191.61        201.81         7.94 o                         
   6   2  16         18.53         11.37         8.84 o                         
  -6   3  16          5.82        -11.63        11.63 o                         
  -5   3  16         60.60         55.00         7.25 o                         
  -4   3  16          8.24         22.61         7.14 o                         
  -3   3  16         10.32         10.81         4.83 o                         
  -2   3  16         51.93         46.57         3.55 o                         
  -1   3  16        660.23        518.01        26.72 o                         
   0   3  16         13.21          9.19         4.01 o                         
   1   3  16         43.20         36.33         4.12 o                         
   2   3  16        333.52        323.29        10.09 o                         
   3   3  16        627.89        660.54        24.73 o                         
   4   3  16          3.21         -0.05         5.47 o                         
   5   3  16          1.80         -8.63         8.63 o                         
   6   3  16          5.27         -0.51         7.52 o                         
  -6   4  16        652.88        649.48        19.49 o                         
  -5   4  16       1978.45       2188.86       102.71 o                         
  -4   4  16         11.16         20.21         6.02 o                         
  -3   4  16        513.98        500.93        25.51 o                         
  -2   4  16       2747.90       2507.11        62.00 o                         
  -1   4  16       1528.98       1270.17        57.66 o                         
   0   4  16        365.69        348.73        16.97 o                         
   1   4  16       1176.04       1127.96        15.18 o                         
   2   4  16        200.18        203.42         8.99 o                         
   3   4  16         52.04         53.22         6.88 o                         
   4   4  16        164.24        168.08         8.00 o                         
   5   4  16        102.81        120.69         8.19 o                         
  -6   5  16        390.72        362.76        31.26 o                         
  -5   5  16         33.50         42.76         7.04 o                         
  -4   5  16       1308.66       1435.68        56.11 o                         
  -3   5  16       1074.27       1146.55        33.88 o                         
  -2   5  16       1633.85       1579.50        64.42 o                         
  -1   5  16       2220.84       2027.66        36.77 o                         
   0   5  16        109.52         92.97         7.87 o                         
   1   5  16        955.88        915.63        30.01 o                         
   2   5  16       3669.50       3421.25        63.73 o                         
   3   5  16        469.99        469.90        23.17 o                         
   4   5  16         82.38         91.87         5.98 o                         
   5   5  16        428.77        540.72        30.47 o                         
  -6   6  16         12.34         12.41         8.46 o                         
  -5   6  16        729.16        637.12        34.44 o                         
  -4   6  16          9.93          8.24         5.51 o                         
  -3   6  16       3113.63       3112.19       208.41 o                         
  -2   6  16       2048.08       1960.65        87.45 o                         
  -1   6  16         59.60         60.36         5.07 o                         
   0   6  16       2808.31       2698.13        73.38 o                         
   1   6  16       4418.60       4045.72       107.41 o                         
   2   6  16         14.26         15.37         5.50 o                         
   3   6  16       1684.50       1794.42        59.07 o                         
   4   6  16        242.86        294.08         9.90 o                         
   5   6  16         60.53         81.53         7.97 o                         
  -5   7  16         12.75         22.12         6.54 o                         
  -4   7  16       1025.63       1093.77        60.49 o                         
  -3   7  16       2807.12       2589.60       201.90 o                         
  -2   7  16        353.48        264.56        11.57 o                         
  -1   7  16        722.89        646.57        25.37 o                         
   0   7  16        760.45        746.64        36.36 o                         
   1   7  16         13.20          9.82         5.57 o                         
   2   7  16       1188.26       1130.99        53.03 o                         
   3   7  16         68.36         65.81         6.14 o                         
   4   7  16         53.98         64.45        12.66 o                         
  -5   8  16        346.80        323.31        28.24 o                         
  -4   8  16        396.15        416.20        26.75 o                         
  -3   8  16        215.49        211.63        13.65 o                         
  -2   8  16        520.99        491.57        20.86 o                         
  -1   8  16          1.58         -2.32         6.48 o                         
   0   8  16         27.20         29.14         6.74 o                         
   1   8  16         72.35        105.75        13.81 o                         
   2   8  16          4.77          3.27         6.75 o                         
   3   8  16         44.02         58.71         7.51 o                         
   4   8  16          7.62         16.42        12.42 o                         
  -4   9  16        474.14        497.90        23.29 o                         
  -3   9  16        894.93       1025.29        56.10 o                         
  -2   9  16        269.50        274.60        16.08 o                         
  -1   9  16        309.13        381.37        33.23 o                         
   0   9  16          1.29          5.20         8.37 o                         
   1   9  16        279.97        281.99        14.73 o                         
   2   9  16          1.01          8.97         8.31 o                         
   3   9  16         19.56         10.72        14.00 o                         
  -3  10  16        542.70        515.43        38.38 o                         
  -2  10  16        633.00        704.20        47.68 o                         
  -1  10  16        511.57        600.74        57.82 o                         
   0  10  16         17.84         40.62        17.99 o                         
   1  10  16        955.31       1030.48        53.22 o                         
   2  10  16          0.10         -1.10         8.84 o                         
  -1  11  16        546.12        701.79        28.11 o                         
   0  11  16        210.45        245.45        28.71 o                         
  -7   1  17         27.19         69.09        21.11 o                         
  -6   1  17        381.89        392.03        27.49 o                         
  -5   1  17       1113.33       1265.70        29.26 o                         
  -4   1  17        376.68        435.75        20.63 o                         
  -3   1  17       1122.63       1134.39        38.21 o                         
  -2   1  17       4047.40       3706.32        83.99 o                         
  -1   1  17        575.74        409.52        26.69 o                         
   0   1  17        237.52        199.61         8.27 o                         
   1   1  17       2022.72       1650.10        26.20 o                         
   2   1  17        405.04        376.14         9.43 o                         
   3   1  17         42.80         40.33         4.74 o                         
   4   1  17        142.07        142.44         6.23 o                         
   5   1  17         36.56         50.12         6.26 o                         
   6   1  17          9.62          7.35         6.72 o                         
  -6   2  17       1231.31       1511.59        41.37 o                         
  -5   2  17        779.85       1009.71        29.38 o                         
  -4   2  17       1984.93       2274.19       113.03 o                         
  -3   2  17       1050.46       1077.76        31.27 o                         
  -2   2  17        106.83        117.15         5.33 o                         
  -1   2  17       1445.85       1168.00        37.47 o                         
   0   2  17       2438.84       2170.73        73.45 o                         
   1   2  17        164.17        154.36         6.53 o                         
   2   2  17       1060.09       1046.06        30.67 o                         
   3   2  17        242.42        255.83        12.91 o                         
   4   2  17         21.13         17.85         5.90 o                         
   5   2  17        377.36        441.89        20.99 o                         
   6   2  17        108.44        100.03        23.79 o                         
  -6   3  17        157.48        153.29        16.03 o                         
  -5   3  17        984.91       1191.22        86.30 o                         
  -4   3  17       1920.95       2161.80        90.45 o                         
  -3   3  17        201.84        178.83         7.50 o                         
  -2   3  17        188.89        167.99        12.79 o                         
  -1   3  17        420.57        320.41        21.29 o                         
   0   3  17        976.78        761.27        54.70 o                         
   1   3  17       1401.11       1153.05        52.38 o                         
   2   3  17         14.21         12.83         4.18 o                         
   3   3  17       1769.29       1586.11        74.68 o                         
   4   3  17        343.55        413.63        13.69 o                         
   5   3  17        227.19        263.90        12.40 o                         
  -6   4  17        118.18        126.81         9.29 o                         
  -5   4  17         92.08        110.25        11.25 o                         
  -4   4  17       1403.54       1446.47        47.28 o                         
  -3   4  17       1779.36       1816.72        60.73 o                         
  -2   4  17         16.73         10.97         4.37 o                         
  -1   4  17        808.67        728.54        21.10 o                         
   0   4  17       2741.12       1976.35        69.86 o                         
   1   4  17        332.09        316.13         8.89 o                         
   2   4  17        190.79        193.85         8.58 o                         
   3   4  17        668.01        728.01        12.53 o                         
   4   4  17          1.84          5.74         5.84 o                         
   5   4  17         30.75         43.50         6.02 o                         
  -6   5  17         21.23         22.52        11.07 o                         
  -5   5  17        466.76        490.41        15.19 o                         
  -4   5  17        162.78        143.47         7.26 o                         
  -3   5  17         56.68         38.83         5.46 o                         
  -2   5  17       2534.02       2278.12        41.40 o                         
  -1   5  17          3.31          8.11         4.18 o                         
   0   5  17          8.95          7.23         5.19 o                         
   1   5  17        864.22        774.48        30.91 o                         
   2   5  17        711.70        668.65        41.31 o                         
   3   5  17         72.63         79.81         6.19 o                         
   4   5  17         66.25         62.89         5.15 o                         
   5   5  17         12.04         10.61         7.37 o                         
  -5   6  17          1.71         -1.74         6.62 o                         
  -4   6  17        394.57        453.77        18.49 o                         
  -3   6  17        656.80        641.71        31.69 o                         
  -2   6  17         53.50         58.84         5.96 o                         
  -1   6  17        263.28        245.91        16.46 o                         
   0   6  17        302.38        222.87        14.11 o                         
   1   6  17         57.09         59.62         5.49 o                         
   2   6  17         16.73         17.40         5.27 o                         
   3   6  17          6.60          8.68         6.10 o                         
   4   6  17         46.26         46.33         7.96 o                         
   5   6  17          2.09         10.05         7.61 o                         
  -5   7  17        377.57        381.73        37.42 o                         
  -4   7  17        131.94        146.89        12.87 o                         
  -3   7  17          9.59          6.88         4.91 o                         
  -2   7  17       1838.19       1464.22        63.87 o                         
  -1   7  17         36.70         33.09         4.60 o                         
   0   7  17          5.93          7.71         6.04 o                         
   1   7  17       1526.12       1548.09        19.97 o                         
   2   7  17        295.58        292.25        17.08 o                         
   3   7  17         11.73         17.84         5.55 o                         
   4   7  17        361.27        356.23        16.16 o                         
  -4   8  17        281.67        303.40        11.18 o                         
  -3   8  17       1157.72       1034.05        28.89 o                         
  -2   8  17         15.26          9.73         6.95 o                         
  -1   8  17        410.74        427.34        24.68 o                         
   0   8  17        979.77       1026.99        66.41 o                         
   1   8  17         36.99         35.52         7.04 o                         
   2   8  17        668.50        789.23        41.63 o                         
   3   8  17        103.79        122.98        10.42 o                         
   4   8  17         93.03         92.15        12.10 o                         
  -4   9  17        877.02        829.61        26.94 o                         
  -3   9  17          0.35         12.06        19.24 o                         
  -2   9  17        339.79        326.02        31.11 o                         
  -1   9  17        239.20        300.20        27.84 o                         
   0   9  17         15.88         24.42         7.97 o                         
   1   9  17        317.66        359.98        44.89 o                         
   2   9  17        101.76        115.59        10.92 o                         
   3   9  17        349.49        386.41        45.43 o                         
  -3  10  17        543.41        473.56        30.57 o                         
  -2  10  17          9.14         13.03         9.06 o                         
  -1  10  17        279.27        327.15        20.70 o                         
   0  10  17       1263.05       1789.25        71.89 o                         
   1  10  17        121.75        140.31        14.43 o                         
   2  10  17        131.34        167.12        15.32 o                         
  -6   0  18       1051.72       1117.51       128.46 o                         
  -5   0  18        171.47        145.59        12.87 o                         
  -4   0  18       3138.60       3487.32        67.43 o                         
  -3   0  18        477.06        471.95        26.60 o                         
  -2   0  18         22.89         12.93         4.99 o                         
  -1   0  18       4090.85       2948.86        76.13 o                         
   0   0  18       4255.97       3880.78       249.02 o                         
   1   0  18        531.75        482.54        34.83 o                         
   2   0  18       1031.89       1084.83        16.84 o                         
   3   0  18        350.68        369.89        34.64 o                         
   4   0  18          8.76          7.83         6.81 o                         
   5   0  18         22.35         36.89         8.56 o                         
  -6   1  18        605.90        674.86        38.01 o                         
  -5   1  18       1846.08       2355.01       130.65 o                         
  -4   1  18          0.84         -5.03         5.49 o                         
  -3   1  18       2227.49       2170.08       135.31 o                         
  -2   1  18       1534.21       1438.41        46.63 o                         
  -1   1  18         21.41         11.27         3.29 o                         
   0   1  18       2050.90       1674.34        70.55 o                         
   1   1  18        397.89        314.84         9.33 o                         
   2   1  18        142.19        136.25         5.56 o                         
   3   1  18        667.23        742.13        18.64 o                         
   4   1  18        117.06        129.38         8.42 o                         
   5   1  18          2.37         -5.46         5.46 o                         
  -6   2  18          2.79         -1.29        12.01 o                         
  -5   2  18          7.32         -4.33         7.55 o                         
  -4   2  18        163.39        186.27         8.64 o                         
  -3   2  18         23.97         25.41         5.15 o                         
  -2   2  18       1063.30        858.11        47.82 o                         
  -1   2  18        642.15        436.82        23.44 o                         
   0   2  18          7.41          4.54         3.64 o                         
   1   2  18       1500.57       1405.51        32.99 o                         
   2   2  18        207.51        166.12        13.64 o                         
   3   2  18        707.93        707.99        29.11 o                         
   4   2  18        470.34        502.59        28.03 o                         
   5   2  18        505.73        547.95        21.39 o                         
  -6   3  18          2.86          1.81         8.20 o                         
  -5   3  18         10.71          2.65         7.18 o                         
  -4   3  18          5.47         -5.52         5.52 o                         
  -3   3  18        183.29        221.95         8.81 o                         
  -2   3  18        418.94        388.02        16.26 o                         
  -1   3  18         25.91         24.62         4.36 o                         
   0   3  18        193.33        206.68         8.07 o                         
   1   3  18          5.50          2.30         4.18 o                         
   2   3  18         17.35         13.37         4.59 o                         
   3   3  18          1.63          0.77         5.07 o                         
   4   3  18         23.24         27.93         5.76 o                         
   5   3  18         47.40         52.87         7.33 o                         
  -6   4  18        499.69        578.01        58.81 o                         
  -5   4  18          1.44          1.22         7.11 o                         
  -4   4  18         12.81         12.60         5.35 o                         
  -3   4  18        582.39        532.02        34.16 o                         
  -2   4  18        743.14        679.51        38.12 o                         
  -1   4  18       1440.85       1100.64        54.16 o                         
   0   4  18        153.99        141.68        14.92 o                         
   1   4  18       1159.81       1149.45        24.50 o                         
   2   4  18        263.72        240.67        11.70 o                         
   3   4  18        101.05        103.75         6.59 o                         
   4   4  18        481.88        450.21        27.65 o                         
   5   4  18        272.88        320.85        17.71 o                         
  -6   5  18        876.02        979.44        34.24 o                         
  -5   5  18       3063.26       3337.48        42.09 o                         
  -4   5  18        142.76        144.21        10.86 o                         
  -3   5  18       1449.42       1439.09        78.11 o                         
  -2   5  18       1186.85       1156.53        41.97 o                         
  -1   5  18        804.99        783.00        28.07 o                         
   0   5  18        468.36        406.70        22.46 o                         
   1   5  18       1171.03       1010.61        35.57 o                         
   2   5  18         58.59         53.34         5.31 o                         
   3   5  18        396.56        445.21        34.14 o                         
   4   5  18          5.49         -0.75         4.91 o                         
   5   5  18          0.94         -2.80         6.91 o                         
  -5   6  18        258.45        263.96        18.15 o                         
  -4   6  18       3131.96       3253.27        83.46 o                         
  -3   6  18        512.07        436.40        16.79 o                         
  -2   6  18          7.69          4.73         4.59 o                         
  -1   6  18       1677.86       1709.98        67.35 o                         
   0   6  18       1544.93       1159.15        64.98 o                         
   1   6  18         66.81         68.75         5.61 o                         
   2   6  18         99.29        101.15         6.47 o                         
   3   6  18          4.57          4.65         6.76 o                         
   4   6  18          5.08          4.73         6.44 o                         
  -5   7  18         95.73        101.19         9.22 o                         
  -4   7  18         45.98         56.30         7.87 o                         
  -3   7  18         49.47         49.12         5.42 o                         
  -2   7  18         98.32         98.65         6.41 o                         
  -1   7  18          3.89          2.82         5.23 o                         
   0   7  18        311.48        357.88        13.52 o                         
   1   7  18          6.36          3.92         6.21 o                         
   2   7  18          0.84          4.63         6.62 o                         
   3   7  18        300.15        338.94        24.15 o                         
   4   7  18        155.38        183.53        12.91 o                         
  -4   8  18        112.70        109.35         7.86 o                         
  -3   8  18         23.50         25.27         7.84 o                         
  -2   8  18        132.65        142.06        10.13 o                         
  -1   8  18         57.63         70.91         7.72 o                         
   0   8  18         18.14         17.96         7.46 o                         
   1   8  18        331.15        359.06        11.86 o                         
   2   8  18          6.44         12.33         7.52 o                         
   3   8  18         77.06         79.06         8.15 o                         
  -4   9  18         25.58         19.08        22.71 o                         
  -3   9  18          1.52         -8.04        10.73 o                         
  -2   9  18          3.74         22.96         9.31 o                         
  -1   9  18        246.11        257.06        13.17 o                         
   0   9  18        193.29        204.92        13.08 o                         
   1   9  18          2.10          9.40         9.45 o                         
   2   9  18          0.24          4.26         8.77 o                         
  -2  10  18        152.46        149.55        22.48 o                         
  -1  10  18        294.61        304.88        38.31 o                         
   0  10  18          1.41        -12.38        12.38 o                         
   1  10  18        113.50        122.11        10.86 o                         
  -6   1  19       1301.95       1782.87       160.90 o                         
  -5   1  19        249.15        369.80        38.22 o                         
  -4   1  19          6.72          2.78         5.37 o                         
  -3   1  19       2222.13       2119.32        35.19 o                         
  -2   1  19        876.78        834.04        32.13 o                         
  -1   1  19         16.71         20.34         3.07 o                         
   0   1  19        460.04        395.77        18.18 o                         
   1   1  19        108.45        103.91         4.60 o                         
   2   1  19         27.28         22.03         4.30 o                         
   3   1  19        267.54        269.82        14.60 o                         
   4   1  19        301.36        351.45        18.62 o                         
   5   1  19        433.57        477.06        13.15 o                         
  -6   2  19          2.84         -6.14         7.72 o                         
  -5   2  19       1814.90       2027.15       129.28 o                         
  -4   2  19         16.68         20.37         4.88 o                         
  -3   2  19          4.55          9.82         4.30 o                         
  -2   2  19       3397.49       3136.16        69.41 o                         
  -1   2  19       1829.68       1209.93        61.19 o                         
   0   2  19       1661.79       1506.69        73.97 o                         
   1   2  19       2843.46       2473.10       111.38 o                         
   2   2  19        848.72        836.70        30.03 o                         
   3   2  19         24.02         23.49         5.04 o                         
   4   2  19       1588.92       1631.50        75.48 o                         
   5   2  19        101.59        110.81         6.65 o                         
  -6   3  19        445.88        497.66        17.81 o                         
  -5   3  19         48.83         40.35         7.78 o                         
  -4   3  19       3863.50       3957.58        89.48 o                         
  -3   3  19       1745.92       1916.58       105.37 o                         
  -2   3  19         19.74         19.89         4.54 o                         
  -1   3  19       2961.78       2585.50        74.58 o                         
   0   3  19       5354.14       5199.50        90.04 o                         
   1   3  19         62.68         58.64         4.60 o                         
   2   3  19       1834.29       1845.55        34.36 o                         
   3   3  19        866.79        943.62        33.58 o                         
   4   3  19         12.53         19.84         6.34 o                         
   5   3  19        103.63        123.78         8.31 o                         
  -6   4  19         48.23         51.50        13.09 o                         
  -5   4  19        673.71        779.78        32.34 o                         
  -4   4  19        564.69        690.93        38.66 o                         
  -3   4  19         60.75         60.85         5.98 o                         
  -2   4  19       1658.91       1595.43        47.46 o                         
  -1   4  19        173.51        126.57         8.11 o                         
   0   4  19        185.94        161.11         8.68 o                         
   1   4  19        606.96        623.40        30.08 o                         
   2   4  19         52.61         48.59         5.23 o                         
   3   4  19        147.45        163.39         9.66 o                         
   4   4  19        475.87        575.05        31.13 o                         
   5   4  19         10.57          7.68         6.89 o                         
  -6   5  19        343.98        287.02        20.82 o                         
  -5   5  19        134.21        138.41         8.84 o                         
  -4   5  19          4.96          6.61         6.51 o                         
  -3   5  19        775.79        738.22        29.31 o                         
  -2   5  19         10.92         10.64         5.08 o                         
  -1   5  19          2.13          2.89         4.20 o                         
   0   5  19         25.84         19.40         5.53 o                         
   1   5  19          7.74         20.41         5.31 o                         
   2   5  19         10.52         11.50         5.23 o                         
   3   5  19         21.35         12.87         6.78 o                         
   4   5  19         14.74         17.41         6.71 o                         
  -5   6  19          1.08         -3.64         7.35 o                         
  -4   6  19        207.87        199.43        18.42 o                         
  -3   6  19          0.49         -3.20         4.74 o                         
  -2   6  19         42.40         47.36         4.99 o                         
  -1   6  19         16.54         14.98         5.06 o                         
   0   6  19        188.48        140.99        11.96 o                         
   1   6  19        367.85        366.52        19.83 o                         
   2   6  19          5.40          4.69         5.55 o                         
   3   6  19         33.81         35.86         6.77 o                         
   4   6  19         65.59         84.19         7.38 o                         
  -5   7  19        381.92        444.33        36.17 o                         
  -4   7  19         48.46         50.27         6.37 o                         
  -3   7  19        477.03        477.25        31.23 o                         
  -2   7  19        181.74        153.77         8.48 o                         
  -1   7  19        175.43        136.61        10.41 o                         
   0   7  19        315.83        323.24        18.29 o                         
   1   7  19         30.47         32.61         5.99 o                         
   2   7  19        558.51        556.43        31.53 o                         
   3   7  19        100.71         97.35         7.51 o                         
   4   7  19         60.99         83.40         8.16 o                         
  -4   8  19        100.51         91.30         7.10 o                         
  -3   8  19        454.08        415.15        40.34 o                         
  -2   8  19       1740.47       1615.56        81.54 o                         
  -1   8  19        461.24        400.61        33.72 o                         
   0   8  19        727.48        893.32        59.66 o                         
   1   8  19       1726.47       1953.56        81.69 o                         
   2   8  19        302.06        302.63        11.33 o                         
   3   8  19         39.99         43.15         8.16 o                         
  -3   9  19       1040.00        944.73        37.46 o                         
  -2   9  19         12.00          2.73         7.59 o                         
  -1   9  19        411.02        438.92        45.11 o                         
   0   9  19        959.59       1262.37        75.87 o                         
   1   9  19         12.68         11.18         7.48 o                         
   2   9  19        513.48        643.81        24.39 o                         
  -2  10  19         65.99         60.21        15.47 o                         
  -1  10  19          2.86        -12.94        12.94 o                         
   0  10  19        299.34        373.36        26.57 o                         
   1  10  19          4.32          3.51         9.48 o                         
  -6   0  20         42.72         57.99        24.11 o                         
  -5   0  20       1003.54       1291.27        88.51 o                         
  -4   0  20         12.19         14.22         8.14 o                         
  -3   0  20         61.01         73.01         8.10 o                         
  -2   0  20        391.50        254.59        13.48 o                         
  -1   0  20       1691.13       1281.52       139.94 o                         
   0   0  20       3123.01       2180.46        61.06 o                         
   1   0  20         57.02         54.09         5.90 o                         
   2   0  20       1050.97        880.53        44.58 o                         
   3   0  20       1797.66       2124.39       141.32 o                         
   4   0  20         30.69         44.01         8.07 o                         
   5   0  20        239.49        253.03        18.05 o                         
  -6   1  20        166.21        255.80        19.27 o                         
  -5   1  20        690.90        768.11        35.53 o                         
  -4   1  20       1942.82       2186.47       103.66 o                         
  -3   1  20         12.81         15.63         4.82 o                         
  -2   1  20        428.51        354.58        25.71 o                         
  -1   1  20        968.77        756.48        44.80 o                         
   0   1  20         32.91         29.93         3.84 o                         
   1   1  20        196.15        167.91         5.73 o                         
   2   1  20        305.63        300.48        10.67 o                         
   3   1  20         41.20         48.87         4.95 o                         
   4   1  20        319.28        389.41        14.14 o                         
   5   1  20        147.67        180.09        12.91 o                         
  -6   2  20        852.28        905.85        49.95 o                         
  -5   2  20        818.39       1012.08        46.59 o                         
  -4   2  20         42.74         49.09         6.24 o                         
  -3   2  20        189.28        188.08         8.83 o                         
  -2   2  20       3583.90       3769.19        96.06 o                         
  -1   2  20         39.93         34.56         4.28 o                         
   0   2  20        274.71        258.54        12.84 o                         
   1   2  20        146.20        112.66         6.26 o                         
   2   2  20         26.80         21.65         5.04 o                         
   3   2  20         55.71         66.50         5.71 o                         
   4   2  20          8.12          4.02         5.45 o                         
   5   2  20         42.14         55.59         6.71 o                         
  -6   3  20         23.26         20.18         8.43 o                         
  -5   3  20         67.47         51.50         7.03 o                         
  -4   3  20        268.82        370.19        25.85 o                         
  -3   3  20        135.82        133.03        10.86 o                         
  -2   3  20         86.56         72.17         5.77 o                         
  -1   3  20        156.73        112.13         9.32 o                         
   0   3  20         25.15         22.91         4.61 o                         
   1   3  20         25.69         23.42         4.34 o                         
   2   3  20          0.20          0.94         4.73 o                         
   3   3  20          6.57          4.39         5.80 o                         
   4   3  20          0.37          3.48         5.46 o                         
   5   3  20         54.20         61.13         6.35 o                         
  -6   4  20       1002.83       1186.13        91.01 o                         
  -5   4  20        153.46        188.18         9.82 o                         
  -4   4  20         67.32         83.65         7.49 o                         
  -3   4  20        555.08        521.30        33.28 o                         
  -2   4  20       1313.22       1157.97        63.24 o                         
  -1   4  20          5.68          3.08         4.51 o                         
   0   4  20       1533.78       1377.42       104.34 o                         
   1   4  20         67.59         53.66         5.52 o                         
   2   4  20          9.33          5.99         5.95 o                         
   3   4  20         24.62         27.66         5.55 o                         
   4   4  20        286.74        299.67        23.30 o                         
  -5   5  20        101.46        139.08         8.56 o                         
  -4   5  20        520.85        605.67        39.46 o                         
  -3   5  20         25.07         29.03         6.91 o                         
  -2   5  20       1895.02       1535.82        85.77 o                         
  -1   5  20        477.78        373.94        25.75 o                         
   0   5  20        299.79        310.22        14.27 o                         
   1   5  20       1033.02       1013.10        27.09 o                         
   2   5  20       1139.61       1259.49        51.50 o                         
   3   5  20          9.35          2.20         5.84 o                         
   4   5  20        756.03        830.01        41.57 o                         
  -5   6  20        311.72        337.73        18.93 o                         
  -4   6  20          1.75          1.49         5.86 o                         
  -3   6  20        257.04        252.92         7.80 o                         
  -2   6  20        470.42        470.07        13.96 o                         
  -1   6  20       1850.57       1539.60        89.53 o                         
   0   6  20        828.64        835.07        25.57 o                         
   1   6  20         14.15         22.72         6.77 o                         
   2   6  20        454.55        518.73        37.54 o                         
   3   6  20       1774.96       1964.67       110.25 o                         
   4   6  20         20.21         26.41         6.87 o                         
  -4   7  20        822.94        732.51        66.51 o                         
  -3   7  20        384.92        368.06        20.17 o                         
  -2   7  20        954.27        960.92        23.02 o                         
  -1   7  20       1675.45       1769.98        56.27 o                         
   0   7  20         16.48         20.72         6.48 o                         
   1   7  20        144.80        154.00         9.98 o                         
   2   7  20        337.61        346.83        18.71 o                         
   3   7  20         17.67         14.70         6.39 o                         
  -4   8  20         96.70         96.20         8.69 o                         
  -3   8  20        205.43        185.72        16.06 o                         
  -2   8  20        326.92        290.80        11.72 o                         
  -1   8  20         38.74         55.97         7.73 o                         
   0   8  20        168.83        207.25        11.15 o                         
   1   8  20        175.23        170.08        11.78 o                         
   2   8  20         63.21         65.62         8.74 o                         
   3   8  20         44.39         50.73         9.13 o                         
  -3   9  20         13.26         20.61        10.68 o                         
  -2   9  20         51.17         63.66         8.19 o                         
  -1   9  20         50.04         49.21        10.45 o                         
   0   9  20         62.35         78.47        11.37 o                         
   1   9  20         73.83         82.90        10.64 o                         
   2   9  20          6.13         -7.50        18.46 o                         
  -1  10  20         59.12         41.16        17.26 o                         
   0  10  20        271.83        227.02        24.70 o                         
  -6   1  21          7.06         11.76         8.26 o                         
  -5   1  21        296.86        298.06        15.35 o                         
  -4   1  21         35.74         40.73         5.41 o                         
  -3   1  21       1413.01       1370.91        78.38 o                         
  -2   1  21       1667.24       1516.34        62.19 o                         
  -1   1  21        193.25        159.85         9.08 o                         
   0   1  21        168.26        134.04         7.53 o                         
   1   1  21       1742.59       1555.97        13.93 o                         
   2   1  21         49.51         46.18         4.54 o                         
   3   1  21         34.66         34.78         4.89 o                         
   4   1  21        217.62        260.20        11.13 o                         
   5   1  21         31.24         32.12         5.49 o                         
  -6   2  21       1058.95       1072.46        63.61 o                         
  -5   2  21          0.13          8.43         6.09 o                         
  -4   2  21       1376.70       1348.76       102.22 o                         
  -3   2  21       1341.31       1286.23        58.94 o                         
  -2   2  21          2.41          5.55         4.64 o                         
  -1   2  21       1269.41       1163.32        38.11 o                         
   0   2  21        863.67        747.00        34.60 o                         
   1   2  21        257.16        223.81        10.83 o                         
   2   2  21        842.39        837.97        43.81 o                         
   3   2  21         70.13         81.24         5.82 o                         
   4   2  21        202.71        231.01        10.36 o                         
   5   2  21         58.91         78.88         8.21 o                         
  -6   3  21        189.60        199.40        11.19 o                         
  -5   3  21       2012.25       2442.47        97.18 o                         
  -4   3  21       1216.99       1259.47        97.16 o                         
  -3   3  21        791.08        672.37        38.99 o                         
  -2   3  21       2491.19       2357.00        78.28 o                         
  -1   3  21        250.28        215.12         7.07 o                         
   0   3  21        656.25        620.11        33.09 o                         
   1   3  21        322.37        299.36        23.23 o                         
   2   3  21         38.70         48.67         7.05 o                         
   3   3  21        283.19        337.66        27.38 o                         
   4   3  21         26.58         35.71         5.43 o                         
  -5   4  21          4.76          3.87         6.65 o                         
  -4   4  21        811.52       1004.42        56.70 o                         
  -3   4  21       1448.26       1345.36        83.65 o                         
  -2   4  21        168.41        159.49         6.89 o                         
  -1   4  21       1606.89       1288.48        79.41 o                         
   0   4  21        272.65        277.51        21.25 o                         
   1   4  21        311.60        318.98        24.49 o                         
   2   4  21        890.69        947.94        40.65 o                         
   3   4  21        694.14        735.49        30.00 o                         
   4   4  21        436.23        537.66        28.23 o                         
  -5   5  21         16.73         21.89         6.61 o                         
  -4   5  21         83.21         84.87         7.03 o                         
  -3   5  21        524.83        493.29        20.95 o                         
  -2   5  21        334.16        327.49        18.77 o                         
  -1   5  21          1.10          9.29         5.49 o                         
   0   5  21        118.98        112.81         7.45 o                         
   1   5  21        559.28        544.96        42.09 o                         
   2   5  21        304.53        287.89        19.89 o                         
   3   5  21         63.78         86.05         6.71 o                         
   4   5  21        126.65        169.23        10.11 o                         
  -5   6  21        170.74        193.96        10.64 o                         
  -4   6  21        213.65        245.14        10.06 o                         
  -3   6  21          2.26          1.57         5.78 o                         
  -2   6  21        128.51         97.32         9.05 o                         
  -1   6  21        152.37        152.14        14.37 o                         
   0   6  21         13.51         14.26         4.72 o                         
   1   6  21         10.51         13.33         6.48 o                         
   2   6  21        303.39        300.81        17.63 o                         
   3   6  21          0.94          7.14         6.83 o                         
   4   6  21          7.43         29.27        20.11 o                         
  -4   7  21         45.78         59.31         6.89 o                         
  -3   7  21       1186.57       1114.03        25.94 o                         
  -2   7  21       1811.28       1750.78        70.09 o                         
  -1   7  21         36.74         39.96         6.11 o                         
   0   7  21        479.95        522.00        45.16 o                         
   1   7  21        754.43        688.26        29.77 o                         
   2   7  21        106.28        124.06         7.98 o                         
   3   7  21         64.14         46.91         7.37 o                         
  -3   8  21        902.32        822.92        67.15 o                         
  -2   8  21        258.02        232.04        13.22 o                         
  -1   8  21        219.36        200.41        14.99 o                         
   0   8  21        124.48        122.42        23.95 o                         
   1   8  21         22.14         12.70         6.84 o                         
   2   8  21         99.66        116.81         8.28 o                         
  -2   9  21       1097.76        992.14       136.02 o                         
  -1   9  21         75.24         76.96        22.96 o                         
   0   9  21         35.37         48.43        10.00 o                         
   1   9  21        273.71        340.03        26.79 o                         
  -6   0  22        131.90        152.42        13.15 o                         
  -5   0  22       3748.40       3824.10       259.61 o                         
  -4   0  22       3246.32       3078.19       146.64 o                         
  -3   0  22         19.70         22.15         7.57 o                         
  -1   0  22       2956.94       2782.15       138.19 o                         
   0   0  22          2.20          5.09         5.18 o                         
   1   0  22       1410.35       1259.87        72.67 o                         
   2   0  22        516.30        443.35        35.23 o                         
   3   0  22         15.00         23.18         6.82 o                         
   4   0  22        357.50        463.10        48.87 o                         
  -6   1  22        409.98        413.38        22.32 o                         
  -5   1  22         93.03         92.37         6.78 o                         
  -4   1  22        590.42        572.88        28.34 o                         
  -3   1  22       1058.06       1100.50        40.50 o                         
  -2   1  22         34.50         25.96         4.08 o                         
  -1   1  22       1126.35        886.66        70.75 o                         
   0   1  22       2084.93       2014.98        84.40 o                         
   1   1  22        240.81        223.13         7.88 o                         
   2   1  22        907.24        928.03        24.11 o                         
   3   1  22        376.06        427.49        28.57 o                         
   4   1  22         34.31         39.30         6.26 o                         
  -6   2  22        111.00        105.37         9.72 o                         
  -5   2  22          3.01         -6.32         6.32 o                         
  -4   2  22         56.95         56.85         5.70 o                         
  -3   2  22         74.42         56.43         5.88 o                         
  -2   2  22        478.36        408.58        28.42 o                         
  -1   2  22        500.63        414.41        23.06 o                         
   0   2  22         88.90         75.59         4.91 o                         
   1   2  22        975.42        967.77        37.12 o                         
   2   2  22         42.64         35.80         6.10 o                         
   3   2  22        196.44        219.75        14.41 o                         
   4   2  22        247.05        338.13        19.61 o                         
  -5   3  22        198.10        231.35        21.28 o                         
  -4   3  22         38.88         37.49         6.15 o                         
  -3   3  22          5.45         -5.01         5.27 o                         
  -2   3  22          0.32         -4.73         4.99 o                         
  -1   3  22          9.54          4.67         5.01 o                         
   0   3  22        187.45        181.22        13.77 o                         
   1   3  22        158.49        165.00        13.57 o                         
   2   3  22        176.20        155.88        10.74 o                         
   3   3  22        118.70        117.25         9.52 o                         
   4   3  22         43.43         47.01         5.89 o                         
  -5   4  22         75.71         86.93         7.37 o                         
  -4   4  22        237.44        238.20        15.03 o                         
  -3   4  22         50.90         46.52         5.71 o                         
  -2   4  22        168.14        166.18         6.95 o                         
  -1   4  22        159.64        133.05         8.30 o                         
   0   4  22        123.65        105.73        11.25 o                         
   1   4  22        418.90        423.50        11.55 o                         
   2   4  22         63.26         64.85         5.87 o                         
   3   4  22        267.31        293.00        18.45 o                         
   4   4  22        476.09        519.28        22.97 o                         
  -5   5  22        118.79        134.68        14.94 o                         
  -4   5  22        466.12        502.40        25.96 o                         
  -3   5  22       1479.20       1257.33        63.54 o                         
  -2   5  22        534.96        435.85        14.65 o                         
  -1   5  22        610.12        622.59        22.25 o                         
   0   5  22       1459.31       1479.27        73.70 o                         
   1   5  22         90.07         91.55         6.19 o                         
   2   5  22        310.76        349.37        21.14 o                         
   3   5  22         30.24         25.45         7.96 o                         
   4   5  22          2.09          8.38         6.29 o                         
  -4   6  22       1667.95       1831.95        44.36 o                         
  -3   6  22          1.84         -2.51         5.47 o                         
  -2   6  22       1126.26        963.86        43.06 o                         
  -1   6  22        622.38        588.15        34.10 o                         
   0   6  22         36.58         31.58         5.66 o                         
   1   6  22        252.51        267.41        18.95 o                         
   2   6  22        309.61        343.89        14.24 o                         
   3   6  22         41.38         63.37         8.42 o                         
  -4   7  22        171.68        159.44        12.24 o                         
  -3   7  22        300.49        279.96        26.54 o                         
  -2   7  22        124.88        114.82         6.70 o                         
  -1   7  22        421.93        463.11        20.09 o                         
   0   7  22        118.10        155.34         9.21 o                         
   1   7  22          8.21          7.30         6.67 o                         
   2   7  22        634.22        739.05        67.43 o                         
   3   7  22        124.15        139.91         9.29 o                         
  -3   8  22         14.61         11.55         6.70 o                         
  -2   8  22         53.91         49.57         7.54 o                         
  -1   8  22        209.84        207.83        10.94 o                         
   0   8  22         29.46         29.20         8.23 o                         
   1   8  22         82.28         84.10         7.37 o                         
   2   8  22         41.56         25.20         7.60 o                         
  -2   9  22         14.97         26.91        18.95 o                         
  -1   9  22         78.83         93.37        14.30 o                         
   0   9  22        179.26        144.87        15.63 o                         
  -5   1  23        157.64        213.56        12.21 o                         
  -4   1  23        301.73        307.81        15.37 o                         
  -3   1  23        102.12        105.71         7.89 o                         
  -2   1  23         11.61          6.77         4.15 o                         
  -1   1  23         64.48         63.27         5.30 o                         
   0   1  23         27.07         23.62         5.00 o                         
   1   1  23          7.62         10.39         4.21 o                         
   2   1  23          3.28          6.52         4.54 o                         
   3   1  23          0.23          2.35         5.61 o                         
   4   1  23         52.92         62.83         5.95 o                         
  -5   2  23        696.06        889.37        54.98 o                         
  -4   2  23          9.61         18.04         6.72 o                         
  -3   2  23        839.83        910.06        16.72 o                         
  -2   2  23        709.71        561.23        44.87 o                         
  -1   2  23        113.14         89.22         8.95 o                         
   0   2  23        392.12        363.01        17.78 o                         
   1   2  23        342.72        297.05        14.36 o                         
   2   2  23         65.20         63.11         8.22 o                         
   3   2  23        172.01        229.57        10.92 o                         
   4   2  23         62.36         89.06         6.83 o                         
  -5   3  23        147.04        163.59        19.03 o                         
  -4   3  23       1425.25       1467.68        88.73 o                         
  -3   3  23        354.78        358.80        15.85 o                         
  -2   3  23         39.50         35.45         5.16 o                         
  -1   3  23       2200.31       2022.17        50.66 o                         
   0   3  23        812.80        845.23        32.47 o                         
   1   3  23        857.84        862.32        37.63 o                         
   2   3  23       1077.09       1268.92        27.77 o                         
   3   3  23         49.64         68.68         6.26 o                         
   4   3  23         39.61         26.32         6.10 o                         
  -5   4  23        937.05       1127.13        28.10 o                         
  -4   4  23        201.82        230.87         9.14 o                         
  -3   4  23        227.58        189.98         8.25 o                         
  -2   4  23       1269.73       1218.58        33.76 o                         
  -1   4  23        215.47        153.27         7.09 o                         
   0   4  23         11.01          9.29         5.81 o                         
   1   4  23        214.84        215.91        10.23 o                         
   2   4  23          4.43          3.79         5.70 o                         
   3   4  23        266.05        339.05        22.16 o                         
   4   4  23         11.44         21.99         6.43 o                         
  -5   5  23         27.84         29.25         6.61 o                         
  -4   5  23        118.05        118.28         8.34 o                         
  -3   5  23        482.42        505.12        37.16 o                         
  -2   5  23          2.69          0.67         5.10 o                         
  -1   5  23          5.21          0.13         5.67 o                         
   0   5  23         18.78         10.81         5.73 o                         
   1   5  23         93.90         82.71         6.49 o                         
   2   5  23          1.14          3.38         5.50 o                         
   3   5  23         21.58         19.02         6.69 o                         
  -4   6  23        437.90        508.09        34.79 o                         
  -3   6  23         13.42         12.22         5.35 o                         
  -2   6  23         14.52         17.53         5.23 o                         
  -1   6  23         48.81         40.07         5.70 o                         
   0   6  23         32.24         46.70         5.59 o                         
   1   6  23          1.12          1.24         6.38 o                         
   2   6  23         44.82         46.84         7.07 o                         
   3   6  23         33.61         33.62         9.05 o                         
  -3   7  23        427.26        399.10        33.02 o                         
  -2   7  23         67.45         66.34         8.71 o                         
  -1   7  23          7.81          6.44         6.39 o                         
   0   7  23        113.25        107.36         9.91 o                         
   1   7  23         58.23         60.69         6.76 o                         
   2   7  23          3.75          6.17         6.55 o                         
  -3   8  23        371.01        307.91        32.77 o                         
  -2   8  23        324.88        313.18        23.79 o                         
  -1   8  23         96.74         94.85         9.72 o                         
   0   8  23        322.94        358.63        28.56 o                         
   1   8  23        323.01        306.94        24.10 o                         
  -5   0  24        546.76        604.63        37.87 o                         
  -4   0  24        715.91        630.98        27.80 o                         
  -3   0  24        337.67        315.70        15.44 o                         
  -2   0  24        109.90         74.95         6.39 o                         
  -1   0  24        376.70        272.28         9.96 o                         
   0   0  24        144.74        117.01        16.72 o                         
   1   0  24         58.48         58.30         8.19 o                         
   2   0  24        578.30        733.97        47.62 o                         
   3   0  24         50.24         78.64        13.14 o                         
   4   0  24          5.50          3.99        17.18 o                         
  -5   1  24        429.54        526.34        32.09 o                         
  -4   1  24        817.99        809.84        46.74 o                         
  -3   1  24        154.23        143.24        13.53 o                         
  -2   1  24        166.28        142.35         9.23 o                         
  -1   1  24        715.52        696.60        36.93 o                         
   0   1  24         35.24         44.38         5.19 o                         
   1   1  24       1439.27       1540.01        77.20 o                         
   2   1  24         34.69         38.71         5.54 o                         
   3   1  24         16.88         29.58         6.93 o                         
   4   1  24        174.17        228.50        14.47 o                         
  -5   2  24          3.05          4.23         6.63 o                         
  -4   2  24        479.36        544.68        35.48 o                         
  -3   2  24       1280.81       1215.71        87.74 o                         
  -2   2  24          3.74         -4.72         5.18 o                         
  -1   2  24        150.35        161.88        10.69 o                         
   0   2  24        490.44        498.00        28.15 o                         
   1   2  24         18.62         21.39         5.40 o                         
   2   2  24         18.09         19.54         5.49 o                         
   3   2  24         86.55        107.06        10.80 o                         
   4   2  24         28.30         25.73         5.73 o                         
  -5   3  24         59.41         66.84         7.96 o                         
  -4   3  24         19.96         12.17         5.82 o                         
  -3   3  24        200.75        199.98        12.59 o                         
  -2   3  24        103.45         75.76         5.47 o                         
  -1   3  24          2.28          1.47         5.03 o                         
   0   3  24         66.80         73.45         8.19 o                         
   1   3  24        127.47        117.59         9.19 o                         
   2   3  24         36.85         39.25         5.81 o                         
   3   3  24         14.88         22.44         6.36 o                         
   4   3  24        105.92        105.82         8.35 o                         
  -5   4  24         15.47         14.02         7.49 o                         
  -4   4  24        904.03        978.88        24.38 o                         
  -3   4  24       1864.08       1830.33       105.10 o                         
  -2   4  24          4.17          2.83         5.05 o                         
  -1   4  24        209.33        171.60         7.76 o                         
   0   4  24        671.80        682.28        38.72 o                         
   1   4  24        457.89        482.45        22.36 o                         
   2   4  24         16.66         20.73         5.86 o                         
   3   4  24         78.13        113.00         7.49 o                         
  -4   5  24        139.93        150.02        12.09 o                         
  -3   5  24         95.07         93.93         7.82 o                         
  -2   5  24        436.79        357.31        29.96 o                         
  -1   5  24        325.95        311.61        15.67 o                         
   0   5  24        411.41        387.80        20.58 o                         
   1   5  24        925.01        980.69        58.75 o                         
   2   5  24          2.29         -2.14         5.62 o                         
   3   5  24         40.77         62.84         6.75 o                         
  -4   6  24        147.82        125.25         7.43 o                         
  -3   6  24        271.44        239.89        14.60 o                         
  -2   6  24        143.65        116.54         5.78 o                         
  -1   6  24        799.15        749.00        32.01 o                         
   0   6  24        567.35        535.72        25.47 o                         
   1   6  24          1.38          5.18         6.22 o                         
   2   6  24        230.78        287.61        20.91 o                         
  -3   7  24         85.18         68.81        13.98 o                         
  -2   7  24        481.08        468.95        26.10 o                         
  -1   7  24        694.03        646.94        44.60 o                         
   0   7  24         12.71         18.18         6.38 o                         
   1   7  24        286.72        335.19        13.23 o                         
   2   7  24        249.83        229.90        18.70 o                         
  -2   8  24        193.89        179.52        11.21 o                         
  -1   8  24         49.57         62.33         8.53 o                         
   0   8  24        155.31        150.81        15.06 o                         
   1   8  24         63.57         67.16        15.28 o                         
  -5   1  25         10.60         11.77         6.38 o                         
  -4   1  25        307.94        316.70         8.07 o                         
  -3   1  25        543.54        531.28        34.72 o                         
  -2   1  25         56.03         47.74         5.67 o                         
  -1   1  25        713.40        654.04        32.25 o                         
   0   1  25       1396.00       1572.82        20.25 o                         
   1   1  25        222.66        191.98         9.97 o                         
   2   1  25        142.58        164.38        14.04 o                         
   3   1  25        334.46        484.06        15.13 o                         
   4   1  25        115.94        116.50        19.54 o                         
  -5   2  25        326.12        404.45        24.45 o                         
  -4   2  25       1012.52       1115.96        33.70 o                         
  -3   2  25        327.41        353.23        25.39 o                         
  -2   2  25       1124.80        826.30        38.36 o                         
  -1   2  25        927.28        964.09        30.21 o                         
   0   2  25          1.90          0.10         6.55 o                         
   1   2  25        725.91        727.02        42.22 o                         
   2   2  25        171.58        194.46        10.25 o                         
   3   2  25         58.06         67.95         7.12 o                         
  -5   3  25       1676.38       1928.27       122.17 o                         
  -4   3  25         10.56          9.52         6.18 o                         
  -3   3  25        345.55        341.51        10.79 o                         
  -2   3  25        710.72        668.67        38.37 o                         
  -1   3  25          1.83          4.40         5.24 o                         
   0   3  25        228.39        228.67        15.81 o                         
   1   3  25        173.02        189.86         7.37 o                         
   2   3  25        276.90        313.88        10.81 o                         
   3   3  25        214.56        308.75         9.51 o                         
  -4   4  25        226.81        232.73        20.49 o                         
  -3   4  25         52.25         43.86         6.16 o                         
  -2   4  25        473.32        410.36        14.61 o                         
  -1   4  25       1293.64       1232.16        62.09 o                         
   0   4  25          9.33          6.54         5.36 o                         
   1   4  25        237.94        272.91        13.17 o                         
   2   4  25        278.93        303.12        19.53 o                         
   3   4  25         21.11         18.28         6.57 o                         
  -4   5  25         21.75         15.08         5.87 o                         
  -3   5  25         24.03         26.52         8.55 o                         
  -2   5  25        108.30        111.89         6.48 o                         
  -1   5  25        139.44        143.32         8.14 o                         
   0   5  25        593.64        592.37        26.68 o                         
   1   5  25         41.21         48.49         5.73 o                         
   2   5  25         91.53         93.66         8.32 o                         
   3   5  25         43.28         55.66        13.50 o                         
  -3   6  25         10.15          9.89         5.55 o                         
  -2   6  25         76.25         78.94         6.31 o                         
  -1   6  25        303.93        295.78        13.37 o                         
   0   6  25         28.21         19.48         6.45 o                         
   1   6  25         30.52         14.65         5.92 o                         
   2   6  25         72.59         81.21         7.77 o                         
  -3   7  25        233.62        145.85        20.25 o                         
  -2   7  25         15.16         13.35         7.16 o                         
  -1   7  25         86.55         65.75         8.17 o                         
   0   7  25        547.62        576.35        49.81 o                         
   1   7  25          1.62          5.86         7.30 o                         
  -5   0  26        888.39        812.60        77.31 o                         
  -4   0  26        160.43        164.93        33.67 o                         
  -3   0  26        665.36        644.80        29.63 o                         
  -2   0  26       1846.30       1531.48        91.11 o                         
  -1   0  26        757.38        870.48        20.77 o                         
   0   0  26        468.33        512.00        62.71 o                         
   1   0  26        472.02        510.45       123.92 o                         
   2   0  26        406.56        400.29        49.72 o                         
   3   0  26         77.34        138.35        25.21 o                         
  -5   1  26         53.49         76.61        11.44 o                         
  -4   1  26        831.84        794.87        15.33 o                         
  -3   1  26        743.40        652.58        56.14 o                         
  -2   1  26         75.55         69.73         6.39 o                         
  -1   1  26       1514.08       1424.31       116.86 o                         
   0   1  26        135.05        146.57        10.92 o                         
   1   1  26         23.48         46.35         9.81 o                         
   2   1  26        305.25        346.85        19.02 o                         
   3   1  26         66.62         89.28        13.32 o                         
  -5   2  26         91.33        141.29        16.03 o                         
  -4   2  26          2.34         -0.06         6.47 o                         
  -3   2  26         68.02         51.26         6.25 o                         
  -2   2  26         48.15         51.32         6.22 o                         
  -1   2  26         23.70         26.48         6.15 o                         
   0   2  26         29.95         34.47         9.39 o                         
   1   2  26        192.08        202.57        21.67 o                         
   2   2  26          9.26         15.06         6.14 o                         
   3   2  26        123.96        167.47        20.33 o                         
  -4   3  26          4.24         -1.30         5.86 o                         
  -3   3  26          3.77         -0.02         5.56 o                         
  -2   3  26         40.66         44.94         5.78 o                         
  -1   3  26         76.97         86.46         6.48 o                         
   0   3  26          0.08         -0.57         5.85 o                         
   1   3  26         16.95         11.54         5.68 o                         
   2   3  26          2.08          1.64         5.71 o                         
   3   3  26          1.77         -0.54         6.11 o                         
  -4   4  26        215.74        212.22        15.31 o                         
  -3   4  26          6.77          7.36         5.14 o                         
  -2   4  26          6.02         14.15         5.57 o                         
  -1   4  26         22.06         12.49         6.42 o                         
   0   4  26         76.81         80.44         7.39 o                         
   1   4  26        485.13        491.79        29.83 o                         
   2   4  26         84.50         83.27         6.49 o                         
   3   4  26        422.63        453.32        30.17 o                         
  -4   5  26        401.66        372.37        28.06 o                         
  -3   5  26       1053.18        960.61        47.95 o                         
  -2   5  26         46.10         35.93         5.55 o                         
  -1   5  26        902.22        771.97        49.33 o                         
   0   5  26         81.55         80.80         7.57 o                         
   1   5  26         95.66        121.74         8.32 o                         
   2   5  26         71.03        101.77         9.10 o                         
  -3   6  26        282.99        248.70         7.97 o                         
  -2   6  26       1725.18       1199.87       202.13 o                         
  -1   6  26         85.89         91.36         7.97 o                         
   0   6  26        161.12        158.89        16.51 o                         
   1   6  26        343.46        427.52        26.31 o                         
  -2   7  26          1.61          2.82         7.16 o                         
  -1   7  26        112.76        120.09        11.16 o                         
   0   7  26         89.28         89.47         8.61 o                         
  -4   1  27        885.52        870.19        73.28 o                         
  -3   1  27         84.20         89.99        11.40 o                         
  -2   1  27          5.94          2.67         5.77 o                         
  -1   1  27        332.45        386.59        11.04 o                         
   0   1  27        309.41        334.93        17.37 o                         
   1   1  27         49.90         52.24         6.25 o                         
   2   1  27          2.01         -0.58         5.46 o                         
   3   1  27         29.19         47.41         7.47 o                         
  -4   2  27        105.89        114.06        15.43 o                         
  -3   2  27       1175.09        998.68        69.97 o                         
  -2   2  27         47.72         54.95         5.92 o                         
  -1   2  27        344.17        371.33        24.61 o                         
   0   2  27        294.64        291.79        25.48 o                         
   1   2  27        321.16        333.80        34.51 o                         
   2   2  27        216.63        246.61        12.33 o                         
   3   2  27        226.15        298.70        23.78 o                         
  -4   3  27        317.25        339.87        28.65 o                         
  -3   3  27         40.65         42.99         6.02 o                         
  -2   3  27       1247.09       1245.63        71.79 o                         
  -1   3  27        681.12        679.05        46.78 o                         
   0   3  27        629.10        666.51        30.49 o                         
   1   3  27        409.01        470.31        38.96 o                         
   2   3  27        257.13        351.56        13.10 o                         
  -4   4  27        162.35        163.70        15.91 o                         
  -3   4  27        721.74        683.85        38.67 o                         
  -2   4  27         24.50         25.80         5.84 o                         
  -1   4  27         51.64         74.20         9.59 o                         
   0   4  27        245.81        246.09        14.79 o                         
   1   4  27         16.88         26.59         5.80 o                         
   2   4  27         25.19         42.22         6.69 o                         
  -3   5  27         72.65         62.54         5.78 o                         
  -2   5  27          2.78          3.64         5.23 o                         
  -1   5  27        133.85        115.02         7.92 o                         
   0   5  27          0.19          1.60         5.86 o                         
   1   5  27          3.90          6.43         6.45 o                         
  -2   6  27          0.68          5.61         6.44 o                         
  -1   6  27         25.24         51.69        10.10 o                         
   0   6  27          1.46          0.24         6.99 o                         
   1   6  27         33.03         34.75         8.38 o                         
  -4   0  28         16.56         37.22        16.69 o                         
  -3   0  28         42.90         39.20        10.71 o                         
  -2   0  28        401.78        354.88        39.18 o                         
  -1   0  28         55.30         44.21        11.45 o                         
   0   0  28        168.29        223.18        14.84 o                         
   1   0  28        358.76        454.31        45.42 o                         
   2   0  28        489.07        695.45        27.21 o                         
  -4   1  28          3.10         13.29         9.47 o                         
  -3   1  28        567.22        570.94        36.97 o                         
  -2   1  28        340.58        310.07        36.30 o                         
  -1   1  28        103.21        111.68         7.68 o                         
   0   1  28         86.98         99.62        11.22 o                         
   1   1  28         97.51        105.89         7.60 o                         
   2   1  28         99.22        136.66        14.95 o                         
  -4   2  28        254.91        294.36        16.84 o                         
  -3   2  28        109.56        110.09        12.70 o                         
  -2   2  28        146.89        153.98         9.42 o                         
  -1   2  28         21.08         27.69         6.35 o                         
   0   2  28        257.06        256.11        16.40 o                         
   1   2  28         30.24         25.18         6.14 o                         
   2   2  28        137.58        146.08        14.83 o                         
  -3   3  28        106.87         96.76         9.89 o                         
  -2   3  28         77.75         70.77         6.77 o                         
  -1   3  28          1.30          1.14         6.32 o                         
   0   3  28         51.38         70.24         6.61 o                         
   1   3  28         20.25         16.71         6.49 o                         
   2   3  28         21.29         24.54         6.13 o                         
  -3   4  28        222.34        218.61        12.90 o                         
  -2   4  28        620.70        626.51        29.26 o                         
  -1   4  28        139.86        135.56         9.58 o                         
   0   4  28        182.05        174.40         7.92 o                         
   1   4  28          7.15          6.12         6.76 o                         
  -2   5  28         91.13         89.41         7.41 o                         
  -1   5  28          8.62         11.06         5.66 o                         
   0   5  28        266.05        287.57        16.27 o                         
   1   5  28         23.33         23.44         6.91 o                         
  -1   6  28        283.79        338.21        20.54 o                         
  -3   1  29        173.32        161.95        12.84 o                         
  -2   1  29         62.33         58.18         7.36 o                         
  -1   1  29         85.55         78.73         6.56 o                         
   0   1  29        241.40        262.59        32.31 o                         
   1   1  29          7.96         10.43         7.93 o                         
   2   1  29        107.34        139.36        10.87 o                         
  -3   2  29         16.39         11.33         5.95 o                         
  -2   2  29        250.01        233.55        19.98 o                         
  -1   2  29        221.19        234.33        25.22 o                         
   0   2  29         48.30         57.05         7.92 o                         
   1   2  29        161.75        180.16        16.14 o                         
  -3   3  29        939.71        872.83        51.10 o                         
  -2   3  29        455.63        462.12        21.73 o                         
  -1   3  29        304.29        304.82        21.39 o                         
   0   3  29        218.02        234.63        26.96 o                         
   1   3  29         74.45         59.63         6.34 o                         
  -2   4  29         74.72         85.61         7.29 o                         
  -1   4  29        157.95        162.42        10.07 o                         
   0   4  29         25.66         27.99         6.46 o                         
   1   4  29        355.91        401.43        37.00 o                         
  -1   5  29         75.34         61.92        11.96 o                         
  -3   0  30       1556.54       1901.81        33.61 o                         
  -2   0  30        588.91        518.60        22.10 o                         
  -1   0  30         59.64         59.74        12.00 o                         
   0   0  30       1343.80       1741.39       255.00 o                         
   1   0  30        759.15        838.74       213.29 o                         
  -3   1  30         15.54         19.73         8.76 o                         
  -2   1  30        182.67        197.74        11.09 o                         
  -1   1  30        442.29        427.72        15.29 o                         
   0   1  30         35.44         36.63         6.79 o                         
   1   1  30         73.01         93.74         7.94 o                         
  -2   2  30          1.01          0.00         6.50 o                         
  -1   2  30         36.39         40.08         7.98 o                         
   0   2  30        103.54        120.57         9.83 o                         
   1   2  30         80.77         86.82         7.85 o                         
  -2   3  30         32.18         34.45         7.36 o                         
  -1   3  30          0.28          2.55         6.12 o                         
   0   3  30          5.15          4.44         6.55 o                         
  -1   4  30         21.57         27.22        11.88 o                         
  -2   1  31        148.47         87.69        17.89 o                         
  -1   1  31          3.67          3.17         7.88 o                         
   0   1  31          1.76          9.30         7.52 o                         
  -1   2  31        141.44        149.34        13.69 o                         
                                                                                
