# Supplementary material for: Crystal structures of five 6-mercaptopurine derivatives
Source: Acta Crystallogr E Crystallogr Commun. 2016 Feb 10;72(Pt 3):307–13. doi: 10.1107/S2056989016001833 (PMC4778836; doi:10.1107/S2056989016001833)
Supplement: Supplementary file 6 [file e-72-00307-5sup6.hkl]

data_5                                                                          
_shelx_title ' 589_a.res in P2(1)/n'                                            
_shelx_refln_list_code          4                                               
_shelx_F_calc_maximum      138.80                                               
_exptl_crystal_F_000       624.00                                               
_reflns_d_resolution_high  0.7702                                               
                                                                                
loop_                                                                           
 _space_group_symop_operation_xyz                                               
 'x, y, z'                                                                      
 '-x+1/2, y+1/2, -z+1/2'                                                        
 '-x, -y, -z'                                                                   
 'x-1/2, -y-1/2, z-1/2'                                                         
                                                                                
_cell_length_a     7.6683                                                       
_cell_length_b    21.8004                                                       
_cell_length_c     8.4131                                                       
_cell_angle_alpha  90.000                                                       
_cell_angle_beta  107.507                                                       
_cell_angle_gamma  90.000                                                       
                                                                                
_shelx_F_squared_multiplier     1.000                                           
                                                                                
loop_                                                                           
 _refln_index_h                                                                 
 _refln_index_k                                                                 
 _refln_index_l                                                                 
 _refln_F_squared_calc                                                          
 _refln_F_squared_meas                                                          
 _refln_F_squared_sigma                                                         
 _refln_observed_status                                                         
   2   0   0        970.87        831.01         8.43 o                         
   4   0   0        406.72        403.58        10.26 o                         
   6   0   0        533.21        567.45        20.39 o                         
   8   0   0        326.55        327.14        11.70 o                         
   1   1   0         71.68         68.55         1.79 o                         
   2   1   0        313.47        297.38         5.48 o                         
   3   1   0        490.13        432.58         5.56 o                         
   4   1   0        579.62        561.44        12.41 o                         
   5   1   0       1927.76       2015.42        40.01 o                         
   6   1   0        417.58        467.85        10.36 o                         
   7   1   0          6.51          6.27         0.89 o                         
   8   1   0        159.32        168.55         7.81 o                         
   9   1   0         94.39         91.99         3.40 o                         
   1   2   0          0.20          2.21         0.47 o                         
   2   2   0        364.55        337.51         6.32 o                         
   3   2   0         10.14          9.66         0.64 o                         
   4   2   0        681.97        687.16        16.20 o                         
   5   2   0         62.85         49.65         1.74 o                         
   6   2   0          3.19          2.88         0.55 o                         
   7   2   0        346.04        340.52         9.98 o                         
   8   2   0        142.43        153.45         5.32 o                         
   9   2   0          4.89          4.00         1.47 o                         
   1   3   0          3.27          4.61         0.47 o                         
   2   3   0       2916.06       2847.79        51.78 o                         
   3   3   0        232.68        229.90         4.26 o                         
   4   3   0       3485.12       3426.29        89.50 o                         
   5   3   0          0.20          0.11         0.47 o                         
   6   3   0          0.65          1.61         0.51 o                         
   7   3   0         99.84        100.18         3.52 o                         
   8   3   0          0.14          0.85         1.27 o                         
   9   3   0         83.31         79.34         3.08 o                         
   0   4   0       2747.68       2658.82        43.48 o                         
   1   4   0        258.53        252.17         3.63 o                         
   2   4   0       1237.73       1281.23        16.65 o                         
   3   4   0          1.19          3.43         0.50 o                         
   4   4   0        113.40        129.12         3.08 o                         
   5   4   0        448.33        435.40        10.68 o                         
   6   4   0        371.49        346.86        15.38 o                         
   7   4   0        415.69        419.55        18.89 o                         
   8   4   0         50.11         48.61         2.25 o                         
   9   4   0         41.41         38.26         1.97 o                         
   1   5   0       2062.42       1856.35        24.02 o                         
   2   5   0        190.47        178.17         3.07 o                         
   3   5   0       1750.10       1625.61        19.63 o                         
   4   5   0        208.49        195.35         5.47 o                         
   5   5   0         24.63         20.12         1.09 o                         
   6   5   0          7.27          6.56         0.65 o                         
   7   5   0        133.74        135.42         4.54 o                         
   8   5   0        239.58        232.88         8.25 o                         
   9   5   0        111.33        115.82         5.46 o                         
   0   6   0        720.35        698.98        23.22 o                         
   1   6   0        287.32        229.32         4.57 o                         
   2   6   0        137.52        157.80         2.28 o                         
   3   6   0         25.52         31.22         0.97 o                         
   4   6   0          0.70          1.08         0.41 o                         
   5   6   0        102.45         95.47         3.12 o                         
   6   6   0        428.88        424.57        14.80 o                         
   7   6   0         21.37         23.00         1.37 o                         
   8   6   0         16.83         17.30         1.62 o                         
   9   6   0         10.03         10.38         1.72 o                         
   1   7   0        810.39        829.24        12.05 o                         
   2   7   0       3256.73       3385.76        45.15 o                         
   3   7   0       1360.50       1341.10        25.09 o                         
   4   7   0        293.14        244.91         6.71 o                         
   5   7   0        405.07        373.28        14.65 o                         
   6   7   0        620.18        580.00        25.31 o                         
   7   7   0          4.87          5.02         0.81 o                         
   8   7   0         69.96         73.47         2.65 o                         
   9   7   0        232.64        237.22        10.76 o                         
   0   8   0         23.69         26.86         1.20 o                         
   1   8   0         92.23         92.01         2.71 o                         
   2   8   0       1737.31       1841.33        31.52 o                         
   3   8   0        104.59        120.53         3.31 o                         
   4   8   0        283.83        270.39         7.86 o                         
   5   8   0        396.78        381.82        15.23 o                         
   6   8   0        143.76        136.15         4.36 o                         
   7   8   0       1209.34       1289.00        31.86 o                         
   8   8   0         52.24         47.70         3.64 o                         
   9   8   0        229.84        222.66         5.34 o                         
   1   9   0          0.06          0.76         0.35 o                         
   2   9   0       2512.38       2556.96        29.80 o                         
   3   9   0         23.14         14.43         0.85 o                         
   4   9   0        388.40        453.94        13.73 o                         
   5   9   0        277.03        259.82        10.31 o                         
   6   9   0        134.96        155.79         5.28 o                         
   7   9   0          7.88          6.59         1.00 o                         
   8   9   0          0.42          0.38         0.89 o                         
   9   9   0        320.23        288.14        11.18 o                         
   0  10   0       1350.15       1452.13        58.86 o                         
   1  10   0        578.93        553.69         9.43 o                         
   2  10   0         20.02         18.05         0.80 o                         
   3  10   0       2269.99       2337.20        31.35 o                         
   4  10   0         93.34        110.79         3.55 o                         
   5  10   0        317.10        324.43        14.48 o                         
   6  10   0       1860.51       2025.84        16.12 o                         
   7  10   0        171.59        177.16         5.54 o                         
   8  10   0        118.74        107.24         4.31 o                         
   1  11   0        101.81        130.49         2.87 o                         
   2  11   0       1167.73       1283.60        15.04 o                         
   3  11   0        898.43        905.69        28.45 o                         
   4  11   0        240.91        223.24         9.03 o                         
   5  11   0         88.51         71.46         2.66 o                         
   6  11   0        457.43        436.86        14.24 o                         
   7  11   0          1.35          3.08         1.04 o                         
   8  11   0          0.26          0.99         1.17 o                         
   0  12   0       3453.00       3775.68       130.36 o                         
   1  12   0        955.59        952.20        21.07 o                         
   2  12   0        506.66        461.36         7.66 o                         
   3  12   0         53.14         51.62         2.04 o                         
   4  12   0        646.95        652.31        20.92 o                         
   5  12   0        202.09        200.95         7.40 o                         
   6  12   0        290.31        288.18         7.61 o                         
   7  12   0        276.05        280.88        15.43 o                         
   8  12   0        296.16        312.77        10.08 o                         
   1  13   0        502.04        526.12        11.53 o                         
   2  13   0          9.85          5.84         0.70 o                         
   3  13   0        661.57        658.86         9.93 o                         
   4  13   0        190.26        175.40         5.03 o                         
   5  13   0       1243.93       1197.94        27.99 o                         
   6  13   0        178.28        184.78         5.94 o                         
   7  13   0          0.12          1.64         1.34 o                         
   8  13   0         98.20        100.52         5.45 o                         
   0  14   0         21.18         25.21         1.45 o                         
   1  14   0       1465.37       1417.35        28.32 o                         
   2  14   0          4.29          5.02         0.69 o                         
   3  14   0        147.88        147.39         6.55 o                         
   4  14   0         25.17         28.96         1.61 o                         
   5  14   0          2.38          3.29         0.83 o                         
   6  14   0          2.23          2.16         0.88 o                         
   7  14   0        101.10        107.65         8.42 o                         
   8  14   0          1.30          0.56         1.08 o                         
   1  15   0         73.07         79.05         3.07 o                         
   2  15   0        540.94        543.96        19.17 o                         
   3  15   0         17.71         16.94         1.00 o                         
   4  15   0        444.40        412.55        15.98 o                         
   5  15   0        278.19        293.89        11.18 o                         
   6  15   0          2.60          1.86         1.26 o                         
   7  15   0        345.69        366.76        16.97 o                         
   8  15   0         43.31         36.31         4.31 o                         
   0  16   0        165.40        150.99        13.54 o                         
   1  16   0        186.11        188.70         9.30 o                         
   2  16   0       1009.74        971.10        23.57 o                         
   3  16   0          8.68          8.76         0.77 o                         
   4  16   0          6.70          4.69         0.78 o                         
   5  16   0          1.54          1.32         0.79 o                         
   6  16   0        324.75        341.50        10.74 o                         
   7  16   0        171.94        168.73         8.93 o                         
   1  17   0         47.35         44.13         1.81 o                         
   2  17   0        496.52        467.82         6.15 o                         
   3  17   0        958.11        975.29        22.14 o                         
   4  17   0         40.20         35.89         1.92 o                         
   5  17   0         81.38         89.38         5.97 o                         
   6  17   0         19.87         23.27         4.02 o                         
   7  17   0        268.53        262.63        21.67 o                         
   0  18   0         86.26         77.21         8.75 o                         
   1  18   0        964.91        906.17        43.98 o                         
   2  18   0          0.97          1.16         0.91 o                         
   3  18   0         26.70         24.75         1.66 o                         
   4  18   0        351.40        315.53        19.12 o                         
   5  18   0        119.49        106.06         6.52 o                         
   6  18   0          3.17          3.98         1.77 o                         
   7  18   0        100.30        115.63        14.23 o                         
   1  19   0        663.98        663.63        21.75 o                         
   2  19   0        133.21        169.28         4.82 o                         
   3  19   0        223.34        226.15         5.34 o                         
   4  19   0        539.74        503.56        13.24 o                         
   5  19   0        155.26        163.36         9.69 o                         
   6  19   0         63.92         57.24         4.78 o                         
   7  19   0          1.16          2.79         1.63 o                         
   0  20   0        263.69        252.91         7.75 o                         
   1  20   0        439.91        449.66        11.65 o                         
   2  20   0        901.17        826.21        15.64 o                         
   3  20   0         87.68         77.64         2.50 o                         
   4  20   0         20.12         14.18         1.28 o                         
   5  20   0        150.98        159.37         4.88 o                         
   6  20   0          8.04          7.69         1.67 o                         
   1  21   0          0.28          0.53         1.00 o                         
   2  21   0        373.89        426.94        17.55 o                         
   3  21   0        369.35        366.51        15.48 o                         
   4  21   0         26.34         21.97         1.70 o                         
   5  21   0          6.19          7.76         1.31 o                         
   6  21   0          3.07          6.12         3.36 o                         
   0  22   0        231.49        244.55        15.23 o                         
   1  22   0          1.25          3.42         1.32 o                         
   2  22   0        443.99        416.40        14.40 o                         
   3  22   0          2.07          2.03         1.07 o                         
   4  22   0          0.02         -0.92         0.92 o                         
   5  22   0         23.38         22.48         1.67 o                         
   1  23   0        338.34        317.95        10.34 o                         
   2  23   0         80.55        102.69         3.12 o                         
   3  23   0         82.38         82.01         3.17 o                         
   4  23   0          7.59          5.95         1.23 o                         
   5  23   0          5.25          3.65         1.38 o                         
   0  24   0        387.91        445.90        32.51 o                         
   1  24   0        191.02        194.13         8.34 o                         
   2  24   0        293.32        289.76        10.53 o                         
   3  24   0        296.20        291.51        13.59 o                         
   4  24   0          2.14          0.24         1.08 o                         
   5  24   0          3.09          1.78         1.60 o                         
   1  25   0         78.90         92.79         4.05 o                         
   2  25   0        284.38        276.44         8.34 o                         
   3  25   0        178.78        173.64         6.96 o                         
   4  25   0        362.72        317.60        23.11 o                         
   0  26   0         98.95         87.66         5.15 o                         
   1  26   0         87.58         84.52         6.28 o                         
   2  26   0          3.93          4.48         1.43 o                         
   3  26   0         27.92         26.64         2.67 o                         
   1  27   0          9.27         14.89         2.16 o                         
   2  27   0        294.80        303.45         8.87 o                         
   0  28   0        449.21        441.45        16.11 o                         
   1  28   0         14.14         10.49         1.65 o                         
  -9   0   1        284.48        290.53        10.50 o                         
  -7   0   1         91.20         88.80         4.18 o                         
  -5   0   1        526.74        476.16        19.22 o                         
  -3   0   1       3531.23       3769.73        56.03 o                         
  -1   0   1        267.44        236.31         8.00 o                         
   1   0   1       6218.92       5722.54        60.00 o                         
   3   0   1       1196.92       1187.90        33.31 o                         
   5   0   1        429.23        431.18        13.59 o                         
   7   0   1        226.78        256.60         9.49 o                         
   9   0   1         14.98          8.60         3.24 o                         
  -9   1   1         26.06         22.87         1.61 o                         
  -8   1   1          4.33          4.28         0.95 o                         
  -7   1   1        126.79        120.77         4.10 o                         
  -6   1   1       1628.76       1650.13        24.93 o                         
  -5   1   1        126.89        137.70         3.16 o                         
  -4   1   1        756.43        724.99        12.32 o                         
  -3   1   1        241.06        209.19         3.28 o                         
  -2   1   1        499.70        479.21         7.26 o                         
  -1   1   1       2536.52       2430.83        29.08 o                         
   0   1   1       1026.73        596.72        52.61 o                         
   1   1   1         29.90         38.61         1.34 o                         
   2   1   1        361.06        340.05         6.06 o                         
   3   1   1        593.83        604.51         9.91 o                         
   4   1   1       1748.71       1925.69        25.25 o                         
   5   1   1         43.64         41.94         1.47 o                         
   6   1   1        144.75        138.57         6.40 o                         
   7   1   1        168.67        184.89         3.35 o                         
   8   1   1         21.32         25.33         1.58 o                         
   9   1   1          0.01         -0.15         1.32 o                         
  -9   2   1          0.57         -0.19         1.08 o                         
  -8   2   1        127.59        132.67         7.46 o                         
  -7   2   1          7.38          9.24         0.89 o                         
  -6   2   1        806.51        850.07        23.90 o                         
  -5   2   1        430.08        423.72         9.09 o                         
  -4   2   1        899.34        848.98        11.42 o                         
  -3   2   1         32.16         37.88         1.08 o                         
  -1   2   1          0.47          0.30         0.29 o                         
   1   2   1         73.23         49.01         1.55 o                         
   2   2   1       1008.46        947.23        15.76 o                         
   3   2   1       2384.06       2454.88        43.71 o                         
   4   2   1       2598.44       2904.29        36.69 o                         
   5   2   1         68.92         74.50         2.16 o                         
   6   2   1         23.52         21.89         1.10 o                         
   7   2   1          0.01         -0.80         0.80 o                         
   8   2   1        203.13        208.00         5.29 o                         
   9   2   1          1.93          1.24         1.19 o                         
  -9   3   1        102.62         99.66         3.58 o                         
  -8   3   1         10.73          9.35         1.07 o                         
  -7   3   1        360.68        353.83         7.07 o                         
  -6   3   1        373.38        386.71        10.56 o                         
  -5   3   1         72.87         50.82         1.70 o                         
  -4   3   1        240.72        228.94         5.46 o                         
  -3   3   1         30.10         34.64         1.25 o                         
  -2   3   1      12394.28      11649.05       194.02 o                         
  -1   3   1        447.76        432.63        10.35 o                         
   0   3   1       6610.97       6417.08        67.37 o                         
   1   3   1       1197.26       1213.08        17.10 o                         
   2   3   1        260.06        253.57         4.66 o                         
   3   3   1        171.15        219.21         4.42 o                         
   4   3   1        531.62        556.85        11.03 o                         
   5   3   1        434.90        420.23        16.32 o                         
   6   3   1          9.36         10.15         0.81 o                         
   7   3   1        202.75        209.57         3.74 o                         
   8   3   1         48.50         45.92         2.24 o                         
   9   3   1         42.71         36.42         2.18 o                         
  -9   4   1          7.39          6.20         1.49 o                         
  -8   4   1         53.46         54.81         2.38 o                         
  -7   4   1         26.56         28.35         1.29 o                         
  -6   4   1          0.21          0.15         0.48 o                         
  -5   4   1          5.66          5.39         0.64 o                         
  -4   4   1        447.55        417.23         9.47 o                         
  -3   4   1       2085.71       1952.95        30.29 o                         
  -2   4   1          2.75          0.94         0.37 o                         
  -1   4   1         12.43         16.17         0.69 o                         
   0   4   1        328.66        334.09         5.13 o                         
   1   4   1       1753.28       1663.72        25.81 o                         
   2   4   1        665.27        658.72        12.16 o                         
   3   4   1        239.97        257.73         6.25 o                         
   4   4   1         30.07         40.65         1.67 o                         
   5   4   1         23.32         26.83         1.20 o                         
   6   4   1          9.74         11.12         0.95 o                         
   7   4   1          0.20          0.54         0.89 o                         
   8   4   1        101.63        110.26         4.87 o                         
   9   4   1         66.81         63.56         2.76 o                         
  -9   5   1         78.82         79.25         8.18 o                         
  -8   5   1        482.77        491.61         8.39 o                         
  -7   5   1          5.31          7.05         0.90 o                         
  -6   5   1        623.55        664.86        12.51 o                         
  -5   5   1        119.28        135.84         4.74 o                         
  -4   5   1          1.25          2.02         0.41 o                         
  -3   5   1        207.68        178.36         2.57 o                         
  -2   5   1        109.39        109.36         1.77 o                         
   0   5   1          0.19          0.62         0.43 o                         
   1   5   1        723.92        675.19        14.66 o                         
   2   5   1       1181.46       1208.61        27.45 o                         
   3   5   1          0.70          0.34         0.49 o                         
   4   5   1        963.70        915.87        29.02 o                         
   5   5   1         47.04         49.95         3.07 o                         
   6   5   1        574.98        633.40         7.48 o                         
   7   5   1        569.50        579.24        11.01 o                         
   8   5   1        307.07        302.40        17.53 o                         
   9   5   1        169.58        158.74         6.28 o                         
  -9   6   1       1201.49       1197.82        22.03 o                         
  -8   6   1         20.91         18.63         1.46 o                         
  -7   6   1         55.50         61.29         2.03 o                         
  -6   6   1        346.74        354.32        14.82 o                         
  -5   6   1         65.75         58.15         1.73 o                         
  -4   6   1         61.92         57.87         2.06 o                         
  -3   6   1        380.02        357.24         5.59 o                         
  -2   6   1        101.52        122.72         2.92 o                         
  -1   6   1        222.75        223.99         4.23 o                         
   0   6   1        869.59        930.94        15.53 o                         
   1   6   1        202.43        205.23         3.72 o                         
   2   6   1        622.25        678.05        17.72 o                         
   3   6   1        100.45         81.74         2.69 o                         
   4   6   1        670.18        713.95        26.76 o                         
   5   6   1          0.74          0.38         0.64 o                         
   6   6   1          1.31          1.47         0.96 o                         
   7   6   1       2365.54       2371.69        59.29 o                         
   8   6   1        240.64        245.22         7.48 o                         
  -9   7   1        102.57        109.73         4.05 o                         
  -8   7   1         20.94         26.11         1.53 o                         
  -7   7   1        157.52        151.58         6.88 o                         
  -6   7   1         33.13         28.82         1.83 o                         
  -5   7   1          3.46          4.64         0.55 o                         
  -4   7   1         52.99         67.17         1.82 o                         
  -3   7   1        507.82        487.88        12.48 o                         
  -2   7   1         78.83         74.93         1.47 o                         
  -1   7   1       1666.56       1687.11        13.23 o                         
   0   7   1        528.44        565.58         9.90 o                         
   1   7   1       2286.39       2270.76        20.11 o                         
   2   7   1        147.09        215.74         4.00 o                         
   3   7   1         11.77          8.87         0.81 o                         
   4   7   1          0.03          0.45         0.62 o                         
   5   7   1        333.43        338.09         6.39 o                         
   6   7   1         20.66         14.96         1.28 o                         
   7   7   1        133.31        139.34         3.89 o                         
   8   7   1          2.84          2.15         1.00 o                         
  -9   8   1         59.82         54.30         5.23 o                         
  -8   8   1        311.05        343.16        16.32 o                         
  -7   8   1         14.20         14.59         1.21 o                         
  -6   8   1        458.51        442.40        16.11 o                         
  -5   8   1        476.62        471.85        16.86 o                         
  -4   8   1          1.03          4.04         0.53 o                         
  -3   8   1         92.62         81.73         1.88 o                         
  -2   8   1       2908.75       2941.28        32.65 o                         
  -1   8   1        104.21        101.98         1.66 o                         
   0   8   1       2116.89       2279.88        25.52 o                         
   1   8   1         15.25         30.06         1.02 o                         
   2   8   1         48.53         58.18         1.49 o                         
   3   8   1        548.22        561.68        17.16 o                         
   4   8   1       1555.50       1494.23        47.08 o                         
   5   8   1          8.39         10.01         1.00 o                         
   6   8   1         81.35         91.27         2.91 o                         
   7   8   1         23.13         23.49         1.76 o                         
   8   8   1          5.99          4.23         1.08 o                         
  -9   9   1        147.80        156.08        10.65 o                         
  -8   9   1        498.03        561.77        25.27 o                         
  -7   9   1       1236.66       1303.57        29.09 o                         
  -6   9   1         77.56         83.61         3.15 o                         
  -5   9   1        236.55        229.09         6.12 o                         
  -4   9   1        394.34        405.93        11.98 o                         
  -3   9   1        456.11        442.89         7.82 o                         
  -2   9   1       2150.74       2208.33        19.97 o                         
  -1   9   1        269.17        367.78         5.60 o                         
   0   9   1       4303.48       4468.99        41.19 o                         
   1   9   1       2043.67       2140.76        33.69 o                         
   2   9   1        467.29        498.56         9.27 o                         
   3   9   1        121.89        130.16         4.80 o                         
   4   9   1         65.28         64.63         3.20 o                         
   5   9   1       1626.44       1623.78        33.93 o                         
   6   9   1        791.41        806.35        20.55 o                         
   7   9   1        412.60        421.82         9.04 o                         
   8   9   1         91.94         89.39         2.55 o                         
  -9  10   1        101.11         99.45         6.82 o                         
  -8  10   1        139.27        133.44        11.71 o                         
  -7  10   1        378.64        360.34        15.18 o                         
  -6  10   1         66.13         71.26         4.32 o                         
  -5  10   1         46.82         38.92         2.31 o                         
  -4  10   1        921.75        901.67        19.65 o                         
  -3  10   1        954.85        938.26         8.93 o                         
  -2  10   1       2491.38       2531.23        22.11 o                         
  -1  10   1          0.15          0.47         0.38 o                         
   0  10   1       2929.81       2987.84        33.64 o                         
   1  10   1       1212.07       1231.33        17.06 o                         
   2  10   1       1603.59       1660.85        19.86 o                         
   3  10   1         95.21         80.71         2.07 o                         
   4  10   1         16.23         10.36         0.92 o                         
   5  10   1       1332.49       1274.92        26.98 o                         
   6  10   1        491.39        482.94        18.25 o                         
   7  10   1         43.45         42.71         1.88 o                         
   8  10   1         45.66         47.43         2.29 o                         
  -8  11   1          7.51          7.80         1.47 o                         
  -7  11   1        380.38        411.86        20.24 o                         
  -6  11   1         27.54         25.55         2.19 o                         
  -5  11   1         72.96         79.13         3.37 o                         
  -4  11   1          8.77          9.41         0.72 o                         
  -3  11   1         53.87         49.16         1.63 o                         
  -2  11   1       2195.96       2236.84        34.74 o                         
  -1  11   1        310.87        307.01         6.03 o                         
   0  11   1       3756.89       3704.03        68.82 o                         
   1  11   1        552.46        532.05         8.16 o                         
   2  11   1        197.14        170.16         8.20 o                         
   3  11   1         34.29         43.17         1.58 o                         
   4  11   1        276.99        247.45         6.35 o                         
   5  11   1        635.49        630.31        14.20 o                         
   6  11   1          3.98          3.44         0.78 o                         
   7  11   1        160.77        170.47         4.21 o                         
   8  11   1         33.13         32.88         1.91 o                         
  -8  12   1        350.13        360.70        11.23 o                         
  -7  12   1         62.43         54.03         2.95 o                         
  -6  12   1        178.14        174.47         8.01 o                         
  -5  12   1        450.34        426.20        20.03 o                         
  -4  12   1        141.16        132.79         4.77 o                         
  -3  12   1        515.16        425.54         9.12 o                         
  -2  12   1          7.91          7.18         0.54 o                         
  -1  12   1        102.29        101.78         3.13 o                         
   0  12   1         72.30         76.35         2.32 o                         
   1  12   1        353.44        279.31         7.04 o                         
   2  12   1        327.16        296.14        12.97 o                         
   3  12   1       1005.40        971.57        33.65 o                         
   4  12   1        486.82        500.85        13.89 o                         
   5  12   1        559.03        563.29        14.15 o                         
   6  12   1        575.71        591.68        18.90 o                         
   7  12   1          6.30          7.78         1.18 o                         
   8  12   1          3.64          2.84         1.21 o                         
  -8  13   1          3.67          2.93         1.16 o                         
  -7  13   1        128.27        130.26         4.37 o                         
  -6  13   1        109.15        111.46         3.40 o                         
  -5  13   1        233.73        226.85         4.50 o                         
  -4  13   1         94.24         91.33         3.73 o                         
  -3  13   1        139.99        127.26         3.68 o                         
  -2  13   1         64.43         52.48         1.81 o                         
  -1  13   1        300.92        271.86         6.80 o                         
   0  13   1         86.30         69.67         2.21 o                         
   1  13   1         28.19         25.38         1.37 o                         
   2  13   1        174.64        198.13         5.00 o                         
   3  13   1         16.45         18.88         1.11 o                         
   4  13   1        162.23        153.02         5.83 o                         
   5  13   1        274.22        261.61         6.50 o                         
   6  13   1          9.21          8.46         0.94 o                         
   7  13   1        379.79        394.91        11.01 o                         
   8  13   1          0.15          0.69         1.09 o                         
  -8  14   1          1.53         -0.88         1.55 o                         
  -7  14   1         19.43         19.56         2.01 o                         
  -6  14   1        742.83        812.77        55.94 o                         
  -5  14   1         77.63         73.84         2.58 o                         
  -4  14   1        742.56        625.07        36.45 o                         
  -3  14   1         41.59         35.02         1.36 o                         
  -2  14   1        392.93        416.39         8.24 o                         
  -1  14   1          5.87          5.13         0.67 o                         
   0  14   1        570.98        606.57        21.24 o                         
   1  14   1        114.45        111.92         3.69 o                         
   2  14   1       1626.77       1706.95        48.35 o                         
   3  14   1        138.90        146.10         5.73 o                         
   4  14   1       1925.40       1895.91        38.42 o                         
   5  14   1          2.46          2.56         0.83 o                         
   6  14   1         22.17         22.26         1.45 o                         
   7  14   1          0.54          1.20         1.55 o                         
  -8  15   1         21.83         21.61         1.99 o                         
  -7  15   1        547.82        546.89        21.23 o                         
  -6  15   1          2.01          2.22         1.06 o                         
  -5  15   1          7.15          8.21         0.94 o                         
  -4  15   1         57.27         52.37         2.16 o                         
  -3  15   1        153.84        132.98         4.31 o                         
  -2  15   1          0.36          1.66         0.55 o                         
  -1  15   1        652.09        617.55        21.59 o                         
   0  15   1         50.08         51.72         1.89 o                         
   1  15   1        983.13        927.44        16.59 o                         
   2  15   1         22.89         20.02         1.44 o                         
   3  15   1        172.47        169.63         6.31 o                         
   4  15   1          4.32          3.07         0.87 o                         
   5  15   1       1103.25        994.39        44.59 o                         
   6  15   1         24.48         20.39         2.29 o                         
   7  15   1        164.25        168.30         6.31 o                         
  -8  16   1        113.91        110.81         3.97 o                         
  -7  16   1         14.12         15.73         1.51 o                         
  -6  16   1         34.98         36.94         2.13 o                         
  -5  16   1        103.65        109.32         3.54 o                         
  -4  16   1         83.97         66.33         2.19 o                         
  -3  16   1        924.33        960.49        17.60 o                         
  -2  16   1         28.94         21.54         1.15 o                         
  -1  16   1        264.59        236.35        12.70 o                         
   0  16   1          0.01          0.73         0.62 o                         
   1  16   1       1186.53       1208.39        26.81 o                         
   2  16   1         37.99         33.72         2.94 o                         
   3  16   1        199.42        216.29        11.25 o                         
   4  16   1         36.79         30.75         1.66 o                         
   5  16   1         41.18         41.55         2.11 o                         
   6  16   1        104.81        111.09        10.82 o                         
   7  16   1        136.63        156.02        19.77 o                         
  -7  17   1        160.49        145.97         8.78 o                         
  -6  17   1         51.55         52.54         2.79 o                         
  -5  17   1          6.74          7.42         1.02 o                         
  -4  17   1         39.33         27.86         1.48 o                         
  -3  17   1        437.98        428.93        17.90 o                         
  -2  17   1       1125.01       1033.75        22.45 o                         
  -1  17   1        479.28        435.43        20.70 o                         
   0  17   1       1664.45       1702.92        29.73 o                         
   1  17   1        343.54        323.54         5.88 o                         
   2  17   1        141.42        108.73         3.72 o                         
   3  17   1          7.71          6.52         1.07 o                         
   4  17   1          0.17          0.21         0.98 o                         
   5  17   1        450.83        449.40        15.36 o                         
   6  17   1        323.24        349.45        39.00 o                         
   7  17   1         53.56         44.57         3.18 o                         
  -7  18   1         38.23         33.30         2.61 o                         
  -6  18   1          2.92          3.21         2.34 o                         
  -5  18   1        146.26        142.95         3.56 o                         
  -4  18   1        675.83        626.73        10.55 o                         
  -3  18   1        144.63        145.39         4.94 o                         
  -2  18   1        143.14        133.91         7.39 o                         
  -1  18   1         30.29         28.15         1.63 o                         
   0  18   1        395.67        397.21         6.69 o                         
   1  18   1         15.52         12.79         1.13 o                         
   2  18   1        966.87        925.20        36.31 o                         
   3  18   1        534.00        582.83        18.46 o                         
   4  18   1          7.94          8.59         1.37 o                         
   5  18   1         45.46         48.64         2.33 o                         
   6  18   1          6.54         10.09         2.39 o                         
   7  18   1        272.66        282.35        11.15 o                         
  -7  19   1         90.47         76.38         8.25 o                         
  -6  19   1         24.77         25.51         1.92 o                         
  -5  19   1        696.81        669.28         8.67 o                         
  -4  19   1       1836.78       1885.07        15.46 o                         
  -3  19   1        236.04        260.50         5.29 o                         
  -2  19   1         29.56         25.06         1.56 o                         
  -1  19   1         30.27         32.06         1.78 o                         
   0  19   1         29.02         24.95         2.04 o                         
   1  19   1        652.15        684.74        18.14 o                         
   2  19   1       1336.30       1384.50        27.52 o                         
   3  19   1        360.96        350.34         7.74 o                         
   4  19   1          7.36         11.01         1.80 o                         
   5  19   1        103.18        116.52         4.86 o                         
   6  19   1          0.06         -1.02         1.60 o                         
  -6  20   1          2.56          4.30         1.79 o                         
  -5  20   1          5.62          1.88         1.12 o                         
  -4  20   1        161.95        139.77         5.42 o                         
  -3  20   1        448.24        444.95        13.32 o                         
  -2  20   1          1.39         -0.04         0.99 o                         
  -1  20   1          1.91          1.72         1.02 o                         
   0  20   1        183.88        160.89         5.14 o                         
   1  20   1        304.48        272.96         8.07 o                         
   2  20   1        365.92        318.76         9.16 o                         
   3  20   1         79.78         77.59         2.60 o                         
   4  20   1         84.25         72.94         7.38 o                         
   5  20   1         60.60         65.92         8.69 o                         
   6  20   1         62.63         80.75        11.59 o                         
  -6  21   1         67.61         66.83         3.48 o                         
  -5  21   1         28.12         36.83         2.58 o                         
  -4  21   1         75.09         55.55         6.18 o                         
  -3  21   1         45.78         44.53         1.95 o                         
  -2  21   1        305.53        316.53         6.99 o                         
  -1  21   1         76.00         71.45         3.31 o                         
   0  21   1        384.19        426.25         8.34 o                         
   1  21   1         67.06         70.61         3.27 o                         
   2  21   1        320.71        272.52        12.67 o                         
   3  21   1          0.00          0.90         0.94 o                         
   4  21   1         94.90         96.47         5.36 o                         
   5  21   1        141.58        154.33        10.85 o                         
   6  21   1         36.37         40.98         2.84 o                         
  -6  22   1          0.01          0.23         1.61 o                         
  -5  22   1        145.48        141.06         5.06 o                         
  -4  22   1        214.77        199.76        13.43 o                         
  -3  22   1        508.00        522.59        19.03 o                         
  -2  22   1          6.48          8.83         1.20 o                         
  -1  22   1         15.57         15.17         1.89 o                         
   0  22   1         74.41         68.01         2.69 o                         
   1  22   1        302.96        339.61        11.33 o                         
   2  22   1        101.16         84.29         2.77 o                         
   3  22   1         88.17         91.40         3.30 o                         
   4  22   1          5.45          2.95         1.18 o                         
   5  22   1        310.65        288.27        16.39 o                         
  -5  23   1         42.19         44.97         3.01 o                         
  -4  23   1         43.13         36.77         2.25 o                         
  -3  23   1          3.58          1.22         1.26 o                         
  -2  23   1         14.35         23.01         1.70 o                         
  -1  23   1          4.32          5.62         1.40 o                         
   0  23   1        147.49        174.03        11.48 o                         
   1  23   1         17.37         19.84         1.36 o                         
   2  23   1         17.41         17.00         1.36 o                         
   3  23   1         26.87         29.55         1.64 o                         
   4  23   1        134.77        125.71         4.38 o                         
   5  23   1          1.08         -0.84         1.37 o                         
  -5  24   1         71.36         67.15         3.34 o                         
  -4  24   1        120.46        104.64         3.69 o                         
  -3  24   1         81.30         83.76         3.36 o                         
  -2  24   1        306.23        305.51        10.43 o                         
  -1  24   1          7.50          6.15         1.38 o                         
   0  24   1        205.97        209.30         6.53 o                         
   1  24   1         70.67         71.71         2.80 o                         
   2  24   1        109.54        106.84         5.36 o                         
   3  24   1        193.55        192.91        13.60 o                         
   4  24   1         62.06         60.48         3.37 o                         
  -4  25   1          1.89          2.47         1.60 o                         
  -3  25   1          1.35          1.49         1.39 o                         
  -2  25   1         16.01         15.40         2.12 o                         
  -1  25   1        115.12        120.01         4.29 o                         
   0  25   1         43.25         42.24         2.71 o                         
   1  25   1         44.96         43.61         2.39 o                         
   2  25   1          0.30          2.79         1.18 o                         
   3  25   1         35.40         41.36         3.17 o                         
   4  25   1         27.06         28.20         2.72 o                         
  -3  26   1         10.45         11.21         1.53 o                         
  -2  26   1        200.29        206.14        13.58 o                         
  -1  26   1         19.40         22.61         2.31 o                         
   0  26   1         85.46         96.09         3.89 o                         
   1  26   1          9.67          8.99         2.15 o                         
   2  26   1        108.77        114.29         9.27 o                         
   3  26   1         54.56         55.16         5.56 o                         
  -2  27   1          0.49          0.84         1.29 o                         
  -1  27   1          4.18         15.24         2.20 o                         
   0  27   1          0.24          1.14         1.57 o                         
   1  27   1        441.41        421.92        20.36 o                         
   2  27   1         13.46         15.37         1.65 o                         
  -1  28   1          6.30          5.99         1.75 o                         
   0  28   1         59.11         63.98         4.35 o                         
  -8   0   2        236.49        262.41        16.23 o                         
  -6   0   2         29.34         25.96         2.25 o                         
  -4   0   2         50.24         79.79         2.34 o                         
   0   0   2       2651.96       2393.35        79.00 o                         
   2   0   2       3875.67       4075.28        73.98 o                         
   4   0   2        622.42        666.40        28.35 o                         
   6   0   2       1828.70       1894.42        18.80 o                         
   8   0   2        460.24        474.58        13.71 o                         
  -9   1   2          2.49          2.87         1.25 o                         
  -8   1   2        417.59        423.82        19.78 o                         
  -7   1   2        626.77        618.63        24.12 o                         
  -6   1   2         50.87         44.03         1.62 o                         
  -5   1   2         61.64         42.25         1.80 o                         
  -4   1   2        727.90        729.29        24.39 o                         
  -3   1   2         62.63         49.12         1.09 o                         
  -2   1   2       2462.20       2382.01        24.13 o                         
  -1   1   2        182.64        177.90         3.44 o                         
   0   1   2          1.57          3.33         0.58 o                         
   1   1   2       1683.15       1574.46        25.83 o                         
   2   1   2       1327.06       1317.19        23.59 o                         
   3   1   2       3245.22       3416.83        43.84 o                         
   4   1   2        149.32        194.14         5.05 o                         
   5   1   2         88.36         93.32         2.72 o                         
   6   1   2        302.08        317.84         4.32 o                         
   7   1   2         59.71         58.38         2.21 o                         
   8   1   2         25.79         24.80         1.92 o                         
  -9   2   2         64.32         61.49         2.35 o                         
  -8   2   2         20.84         20.82         2.95 o                         
  -7   2   2        146.91        140.86         4.48 o                         
  -6   2   2        415.59        406.11        17.07 o                         
  -5   2   2          5.77          3.20         0.52 o                         
  -4   2   2          0.74          1.96         0.42 o                         
  -3   2   2         32.40         15.81         0.63 o                         
  -2   2   2         60.45         62.46         1.16 o                         
  -1   2   2        124.38        149.82         2.33 o                         
   0   2   2        365.13        326.13         4.89 o                         
   1   2   2        131.55        129.24         2.62 o                         
   2   2   2        795.55        788.93        17.32 o                         
   3   2   2         14.54         24.15         1.17 o                         
   4   2   2         87.05        100.83         3.44 o                         
   5   2   2        762.87        730.52        23.24 o                         
   6   2   2        190.64        196.09         3.37 o                         
   7   2   2        120.83        138.00         4.49 o                         
   8   2   2         25.74         30.73         1.88 o                         
  -9   3   2         68.66         73.57         3.29 o                         
  -8   3   2         97.46        100.00         2.89 o                         
  -7   3   2          9.08         10.07         1.06 o                         
  -6   3   2        540.19        516.13        19.64 o                         
  -5   3   2          4.30          6.44         0.60 o                         
  -4   3   2       1901.64       1891.82        27.29 o                         
  -3   3   2        318.69        304.86         4.07 o                         
  -2   3   2        498.50        483.46         6.97 o                         
  -1   3   2       1684.00       1666.62        19.37 o                         
   0   3   2       1424.83       1360.82        32.71 o                         
   1   3   2        791.62        844.26         9.50 o                         
   2   3   2       8805.09       9435.54       334.55 o                         
   3   3   2         51.27         51.54         1.92 o                         
   4   3   2        165.94        155.60         6.28 o                         
   5   3   2        275.18        287.46         4.45 o                         
   6   3   2        133.70        141.65         4.22 o                         
   7   3   2        230.79        224.20         4.46 o                         
   8   3   2        220.48        207.07         5.91 o                         
  -9   4   2         59.23         67.12         4.12 o                         
  -8   4   2        106.14        109.93         4.21 o                         
  -7   4   2        174.78        184.10         5.33 o                         
  -6   4   2          0.49          1.42         0.68 o                         
  -5   4   2         32.16         25.97         1.07 o                         
  -4   4   2         56.83         68.00         1.51 o                         
  -3   4   2          0.96          1.52         0.29 o                         
  -2   4   2       1156.24       1146.89        11.00 o                         
  -1   4   2        238.50        204.52         3.04 o                         
   0   4   2       3453.78       3609.87        52.00 o                         
   1   4   2        481.09        538.33        10.79 o                         
   2   4   2        576.35        586.70        13.85 o                         
   3   4   2        422.37        416.67        14.03 o                         
   4   4   2        383.14        398.60         5.36 o                         
   5   4   2       1510.71       1611.32        33.51 o                         
   6   4   2         94.95         92.98         2.77 o                         
   7   4   2         26.26         20.22         1.31 o                         
   8   4   2          9.08          9.28         1.41 o                         
  -9   5   2        144.85        125.25        16.02 o                         
  -8   5   2          0.30         -0.05         0.91 o                         
  -7   5   2         16.02         18.19         1.00 o                         
  -6   5   2         99.47        106.65         4.10 o                         
  -5   5   2       1046.69       1040.03        16.31 o                         
  -4   5   2         17.24         21.10         0.87 o                         
  -3   5   2       1719.81       1603.54        17.12 o                         
  -2   5   2        440.12        426.31         7.53 o                         
  -1   5   2        151.30        119.30         1.83 o                         
   0   5   2        153.55        154.53         3.21 o                         
   1   5   2        670.99        669.74        19.07 o                         
   2   5   2         98.91         87.51         2.21 o                         
   3   5   2        508.00        503.43        15.30 o                         
   4   5   2         68.02         63.96         2.16 o                         
   5   5   2         40.90         38.74         1.77 o                         
   6   5   2        347.69        343.79         8.61 o                         
   7   5   2        180.51        183.24         3.66 o                         
   8   5   2          0.05          1.34         1.35 o                         
  -9   6   2         15.07         14.81         1.65 o                         
  -8   6   2        325.64        358.18        11.13 o                         
  -7   6   2          3.06          3.73         0.81 o                         
  -6   6   2         75.38         86.28         2.57 o                         
  -5   6   2         11.14         12.21         0.86 o                         
  -4   6   2        412.97        459.09        10.86 o                         
  -3   6   2         55.75         58.52         1.25 o                         
  -2   6   2        409.07        337.75         6.26 o                         
  -1   6   2        709.27        651.97         7.32 o                         
   0   6   2         21.68         16.63         0.88 o                         
   1   6   2        204.16        242.64         9.19 o                         
   2   6   2        228.60        206.20         7.89 o                         
   3   6   2        702.46        716.88        30.79 o                         
   4   6   2         94.70         97.20         3.00 o                         
   5   6   2         29.43         33.63         1.75 o                         
   6   6   2        166.81        187.59         4.40 o                         
   7   6   2         20.95         21.37         1.68 o                         
   8   6   2        290.15        268.45         9.95 o                         
  -9   7   2        106.83        101.10         8.33 o                         
  -8   7   2         58.10         53.77         2.25 o                         
  -7   7   2         58.04         57.70         1.90 o                         
  -6   7   2         57.19         46.89         2.40 o                         
  -5   7   2        795.93        793.11        19.58 o                         
  -4   7   2       2444.30       2386.89        27.70 o                         
  -3   7   2       1644.28       1584.68        19.45 o                         
  -2   7   2         74.45         70.63         1.62 o                         
  -1   7   2          0.16          0.85         0.43 o                         
   0   7   2       1550.89       1600.62        34.44 o                         
   1   7   2        923.32       1010.56        39.97 o                         
   2   7   2        517.96        493.94        20.26 o                         
   3   7   2        792.53        840.63        59.53 o                         
   4   7   2       1822.06       1973.92        29.78 o                         
   5   7   2        216.51        250.86         5.73 o                         
   6   7   2          4.40          5.30         1.02 o                         
   7   7   2        184.51        187.07         4.24 o                         
   8   7   2        334.01        278.30        16.84 o                         
  -9   8   2        480.95        497.57        20.79 o                         
  -8   8   2         59.86         59.13         2.65 o                         
  -7   8   2        309.04        332.25        10.12 o                         
  -6   8   2        128.37        128.40         6.80 o                         
  -5   8   2        192.40        186.76         6.43 o                         
  -4   8   2       1579.98       1649.64        29.07 o                         
  -3   8   2        117.83        123.02         4.23 o                         
  -2   8   2          6.18          5.69         0.47 o                         
  -1   8   2        753.27        792.33         7.92 o                         
   0   8   2         25.51         27.32         1.00 o                         
   1   8   2          2.53          6.61         0.67 o                         
   2   8   2        142.10        189.00         7.27 o                         
   3   8   2        187.80        211.17         4.68 o                         
   4   8   2         83.20         91.41         3.40 o                         
   5   8   2       1815.32       1829.49        20.14 o                         
   6   8   2          8.19          9.41         1.12 o                         
   7   8   2        196.89        192.94         6.01 o                         
   8   8   2          0.30         -0.74         1.01 o                         
  -9   9   2         14.48         14.95         1.68 o                         
  -8   9   2        216.56        245.11         7.93 o                         
  -7   9   2         80.95         90.33         6.06 o                         
  -6   9   2         99.39        111.63         5.52 o                         
  -5   9   2         11.56         14.78         1.01 o                         
  -4   9   2       1598.43       1578.63        39.18 o                         
  -3   9   2          5.99          7.59         0.58 o                         
  -2   9   2        315.05        289.95         8.14 o                         
  -1   9   2         13.88         15.83         0.73 o                         
   0   9   2        967.67        991.25        14.66 o                         
   1   9   2        488.14        480.81        12.43 o                         
   2   9   2        633.77        826.86        13.32 o                         
   3   9   2        680.10        769.56         9.91 o                         
   4   9   2         10.80         11.29         1.23 o                         
   5   9   2          6.97          7.20         0.93 o                         
   6   9   2         21.85         23.23         1.53 o                         
   7   9   2        288.83        276.13         9.19 o                         
   8   9   2        315.22        305.64         7.76 o                         
  -9  10   2         92.73         87.80         3.95 o                         
  -8  10   2        820.13        850.25        14.68 o                         
  -7  10   2        217.03        226.25         6.84 o                         
  -6  10   2          4.27          6.06         0.80 o                         
  -5  10   2        310.14        331.78         9.37 o                         
  -4  10   2        163.49        169.66         6.21 o                         
  -3  10   2        134.80        133.67         3.53 o                         
  -2  10   2        495.98        446.15        15.96 o                         
  -1  10   2       1021.89        928.03        15.94 o                         
   0  10   2        497.25        488.29        11.66 o                         
   1  10   2       4448.78       4539.53       130.01 o                         
   2  10   2        366.63        438.62        17.65 o                         
   3  10   2        197.88        209.12         4.41 o                         
   4  10   2       2392.06       2480.60        50.85 o                         
   5  10   2         44.36         48.11         1.95 o                         
   6  10   2         86.01         88.68         2.63 o                         
   7  10   2          9.88          7.06         1.37 o                         
   8  10   2         31.30         31.73         1.58 o                         
  -9  11   2         69.20         71.16         3.60 o                         
  -8  11   2        111.26        117.80         5.24 o                         
  -7  11   2          0.51          0.30         0.93 o                         
  -6  11   2        108.71        102.60         6.21 o                         
  -5  11   2        935.56        842.35        37.82 o                         
  -4  11   2        264.15        284.62         8.20 o                         
  -3  11   2          9.06          4.35         0.55 o                         
  -2  11   2        119.54        115.35         2.46 o                         
  -1  11   2        279.53        302.33         6.53 o                         
   0  11   2       2135.12       2318.32        56.96 o                         
   1  11   2        246.32        271.89         7.07 o                         
   2  11   2        223.01        212.65         5.49 o                         
   3  11   2        544.90        507.11         6.54 o                         
   4  11   2       1003.68       1036.90        24.54 o                         
   5  11   2        143.32        147.06         4.19 o                         
   6  11   2          1.16          0.80         0.77 o                         
   7  11   2        196.39        195.87         6.10 o                         
   8  11   2         24.93         24.59         2.24 o                         
  -8  12   2        166.20        185.67         4.63 o                         
  -7  12   2         50.97         55.01         2.08 o                         
  -6  12   2        665.63        691.10        22.34 o                         
  -5  12   2          2.27          2.42         0.50 o                         
  -4  12   2         54.26         47.22         2.61 o                         
  -3  12   2        812.31        741.64        18.84 o                         
  -2  12   2       2671.18       2831.68        57.99 o                         
  -1  12   2        457.62        431.30         7.91 o                         
   0  12   2       1056.87        991.97        18.73 o                         
   1  12   2        257.65        292.91         7.96 o                         
   2  12   2        120.30        141.42         4.19 o                         
   3  12   2        528.39        497.18        14.67 o                         
   4  12   2        296.84        294.39         5.32 o                         
   5  12   2        265.18        261.96         5.59 o                         
   6  12   2        491.00        474.32        14.38 o                         
   7  12   2        206.32        198.87         5.14 o                         
  -8  13   2         24.09         25.94         1.65 o                         
  -7  13   2        247.89        238.17         6.57 o                         
  -6  13   2          7.49          6.94         0.94 o                         
  -5  13   2        265.51        243.65         9.81 o                         
  -4  13   2        153.33        126.91        10.40 o                         
  -3  13   2        555.77        529.09        25.12 o                         
  -2  13   2        405.73        409.38         9.40 o                         
  -1  13   2          7.13         14.52         0.86 o                         
   0  13   2         46.30         49.72         2.74 o                         
   1  13   2        568.82        613.03         7.33 o                         
   2  13   2        582.19        571.94         7.82 o                         
   3  13   2       3024.32       2875.53        59.41 o                         
   4  13   2        456.79        442.72        10.51 o                         
   5  13   2         90.98         90.63         2.87 o                         
   6  13   2         27.50         28.10         1.31 o                         
   7  13   2         11.54         12.40         1.54 o                         
  -8  14   2          1.35          0.98         1.06 o                         
  -7  14   2        142.65        151.53         4.01 o                         
  -6  14   2         17.94         21.76         1.24 o                         
  -5  14   2        315.10        320.75         5.41 o                         
  -4  14   2          0.07          0.16         0.56 o                         
  -3  14   2        194.98        163.59         7.02 o                         
  -2  14   2          2.90          3.36         0.67 o                         
  -1  14   2       2223.80       1987.19        62.96 o                         
   0  14   2         14.17         16.29         1.32 o                         
   1  14   2         18.35         16.96         1.24 o                         
   2  14   2         28.75         24.92         1.25 o                         
   3  14   2        545.03        521.86        21.20 o                         
   4  14   2          4.83          5.62         0.83 o                         
   5  14   2        282.57        276.09         5.98 o                         
   6  14   2          9.63         10.38         1.20 o                         
   7  14   2        151.43        157.19         5.81 o                         
  -8  15   2         14.03         13.43         1.21 o                         
  -7  15   2         70.91         60.40         3.74 o                         
  -6  15   2        357.98        362.31         7.09 o                         
  -5  15   2          0.47          1.44         0.80 o                         
  -4  15   2        446.22        425.60        15.79 o                         
  -3  15   2        195.80        186.69         8.84 o                         
  -2  15   2        117.31        113.66         5.43 o                         
  -1  15   2          2.09          3.87         0.55 o                         
   0  15   2        474.17        478.86        11.58 o                         
   1  15   2         92.97        100.40         5.38 o                         
   2  15   2        246.77        225.20        11.77 o                         
   3  15   2        473.37        486.30         6.52 o                         
   4  15   2         48.86         46.06         1.99 o                         
   5  15   2        450.28        454.21        11.55 o                         
   6  15   2          2.47          5.24         1.18 o                         
   7  15   2          0.88          0.28         1.54 o                         
  -8  16   2        231.99        217.23        13.47 o                         
  -7  16   2         21.25         17.90         1.49 o                         
  -6  16   2         14.59         20.27         1.36 o                         
  -5  16   2          2.55          2.94         0.94 o                         
  -4  16   2        544.60        561.97         7.00 o                         
  -3  16   2        117.70        108.61         8.43 o                         
  -2  16   2        201.87        189.92         9.28 o                         
  -1  16   2        107.08         96.60         4.79 o                         
   0  16   2        896.18        893.31         9.96 o                         
   1  16   2         76.41         73.64         3.50 o                         
   2  16   2        158.83        158.73         6.15 o                         
   3  16   2          7.11          5.68         1.15 o                         
   4  16   2        196.98        211.40        10.21 o                         
   5  16   2        392.25        380.92        15.61 o                         
   6  16   2         88.66         87.89         3.70 o                         
   7  16   2         90.71         89.27         9.06 o                         
  -7  17   2          2.00          0.81         1.08 o                         
  -6  17   2         14.15         15.02         1.14 o                         
  -5  17   2        489.85        499.59        11.58 o                         
  -4  17   2        167.27        166.70         4.42 o                         
  -3  17   2        103.95        102.00         6.92 o                         
  -2  17   2          2.37          1.75         0.65 o                         
  -1  17   2        766.19        725.08        31.83 o                         
   0  17   2        764.41        735.81        16.10 o                         
   1  17   2        648.51        634.48        11.30 o                         
   2  17   2        238.23        248.60        16.81 o                         
   3  17   2        402.56        437.61        21.81 o                         
   4  17   2         16.65         18.03         1.61 o                         
   5  17   2         78.52         74.00         3.61 o                         
   6  17   2          4.61          6.29         1.71 o                         
  -7  18   2         74.09         73.82         2.82 o                         
  -6  18   2        450.73        429.91        23.70 o                         
  -5  18   2        143.83        128.85         8.88 o                         
  -4  18   2          0.94          3.95         1.11 o                         
  -3  18   2        199.20        202.91         6.13 o                         
  -2  18   2         29.21         25.92         1.88 o                         
  -1  18   2       1450.67       1434.39        54.12 o                         
   0  18   2         13.48          8.27         1.02 o                         
   1  18   2         34.78         34.66         1.88 o                         
   2  18   2         41.06         36.41         1.92 o                         
   3  18   2         39.61         47.63         3.68 o                         
   4  18   2          9.15         11.73         1.37 o                         
   5  18   2        135.29        131.57         5.80 o                         
   6  18   2         20.35         20.34         2.39 o                         
  -7  19   2         54.10         47.77         4.12 o                         
  -6  19   2        215.90        168.79        24.55 o                         
  -5  19   2        107.55        114.73         5.98 o                         
  -4  19   2        199.32        229.23         8.78 o                         
  -3  19   2        348.79        348.84         8.21 o                         
  -2  19   2        177.82        190.04         4.40 o                         
  -1  19   2        552.33        546.36        11.43 o                         
   0  19   2         17.10         28.13         1.64 o                         
   1  19   2        265.76        259.37         9.62 o                         
   2  19   2        736.19        707.60        28.69 o                         
   3  19   2         98.67        110.82         5.39 o                         
   4  19   2        187.02        176.07         9.96 o                         
   5  19   2          0.30          3.01         1.32 o                         
   6  19   2          0.05          0.88         1.89 o                         
  -7  20   2        238.24        228.31         8.35 o                         
  -6  20   2         39.46         32.91         1.89 o                         
  -5  20   2        275.21        291.23        13.49 o                         
  -4  20   2        467.46        441.41        16.61 o                         
  -3  20   2        304.86        298.07         8.67 o                         
  -2  20   2        134.31        118.73         5.02 o                         
  -1  20   2        275.30        283.15         5.34 o                         
   0  20   2        967.70        862.61        30.57 o                         
   1  20   2          0.38          1.31         0.90 o                         
   2  20   2          0.27          1.82         1.11 o                         
   3  20   2         11.96         12.67         1.52 o                         
   4  20   2          0.62         -0.50         1.36 o                         
   5  20   2        444.60        420.38        13.67 o                         
  -6  21   2        176.02        176.95         4.91 o                         
  -5  21   2        202.10        192.19         9.80 o                         
  -4  21   2        263.96        285.84         6.09 o                         
  -3  21   2          6.73          7.03         1.33 o                         
  -2  21   2         57.86         60.00         2.89 o                         
  -1  21   2         10.65         10.82         1.42 o                         
   0  21   2        158.50        187.88         9.09 o                         
   1  21   2        303.08        276.95        13.84 o                         
   2  21   2          6.81          8.47         1.18 o                         
   3  21   2         64.49         74.68         3.25 o                         
   4  21   2         17.52         13.84         2.39 o                         
   5  21   2        185.59        167.56         5.98 o                         
  -6  22   2          1.38          0.97         1.42 o                         
  -5  22   2         17.53         17.29         1.54 o                         
  -4  22   2         40.82         36.95         2.27 o                         
  -3  22   2         20.56         17.47         1.62 o                         
  -2  22   2        146.25        156.75         6.85 o                         
  -1  22   2         30.59         36.18         2.26 o                         
   0  22   2        924.14        871.95        37.47 o                         
   1  22   2          4.35          3.77         1.01 o                         
   2  22   2          0.47          1.42         0.96 o                         
   3  22   2         28.40         33.81         3.32 o                         
   4  22   2        349.66        370.06        15.52 o                         
   5  22   2         69.98         65.28         4.53 o                         
  -5  23   2        102.03        105.14         6.12 o                         
  -4  23   2        129.27        137.20         8.59 o                         
  -3  23   2        214.25        217.10         6.54 o                         
  -2  23   2          5.64          6.79         1.49 o                         
  -1  23   2        205.66        195.28         7.80 o                         
   0  23   2          2.40          6.53         1.31 o                         
   1  23   2         29.10         29.37         1.83 o                         
   2  23   2         17.57         17.73         1.54 o                         
   3  23   2         43.41         39.71         2.05 o                         
   4  23   2          1.01          0.03         1.24 o                         
  -5  24   2        107.71         99.83         5.47 o                         
  -4  24   2         94.69         87.00         3.77 o                         
  -3  24   2          5.47          5.19         1.97 o                         
  -2  24   2        279.31        312.48        10.57 o                         
  -1  24   2        479.98        468.88        21.67 o                         
   0  24   2        360.95        356.20        12.45 o                         
   1  24   2        327.60        342.11        17.07 o                         
   2  24   2         40.39         39.38         2.59 o                         
   3  24   2         15.98         20.23         1.94 o                         
   4  24   2         44.36         50.66         4.33 o                         
  -4  25   2        223.54        206.08         7.36 o                         
  -3  25   2         39.71         51.31         3.24 o                         
  -2  25   2          0.21         -0.74         1.29 o                         
  -1  25   2         98.58         97.60         8.63 o                         
   0  25   2        154.92        148.18         5.62 o                         
   1  25   2        164.20        152.42         5.62 o                         
   2  25   2        463.35        483.87         9.34 o                         
   3  25   2         53.36         53.62         2.90 o                         
  -3  26   2         25.49         16.01         2.04 o                         
  -2  26   2         73.87         66.21         6.13 o                         
  -1  26   2         75.22         65.62         7.13 o                         
   0  26   2          1.57          3.62         1.58 o                         
   1  26   2        203.80        195.49         5.84 o                         
   2  26   2         25.97         27.59         3.50 o                         
  -2  27   2         15.91         16.08         5.14 o                         
  -1  27   2          3.66          1.15         2.18 o                         
   0  27   2        124.73        110.04        12.97 o                         
   1  27   2        259.37        245.35        17.07 o                         
  -9   0   3          1.42          2.20         1.36 o                         
  -7   0   3        130.28        137.93         5.09 o                         
  -5   0   3        360.73        429.61         6.71 o                         
  -3   0   3        999.45        815.41        12.61 o                         
  -1   0   3        896.86        909.15        32.91 o                         
   1   0   3       1214.07       1146.78        47.92 o                         
   3   0   3        716.19        727.24         9.68 o                         
   5   0   3          0.06          0.47         1.43 o                         
   7   0   3         83.60         77.17         4.36 o                         
  -9   1   3        116.96        115.91         3.67 o                         
  -8   1   3        822.30        848.50        22.38 o                         
  -7   1   3          1.05          1.52         0.73 o                         
  -6   1   3        411.99        406.43        11.01 o                         
  -5   1   3        253.99        238.48         4.61 o                         
  -4   1   3         34.90         42.95         1.24 o                         
  -3   1   3       1586.08       1575.08        16.97 o                         
  -2   1   3        214.06        194.78         3.08 o                         
  -1   1   3         60.64         73.60         1.46 o                         
   0   1   3        152.85        172.28         4.83 o                         
   1   1   3        939.27        891.11        28.80 o                         
   2   1   3        618.72        643.53        21.12 o                         
   3   1   3          6.84          4.49         0.93 o                         
   4   1   3        512.78        485.53         5.90 o                         
   5   1   3        380.54        374.85         7.15 o                         
   6   1   3         72.72         79.23         2.11 o                         
   7   1   3          5.72          9.76         1.09 o                         
   8   1   3          1.46          1.28         1.24 o                         
  -9   2   3          3.47          2.85         1.27 o                         
  -8   2   3        105.29        110.34         6.47 o                         
  -7   2   3         39.54         41.68         1.81 o                         
  -6   2   3        219.60        218.47         7.15 o                         
  -5   2   3         69.51         61.34         2.95 o                         
  -4   2   3      14494.66      14078.92       497.33 o                         
  -3   2   3          0.93          0.17         0.30 o                         
  -2   2   3        466.80        543.51        10.06 o                         
  -1   2   3          2.68          1.80         0.46 o                         
   0   2   3        126.86        102.08         2.28 o                         
   1   2   3       3355.96       3313.97       110.14 o                         
   2   2   3       3044.14       3297.50        62.44 o                         
   3   2   3        368.87        395.04         6.48 o                         
   4   2   3        152.60        154.52         3.56 o                         
   5   2   3          0.21         -0.22         0.91 o                         
   6   2   3         72.38         68.94         2.26 o                         
   7   2   3          8.21         11.03         1.19 o                         
   8   2   3        453.81        449.64        16.41 o                         
  -9   3   3        154.04        154.90         6.84 o                         
  -8   3   3        129.29        134.67         7.80 o                         
  -7   3   3        173.60        170.67         6.87 o                         
  -6   3   3         63.45         57.06         2.47 o                         
  -5   3   3         95.09         77.96         3.53 o                         
  -4   3   3       6199.80       6158.84       202.23 o                         
  -3   3   3        257.79        230.86         4.06 o                         
  -2   3   3        454.67        439.47         6.32 o                         
  -1   3   3       2642.98       2544.44        56.27 o                         
   0   3   3          3.04          3.57         0.59 o                         
   1   3   3       2031.59       2240.93        61.42 o                         
   2   3   3         57.77         57.69         2.18 o                         
   3   3   3        164.34        131.35         3.88 o                         
   4   3   3         44.42         46.74         1.84 o                         
   5   3   3        195.71        186.10         3.63 o                         
   6   3   3         97.89         97.76         2.55 o                         
   7   3   3          0.48          0.25         0.86 o                         
   8   3   3          0.60         -1.56         1.65 o                         
  -9   4   3         51.77         48.18         3.25 o                         
  -8   4   3          7.40          6.69         0.93 o                         
  -7   4   3          5.05          7.51         0.88 o                         
  -6   4   3         89.14         81.31         3.39 o                         
  -5   4   3        742.27        699.81        15.35 o                         
  -4   4   3        377.79        344.06         6.32 o                         
  -3   4   3        157.31        194.95         3.17 o                         
  -2   4   3        256.22        234.53         3.61 o                         
  -1   4   3        800.09        810.84        13.78 o                         
   0   4   3        323.98        297.82         6.07 o                         
   1   4   3        330.49        366.21         9.20 o                         
   2   4   3        267.16        333.77        16.10 o                         
   3   4   3        409.54        423.79         6.73 o                         
   4   4   3        154.34        155.85         2.91 o                         
   5   4   3         23.41         25.84         1.41 o                         
   6   4   3          0.08          1.60         0.75 o                         
   7   4   3         98.22        100.18         2.55 o                         
   8   4   3        188.89        170.76         5.84 o                         
  -9   5   3          0.87          0.20         1.15 o                         
  -8   5   3        229.02        240.59        15.42 o                         
  -7   5   3        123.29        124.22         4.85 o                         
  -6   5   3        576.80        529.95        27.72 o                         
  -5   5   3          0.29          0.22         0.43 o                         
  -4   5   3        187.70        182.99         3.44 o                         
  -3   5   3       2518.64       2375.37        36.04 o                         
  -2   5   3        160.14        125.72         2.13 o                         
  -1   5   3        328.63        314.74         6.83 o                         
   0   5   3       3611.92       3580.53        74.24 o                         
   1   5   3        345.16        331.73        10.75 o                         
   2   5   3        516.47        570.19        11.08 o                         
   3   5   3        203.26        202.89         5.34 o                         
   4   5   3        101.62        115.10         3.03 o                         
   5   5   3       1552.14       1664.28        13.20 o                         
   6   5   3        990.59       1036.33        19.28 o                         
   7   5   3        291.07        283.00         6.09 o                         
   8   5   3         13.95         12.42         1.84 o                         
  -9   6   3         74.33         74.74         3.44 o                         
  -8   6   3         99.60        101.88         3.41 o                         
  -7   6   3          9.80          7.33         1.00 o                         
  -6   6   3        188.20        180.35         7.91 o                         
  -5   6   3         94.18         76.99         2.26 o                         
  -4   6   3         14.86         13.46         0.72 o                         
  -3   6   3        490.85        464.14        12.90 o                         
  -2   6   3        469.66        457.90         5.47 o                         
  -1   6   3          0.04          0.03         0.45 o                         
   0   6   3       2823.79       3063.67        60.30 o                         
   1   6   3         92.86         62.19         1.92 o                         
   2   6   3        386.05        428.96         6.82 o                         
   3   6   3        221.22        195.90         3.74 o                         
   4   6   3          0.28          0.45         0.77 o                         
   5   6   3       3076.34       3121.29        34.83 o                         
   6   6   3        227.84        248.14         5.12 o                         
   7   6   3         38.18         42.79         2.13 o                         
   8   6   3         71.59         69.48         2.68 o                         
  -9   7   3         40.47         46.43         2.62 o                         
  -8   7   3         30.14         35.40         1.88 o                         
  -7   7   3         16.46         15.99         0.97 o                         
  -6   7   3         66.97         62.18         2.60 o                         
  -5   7   3         27.99         29.37         1.21 o                         
  -4   7   3         11.26         11.64         0.68 o                         
  -3   7   3        622.71        601.64        11.98 o                         
  -2   7   3        558.22        543.41        15.29 o                         
  -1   7   3       3376.61       3415.84        57.72 o                         
   0   7   3        168.61        264.55         6.80 o                         
   1   7   3        360.75        347.66        10.22 o                         
   2   7   3        167.05        200.93         4.66 o                         
   3   7   3        215.96        203.72         4.04 o                         
   4   7   3        195.20        179.02         6.27 o                         
   5   7   3         58.58         78.49         4.48 o                         
   6   7   3          0.09         -0.63         0.95 o                         
   7   7   3        116.37        105.04         3.35 o                         
   8   7   3          6.55          6.69         3.81 o                         
  -9   8   3         81.33         80.90         3.16 o                         
  -8   8   3         43.52         36.04         2.48 o                         
  -7   8   3        145.60        148.88         3.54 o                         
  -6   8   3          4.82          6.66         0.66 o                         
  -5   8   3        141.54        142.42         5.80 o                         
  -4   8   3       1087.05       1048.89        31.43 o                         
  -3   8   3        235.49        251.03         7.06 o                         
  -2   8   3        171.67        190.33         4.28 o                         
  -1   8   3        214.65        259.78         7.38 o                         
   0   8   3        140.25        155.85         6.32 o                         
   1   8   3        221.05        287.23         8.26 o                         
   2   8   3       2052.95       2174.55        44.57 o                         
   3   8   3         29.85         40.06         2.06 o                         
   4   8   3         24.38         27.79         1.85 o                         
   5   8   3          0.90          0.44         0.96 o                         
   6   8   3          9.28         11.06         1.34 o                         
   7   8   3        144.02        129.40         5.04 o                         
  -9   9   3        493.20        496.83        10.14 o                         
  -8   9   3        181.42        174.63         8.98 o                         
  -7   9   3        317.64        311.45         8.70 o                         
  -6   9   3        258.75        267.94         4.91 o                         
  -5   9   3         14.32         11.73         0.80 o                         
  -4   9   3        373.42        416.90         7.24 o                         
  -3   9   3         57.83         62.05         2.26 o                         
  -2   9   3       2771.48       2817.39        27.74 o                         
  -1   9   3       1879.77       1866.28        33.19 o                         
   0   9   3        184.74        231.55         9.95 o                         
   1   9   3         32.08         38.90         1.76 o                         
   2   9   3        806.91        936.71        21.43 o                         
   3   9   3        876.59        941.53        19.75 o                         
   4   9   3        675.70        679.82         7.76 o                         
   5   9   3        423.96        442.19         7.14 o                         
   6   9   3        135.52        143.16         5.76 o                         
   7   9   3        110.97        123.28         4.31 o                         
  -9  10   3         52.84         41.74         4.66 o                         
  -8  10   3        104.83        101.88         2.64 o                         
  -7  10   3          6.49          7.98         1.25 o                         
  -6  10   3        248.55        257.43         5.06 o                         
  -5  10   3        443.67        451.80         4.62 o                         
  -4  10   3       1058.32       1110.44        27.34 o                         
  -3  10   3          9.41          6.13         0.68 o                         
  -2  10   3        737.38        781.42        12.78 o                         
  -1  10   3        514.37        522.85         9.61 o                         
   0  10   3        724.77        773.26        20.59 o                         
   1  10   3         55.13         50.17         3.14 o                         
   2  10   3        590.79        643.84         9.27 o                         
   3  10   3       2242.27       2272.23        60.87 o                         
   4  10   3        942.01       1033.56        10.59 o                         
   5  10   3          0.01         -1.04         1.04 o                         
   6  10   3         58.87         61.45         2.34 o                         
   7  10   3         43.82         38.75         2.34 o                         
  -9  11   3        134.62        128.65         3.87 o                         
  -8  11   3          4.58          3.58         1.02 o                         
  -7  11   3         69.17         74.29         2.67 o                         
  -6  11   3         35.89         32.87         1.36 o                         
  -5  11   3          8.12          9.26         0.79 o                         
  -4  11   3        342.52        314.52        10.00 o                         
  -3  11   3         28.98         34.18         1.40 o                         
  -2  11   3       1933.81       1853.85        34.77 o                         
  -1  11   3        396.54        391.74         9.38 o                         
   0  11   3        342.12        303.39         7.15 o                         
   1  11   3         13.50         26.51         1.49 o                         
   2  11   3        643.84        634.52        13.32 o                         
   3  11   3        535.58        559.79        11.46 o                         
   4  11   3         66.22         66.26         3.04 o                         
   5  11   3        189.79        187.64         4.19 o                         
   6  11   3        282.99        257.99        15.36 o                         
   7  11   3          6.61          6.26         1.50 o                         
  -9  12   3          3.57          4.65         1.29 o                         
  -8  12   3         54.43         53.70         2.22 o                         
  -7  12   3         53.11         48.58         2.88 o                         
  -6  12   3          8.86          7.40         0.88 o                         
  -5  12   3        239.37        226.15         7.46 o                         
  -4  12   3         43.48         42.40         2.11 o                         
  -3  12   3        624.49        623.18        14.03 o                         
  -2  12   3        137.12        127.55         3.02 o                         
  -1  12   3          0.65          0.70         0.43 o                         
   0  12   3        184.28        164.87         3.94 o                         
   1  12   3        661.79        713.23        17.14 o                         
   2  12   3        694.66        681.07         9.28 o                         
   3  12   3       1166.67       1203.31        33.72 o                         
   4  12   3        515.06        539.67         8.83 o                         
   5  12   3         39.64         41.03         1.77 o                         
   6  12   3          2.73          2.04         1.07 o                         
   7  12   3        266.56        285.08         7.28 o                         
  -8  13   3         59.76         68.95         2.47 o                         
  -7  13   3        309.08        309.68        12.35 o                         
  -6  13   3         11.74         14.59         1.05 o                         
  -5  13   3         57.41         60.76         2.89 o                         
  -4  13   3         38.92         32.07         1.72 o                         
  -3  13   3         86.60         82.38         2.56 o                         
  -2  13   3         71.05         56.62         2.09 o                         
  -1  13   3         10.27         13.93         0.90 o                         
   0  13   3         45.21         54.38         2.22 o                         
   1  13   3        142.56        129.63         4.51 o                         
   2  13   3        262.23        239.79         7.79 o                         
   3  13   3        395.32        367.94        14.20 o                         
   4  13   3         36.51         31.74         1.92 o                         
   5  13   3        733.58        753.81        24.26 o                         
   6  13   3         40.58         44.70         1.93 o                         
   7  13   3        244.64        268.98         7.34 o                         
  -8  14   3        117.04        121.81         3.45 o                         
  -7  14   3          7.78          8.16         1.03 o                         
  -6  14   3        158.26        158.11         3.07 o                         
  -5  14   3          0.50          0.62         0.65 o                         
  -4  14   3        374.01        373.72        15.49 o                         
  -3  14   3         15.46         14.41         1.02 o                         
  -2  14   3        606.42        639.03        15.08 o                         
  -1  14   3         21.88         23.53         1.27 o                         
   0  14   3       1672.04       1837.83        25.78 o                         
   1  14   3         63.37         63.32         2.25 o                         
   2  14   3       2334.57       2320.78        45.74 o                         
   3  14   3         53.03         44.64         1.92 o                         
   4  14   3        132.19        132.01         5.18 o                         
   5  14   3         55.96         55.02         2.08 o                         
   6  14   3          1.66          1.11         1.06 o                         
   7  14   3         95.96         99.13         3.57 o                         
  -8  15   3         14.79         18.03         1.43 o                         
  -7  15   3         56.45         63.04         2.04 o                         
  -6  15   3         65.27         65.69         2.09 o                         
  -5  15   3          6.81          8.34         0.84 o                         
  -4  15   3          1.01          1.34         0.69 o                         
  -3  15   3         57.79         52.80         3.38 o                         
  -2  15   3        160.28        142.56         5.03 o                         
  -1  15   3       1441.06       1371.20        35.06 o                         
   0  15   3         11.18         13.55         1.21 o                         
   1  15   3        957.38       1040.51        27.53 o                         
   2  15   3         33.90         24.59         1.36 o                         
   3  15   3       1008.95        987.21        19.98 o                         
   4  15   3         21.81         19.13         1.76 o                         
   5  15   3        434.80        437.54        12.22 o                         
   6  15   3         72.48         75.01         2.68 o                         
  -8  16   3         50.93         53.37         3.22 o                         
  -7  16   3          4.49          6.27         1.09 o                         
  -6  16   3        100.69        104.56         3.43 o                         
  -5  16   3        279.94        307.71         7.16 o                         
  -4  16   3         82.03         81.48         2.87 o                         
  -3  16   3       1219.07       1225.65        29.34 o                         
  -2  16   3         26.27         28.80         2.10 o                         
  -1  16   3        586.00        564.01        18.57 o                         
   0  16   3         13.39         14.42         1.42 o                         
   1  16   3         43.60         50.72         2.37 o                         
   2  16   3         65.53         62.26         2.34 o                         
   3  16   3        295.64        277.44         8.45 o                         
   4  16   3         27.53         23.15         1.50 o                         
   5  16   3         70.16         66.27         2.63 o                         
   6  16   3          5.88          4.94         1.27 o                         
  -7  17   3         10.09          9.95         1.06 o                         
  -6  17   3          0.65          0.65         0.84 o                         
  -5  17   3        309.12        305.80         9.34 o                         
  -4  17   3        339.59        336.37         8.95 o                         
  -3  17   3        194.32        181.07         7.58 o                         
  -2  17   3       1318.55       1181.53        38.76 o                         
  -1  17   3        130.60        111.08         5.15 o                         
   0  17   3        253.79        236.56         5.25 o                         
   1  17   3         82.66         92.06         3.12 o                         
   2  17   3         47.49         40.05         3.27 o                         
   3  17   3        656.65        616.16        21.04 o                         
   4  17   3        405.14        487.10        15.30 o                         
   5  17   3         46.03         36.21         2.19 o                         
   6  17   3        318.67        310.86         9.94 o                         
  -7  18   3          0.32          1.78         1.15 o                         
  -6  18   3        295.08        273.53        11.43 o                         
  -5  18   3        217.39        227.76         5.84 o                         
  -4  18   3         32.69         33.15         1.74 o                         
  -3  18   3        139.69        147.41         5.69 o                         
  -2  18   3        463.26        454.28        13.20 o                         
  -1  18   3          6.33         10.11         1.10 o                         
   0  18   3        759.31        755.01        10.17 o                         
   1  18   3        686.32        715.26        19.64 o                         
   2  18   3          2.93          2.79         1.06 o                         
   3  18   3         31.86         31.08         1.95 o                         
   4  18   3          0.97          0.44         0.93 o                         
   5  18   3         38.55         34.54         2.36 o                         
   6  18   3         20.10         15.05         3.04 o                         
  -7  19   3        519.04        555.47        24.67 o                         
  -6  19   3       1160.20       1154.04        20.27 o                         
  -5  19   3          6.55          8.39         0.96 o                         
  -4  19   3          8.45          6.01         1.33 o                         
  -3  19   3          0.04         -0.66         1.02 o                         
  -2  19   3          3.32          3.37         1.27 o                         
  -1  19   3        563.55        574.35        24.17 o                         
   0  19   3        280.39        262.04        13.65 o                         
   1  19   3         10.19          8.10         1.09 o                         
   2  19   3         28.06         30.06         1.90 o                         
   3  19   3         45.20         49.07         2.38 o                         
   4  19   3          0.43         -0.03         1.25 o                         
   5  19   3        141.11        122.73         8.64 o                         
  -7  20   3          7.67          4.59         2.46 o                         
  -6  20   3         12.39          9.74         1.18 o                         
  -5  20   3        295.22        276.09        11.64 o                         
  -4  20   3         44.18         48.25         2.39 o                         
  -3  20   3          6.76          7.38         1.60 o                         
  -2  20   3        527.37        518.43        10.93 o                         
  -1  20   3         51.72         48.57         2.26 o                         
   0  20   3        269.25        232.16        10.29 o                         
   1  20   3        113.29        110.43         3.25 o                         
   2  20   3        259.29        279.23        12.27 o                         
   3  20   3         69.08         73.44         4.58 o                         
   4  20   3         14.16         16.59         1.62 o                         
   5  20   3          2.48          4.43         1.27 o                         
  -6  21   3          1.57         -0.13         1.18 o                         
  -5  21   3         33.58         31.77         1.89 o                         
  -4  21   3        139.01        144.11         5.03 o                         
  -3  21   3         42.54         40.46         2.66 o                         
  -2  21   3        231.95        259.34         8.22 o                         
  -1  21   3         92.08         91.90         3.19 o                         
   0  21   3        540.08        491.80         9.93 o                         
   1  21   3          9.41          9.88         1.25 o                         
   2  21   3         48.14         63.86         4.90 o                         
   3  21   3         54.07         64.25         3.93 o                         
   4  21   3         49.98         58.05         2.84 o                         
  -6  22   3        185.04        171.74         4.65 o                         
  -5  22   3        402.86        418.59        10.91 o                         
  -4  22   3         79.42         79.56         3.49 o                         
  -3  22   3        118.33        132.06         4.95 o                         
  -2  22   3        306.62        312.82         8.15 o                         
  -1  22   3         50.49         55.86         3.42 o                         
   0  22   3          2.70          0.68         0.97 o                         
   1  22   3         11.47         11.98         1.17 o                         
   2  22   3          9.54          7.29         1.26 o                         
   3  22   3        796.40        773.78        42.34 o                         
   4  22   3         16.89         14.01         1.67 o                         
  -5  23   3          1.94          2.92         1.27 o                         
  -4  23   3         13.39          9.94         1.71 o                         
  -3  23   3         11.48         12.17         1.79 o                         
  -2  23   3        221.45        244.28        18.21 o                         
  -1  23   3         24.82         25.78         2.17 o                         
   0  23   3        152.89        159.28         5.54 o                         
   1  23   3          0.07          0.36         1.01 o                         
   2  23   3         31.70         31.05         1.85 o                         
   3  23   3          4.31          6.75         1.32 o                         
   4  23   3         77.25         65.64         5.54 o                         
  -5  24   3         27.80         26.67         2.20 o                         
  -4  24   3        200.72        198.44         9.49 o                         
  -3  24   3         43.95         49.31         3.18 o                         
  -2  24   3         45.31         48.63         6.02 o                         
  -1  24   3          9.42          6.03         3.08 o                         
   0  24   3         39.21         40.81         2.16 o                         
   1  24   3        298.87        337.55        13.10 o                         
   2  24   3        135.17        139.32         4.14 o                         
   3  24   3        113.36        113.53         6.11 o                         
  -4  25   3          0.65          0.55         1.76 o                         
  -3  25   3         63.15         55.64         3.69 o                         
  -2  25   3         58.04         61.13         3.35 o                         
  -1  25   3        158.57        157.89         6.78 o                         
   0  25   3          1.91          3.96         1.78 o                         
   1  25   3          1.38          3.33         1.78 o                         
   2  25   3          0.36         -1.10         1.10 o                         
  -3  26   3        101.43         93.41        15.96 o                         
  -2  26   3          8.50         11.55         2.10 o                         
  -1  26   3          3.32          2.86         1.56 o                         
   0  26   3         33.96         34.56         3.30 o                         
   1  26   3         28.47         24.31         2.28 o                         
  -1  27   3        428.41        370.15        39.42 o                         
   0  27   3         76.65         77.61         4.42 o                         
  -8   0   4         70.41         71.13         6.33 o                         
  -6   0   4        238.35        239.49        11.63 o                         
  -4   0   4      19264.79      21615.00       782.35 o                         
  -2   0   4       1133.38       1008.17        33.70 o                         
   0   0   4       5122.81       4878.48       260.77 o                         
   2   0   4        297.01        314.28        10.32 o                         
   4   0   4       3850.26       3902.51        67.60 o                         
   6   0   4        845.81        848.69        24.56 o                         
  -9   1   4         99.40         84.48         9.29 o                         
  -8   1   4          4.39          5.06         0.90 o                         
  -7   1   4          1.65          1.83         0.73 o                         
  -6   1   4        577.79        550.17        20.88 o                         
  -5   1   4        336.78        311.25         8.71 o                         
  -4   1   4       1764.54       1629.41        22.27 o                         
  -3   1   4        425.28        393.45         8.42 o                         
  -2   1   4          2.67          2.52         0.51 o                         
  -1   1   4        448.52        396.90         9.81 o                         
   0   1   4        268.26        258.80         8.54 o                         
   1   1   4       1744.12       1782.19        34.24 o                         
   2   1   4          0.04          4.96         1.09 o                         
   3   1   4        214.67        204.42         6.00 o                         
   4   1   4        200.86        191.15         3.85 o                         
   5   1   4          4.10          2.43         0.95 o                         
   6   1   4         74.23         68.22         2.37 o                         
   7   1   4        436.17        437.48         9.93 o                         
  -9   2   4        111.44        124.14         5.20 o                         
  -8   2   4        149.06        157.11         7.54 o                         
  -7   2   4         22.44         23.04         1.62 o                         
  -6   2   4         45.45         39.95         1.80 o                         
  -5   2   4          1.60          1.32         0.43 o                         
  -4   2   4         96.08        100.58         2.12 o                         
  -3   2   4          0.70          4.74         0.43 o                         
  -2   2   4         67.72         71.20         2.12 o                         
  -1   2   4         31.73         45.00         1.36 o                         
   0   2   4        245.34        250.79         7.63 o                         
   1   2   4        140.57        163.77         4.21 o                         
   2   2   4         77.17         97.16         3.23 o                         
   3   2   4        894.53        864.33        12.74 o                         
   4   2   4         41.77         40.13         1.96 o                         
   5   2   4        281.00        304.16         5.72 o                         
   6   2   4          1.02          0.77         1.01 o                         
   7   2   4         40.69         39.44         2.68 o                         
  -9   3   4          7.44          6.38         1.16 o                         
  -8   3   4          0.63          1.43         1.07 o                         
  -7   3   4         49.17         46.59         3.81 o                         
  -6   3   4        709.82        651.04        31.87 o                         
  -5   3   4        127.16        128.01         4.32 o                         
  -4   3   4        123.75        141.26         2.78 o                         
  -3   3   4       1238.89       1206.32        27.35 o                         
  -2   3   4         11.04         16.73         0.76 o                         
  -1   3   4        312.69        302.82         7.08 o                         
   0   3   4       6412.50       6263.83       241.16 o                         
   1   3   4         48.16         58.88         2.29 o                         
   2   3   4        508.11        505.63         8.40 o                         
   3   3   4        778.33        838.28        13.53 o                         
   4   3   4        662.03        657.93         9.04 o                         
   5   3   4        431.36        358.47         4.74 o                         
   6   3   4        250.49        255.62         5.42 o                         
   7   3   4          0.46         -0.02         0.90 o                         
  -9   4   4         30.46         30.87         2.91 o                         
  -8   4   4         15.04         18.29         1.44 o                         
  -7   4   4          5.48          3.49         0.80 o                         
  -6   4   4        725.67        692.47        23.67 o                         
  -5   4   4         13.28         10.48         0.85 o                         
  -4   4   4        263.75        247.11         9.22 o                         
  -3   4   4          5.91          3.64         0.41 o                         
  -2   4   4       1180.57       1098.23        24.38 o                         
  -1   4   4        917.97        898.39        21.94 o                         
   0   4   4        654.56        673.94        18.25 o                         
   1   4   4         52.98         64.50         2.50 o                         
   2   4   4         67.01         77.97         3.00 o                         
   3   4   4       2838.40       2938.83        63.64 o                         
   4   4   4         49.57         47.21         1.96 o                         
   5   4   4          3.27          1.36         1.02 o                         
   6   4   4        224.53        221.61         4.83 o                         
   7   4   4          5.89          5.47         1.26 o                         
  -9   5   4         32.80         35.90         2.46 o                         
  -8   5   4         20.37         25.58         1.65 o                         
  -7   5   4        252.30        247.55         7.43 o                         
  -6   5   4        228.99        222.89         9.69 o                         
  -5   5   4        598.18        572.67        13.47 o                         
  -4   5   4        411.30        365.91        14.55 o                         
  -3   5   4        311.94        297.11         6.08 o                         
  -2   5   4         22.72         29.03         1.00 o                         
  -1   5   4         51.07         57.52         2.37 o                         
   0   5   4          9.77         10.98         0.96 o                         
   1   5   4       1057.07       1058.88         8.48 o                         
   2   5   4        113.66        102.41         3.76 o                         
   3   5   4          4.09          9.11         1.49 o                         
   4   5   4        192.49        169.28         3.44 o                         
   5   5   4        123.99        110.50         3.09 o                         
   6   5   4         17.58         18.03         1.38 o                         
   7   5   4        204.97        193.69         5.54 o                         
  -9   6   4         17.40         18.07         1.50 o                         
  -8   6   4         95.74         94.13         7.09 o                         
  -7   6   4          7.00          6.76         0.91 o                         
  -6   6   4        568.98        528.72        25.92 o                         
  -5   6   4         81.27         74.33         2.24 o                         
  -4   6   4         73.16         61.75         1.95 o                         
  -3   6   4        356.10        349.32         8.66 o                         
  -2   6   4        163.82        131.93         3.70 o                         
  -1   6   4        486.15        555.37        12.01 o                         
   0   6   4        283.26        264.37         9.75 o                         
   1   6   4        935.19        983.35        16.24 o                         
   2   6   4         69.76         66.44         2.77 o                         
   3   6   4         32.68         31.30         1.62 o                         
   4   6   4        211.09        219.24         4.07 o                         
   5   6   4         62.04         62.23         2.16 o                         
   6   6   4        670.31        657.33        10.27 o                         
   7   6   4          6.43          8.03         1.32 o                         
  -9   7   4          0.75          0.92         1.24 o                         
  -8   7   4         11.24         13.29         1.33 o                         
  -7   7   4        190.19        192.48         4.06 o                         
  -6   7   4        994.68        976.97        31.96 o                         
  -5   7   4        874.97        854.68        24.49 o                         
  -4   7   4        202.81        183.67         5.03 o                         
  -3   7   4        122.76        117.91         4.04 o                         
  -2   7   4         59.76         65.89         2.12 o                         
  -1   7   4        318.12        368.44         9.41 o                         
   0   7   4        259.68        247.97        10.30 o                         
   1   7   4        693.37        828.66        17.99 o                         
   2   7   4       1977.49       2036.85        35.30 o                         
   3   7   4       1130.56       1213.92        24.91 o                         
   4   7   4        217.92        232.21         4.75 o                         
   5   7   4          7.50          7.95         1.18 o                         
   6   7   4        142.21        141.84         4.21 o                         
   7   7   4         30.53         27.34         1.97 o                         
  -9   8   4        136.12        151.38         4.21 o                         
  -8   8   4         45.56         47.54         2.47 o                         
  -7   8   4        137.39        138.32         5.03 o                         
  -6   8   4        748.61        829.04        30.44 o                         
  -5   8   4        189.00        185.52         8.56 o                         
  -4   8   4          6.73          7.12         0.78 o                         
  -3   8   4        715.28        729.03        15.27 o                         
  -2   8   4        454.93        455.97        11.37 o                         
  -1   8   4         41.68         34.31         1.34 o                         
   0   8   4          3.83          0.91         0.70 o                         
   1   8   4          0.64          0.75         0.77 o                         
   2   8   4         22.65         26.18         1.69 o                         
   3   8   4       1599.39       1552.06        15.29 o                         
   4   8   4          0.23         -0.32         0.95 o                         
   5   8   4         71.99         70.90         2.94 o                         
   6   8   4          0.02         -0.21         1.34 o                         
   7   8   4         34.63         28.21         1.98 o                         
  -9   9   4         15.98         12.05         1.34 o                         
  -8   9   4         24.59         22.74         1.69 o                         
  -7   9   4         20.89         18.91         1.34 o                         
  -6   9   4        455.61        484.98         6.65 o                         
  -5   9   4          0.37         -0.03         0.45 o                         
  -4   9   4        364.81        352.33        14.88 o                         
  -3   9   4         14.61         16.89         1.13 o                         
  -2   9   4          3.35          6.37         0.75 o                         
  -1   9   4        286.35        304.94         9.45 o                         
   0   9   4        338.42        410.87        20.54 o                         
   1   9   4        565.00        603.78        15.99 o                         
   2   9   4        531.56        539.74        13.30 o                         
   3   9   4         22.72         18.09         1.54 o                         
   4   9   4         46.27         50.54         5.22 o                         
   5   9   4        127.27        122.18         3.50 o                         
   6   9   4        382.04        391.50        11.74 o                         
   7   9   4         42.10         40.40         2.52 o                         
  -9  10   4         59.36         66.04         3.00 o                         
  -8  10   4          0.86         -0.57         1.08 o                         
  -7  10   4          0.12         -0.54         0.79 o                         
  -6  10   4        178.56        203.07         5.39 o                         
  -5  10   4          7.25          7.39         0.69 o                         
  -4  10   4         73.07         71.82         2.51 o                         
  -3  10   4        611.37        567.97        16.34 o                         
  -2  10   4        654.14        634.01        14.87 o                         
  -1  10   4       2844.54       2839.16       104.33 o                         
   0  10   4        445.90        470.58        18.82 o                         
   1  10   4         10.19         11.62         1.19 o                         
   2  10   4       1411.63       1503.67        15.80 o                         
   3  10   4         47.85         53.93         2.19 o                         
   4  10   4         23.47         18.27         1.45 o                         
   5  10   4        148.32        143.28         5.12 o                         
   6  10   4         78.82         81.37         2.89 o                         
   7  10   4         14.42          9.90         1.73 o                         
  -9  11   4         36.13         30.53         2.58 o                         
  -8  11   4         28.27         35.32         2.75 o                         
  -7  11   4        399.15        429.62         9.88 o                         
  -6  11   4         27.13         28.80         1.57 o                         
  -5  11   4        113.02        115.24         3.06 o                         
  -4  11   4         94.75         96.83         2.47 o                         
  -3  11   4        297.59        306.35         8.20 o                         
  -2  11   4       1343.67       1455.15        34.29 o                         
  -1  11   4         14.16         11.54         1.00 o                         
   0  11   4          9.71         10.64         1.03 o                         
   1  11   4       1013.32       1080.55        10.65 o                         
   2  11   4       1083.78       1165.11        20.65 o                         
   3  11   4        454.73        505.84         9.75 o                         
   4  11   4          9.28          8.51         1.15 o                         
   5  11   4          3.65          3.58         1.07 o                         
   6  11   4         65.50         72.95         2.79 o                         
  -8  12   4        295.99        287.83        19.08 o                         
  -7  12   4         27.97         29.16         1.47 o                         
  -6  12   4          2.96          4.85         0.81 o                         
  -5  12   4        312.98        315.52         4.76 o                         
  -4  12   4       1470.91       1575.92        15.54 o                         
  -3  12   4        214.69        217.83         5.71 o                         
  -2  12   4        873.52        868.99        22.03 o                         
  -1  12   4        301.20        303.02        13.10 o                         
   0  12   4        169.33        165.51         9.97 o                         
   1  12   4        470.62        494.86         6.60 o                         
   2  12   4        121.33        121.16         7.33 o                         
   3  12   4        116.74        141.02         4.29 o                         
   4  12   4        485.78        488.12         9.52 o                         
   5  12   4        291.34        299.55         7.13 o                         
   6  12   4        172.02        167.99         5.37 o                         
  -8  13   4         16.36         12.61         1.51 o                         
  -7  13   4         42.75         46.33         1.94 o                         
  -6  13   4        154.95        171.01         3.65 o                         
  -5  13   4        161.49        164.93         4.08 o                         
  -4  13   4        581.29        621.78         7.71 o                         
  -3  13   4        221.83        219.16         9.48 o                         
  -2  13   4        134.65        143.14         3.75 o                         
  -1  13   4        137.98        149.40         4.25 o                         
   0  13   4        539.63        577.32        16.52 o                         
   1  13   4       3447.46       2706.26       272.27 o                         
   2  13   4        466.10        473.69        22.89 o                         
   3  13   4        461.39        497.30         8.10 o                         
   4  13   4         55.56         60.67         2.99 o                         
   5  13   4          0.34          0.26         1.07 o                         
   6  13   4        136.83        136.42         3.92 o                         
  -8  14   4          0.32          0.45         0.91 o                         
  -7  14   4        181.11        188.80         4.78 o                         
  -6  14   4          2.13          1.74         0.69 o                         
  -5  14   4         52.59         57.19         1.97 o                         
  -4  14   4          4.48          6.15         0.78 o                         
  -3  14   4       1276.95       1229.60        19.03 o                         
  -2  14   4         34.09         37.71         1.59 o                         
  -1  14   4        336.89        330.82        12.44 o                         
   0  14   4        320.96        314.57         5.83 o                         
   1  14   4       2137.43       1993.57        33.93 o                         
   2  14   4         85.57         92.67         3.09 o                         
   3  14   4        270.77        251.22        11.30 o                         
   4  14   4         30.72         26.96         1.58 o                         
   5  14   4        317.77        323.32         6.97 o                         
   6  14   4         62.85         57.06         3.15 o                         
  -8  15   4        156.90        162.20         7.85 o                         
  -7  15   4          1.82          3.40         0.90 o                         
  -6  15   4        263.21        274.01         5.63 o                         
  -5  15   4        140.70        148.44         3.59 o                         
  -4  15   4        245.34        249.45         5.69 o                         
  -3  15   4          0.11         -0.16         0.72 o                         
  -2  15   4        315.54        308.17         6.78 o                         
  -1  15   4        153.17        155.79         6.82 o                         
   0  15   4        101.26        101.46         4.77 o                         
   1  15   4        447.03        382.18         7.85 o                         
   2  15   4         70.55         74.15         2.90 o                         
   3  15   4        240.02        214.97         5.08 o                         
   4  15   4         49.18         42.20         1.86 o                         
   5  15   4         25.07         27.17         2.09 o                         
   6  15   4         90.36         83.22         3.04 o                         
  -8  16   4         30.98         42.27         2.20 o                         
  -7  16   4         10.33         12.10         1.11 o                         
  -6  16   4        257.74        268.72         8.53 o                         
  -5  16   4         12.80         13.38         0.95 o                         
  -4  16   4        196.03        203.29         4.77 o                         
  -3  16   4          9.57          8.93         1.08 o                         
  -2  16   4        306.54        281.03         8.47 o                         
  -1  16   4        144.32        153.99         9.52 o                         
   0  16   4        332.01        359.65         8.66 o                         
   1  16   4         18.80         20.53         1.39 o                         
   2  16   4         45.58         42.63         2.04 o                         
   3  16   4        486.33        449.84        15.05 o                         
   4  16   4        104.92        104.96         2.78 o                         
   5  16   4        306.24        287.41         6.22 o                         
  -7  17   4         94.31         97.79         3.21 o                         
  -6  17   4         40.04         39.24         1.80 o                         
  -5  17   4        147.00        151.18         3.67 o                         
  -4  17   4         10.57         12.23         1.20 o                         
  -3  17   4       1145.51       1194.60        30.62 o                         
  -2  17   4        660.69        627.06        17.68 o                         
  -1  17   4         72.84         76.91         3.79 o                         
   0  17   4        269.80        274.64        16.20 o                         
   1  17   4        624.48        695.20        29.44 o                         
   2  17   4          9.79         10.65         1.09 o                         
   3  17   4         25.33         29.31         1.73 o                         
   4  17   4          4.10          4.59         1.04 o                         
   5  17   4          2.74          3.72         1.08 o                         
  -7  18   4        120.88        120.37         5.63 o                         
  -6  18   4         18.09         19.25         1.40 o                         
  -5  18   4          1.23          2.18         0.86 o                         
  -4  18   4         22.23         22.80         1.50 o                         
  -3  18   4        943.69        976.98        21.35 o                         
  -2  18   4         26.70         21.17         1.82 o                         
  -1  18   4        124.86        122.63         6.80 o                         
   0  18   4         71.55         89.51         6.04 o                         
   1  18   4         16.16         13.58         1.79 o                         
   2  18   4          3.64          3.41         1.05 o                         
   3  18   4         76.95         77.48         3.80 o                         
   4  18   4         68.29         70.49         2.73 o                         
   5  18   4          3.13          2.10         1.05 o                         
  -7  19   4         37.89         35.95         4.07 o                         
  -6  19   4        151.29        156.63         4.23 o                         
  -5  19   4         75.23         72.06         2.72 o                         
  -4  19   4        358.11        360.88         9.95 o                         
  -3  19   4        206.78        198.66         5.77 o                         
  -2  19   4         21.25         19.07         1.86 o                         
  -1  19   4        195.73        188.57        10.37 o                         
   0  19   4        540.27        530.81        25.48 o                         
   1  19   4          2.91          7.65         1.18 o                         
   2  19   4        302.59        312.59         5.95 o                         
   3  19   4          1.25          4.15         1.06 o                         
   4  19   4         37.68         30.02         2.42 o                         
   5  19   4          0.01          0.12         1.09 o                         
  -6  20   4        132.66        118.75         5.24 o                         
  -5  20   4         68.76         67.16         6.91 o                         
  -4  20   4          3.49          2.35         1.41 o                         
  -3  20   4         68.73         74.13         2.95 o                         
  -2  20   4        513.99        498.71        22.39 o                         
  -1  20   4         62.21         58.75         3.69 o                         
   0  20   4         22.17         27.02         1.81 o                         
   1  20   4         39.41         44.21         2.27 o                         
   2  20   4          0.72          1.88         1.18 o                         
   3  20   4        237.95        221.16        13.95 o                         
   4  20   4         49.95         55.84         2.79 o                         
  -6  21   4         78.98         80.13         3.69 o                         
  -5  21   4         20.11         22.53         1.88 o                         
  -4  21   4        102.28        103.83         4.61 o                         
  -3  21   4         18.71         23.33         3.05 o                         
  -2  21   4          0.06          4.30         1.74 o                         
  -1  21   4        120.61        113.61         3.64 o                         
   0  21   4          9.80          8.24         1.26 o                         
   1  21   4        110.52        126.91         5.79 o                         
   2  21   4         72.29         73.16         3.39 o                         
   3  21   4        259.50        268.74         8.26 o                         
   4  21   4         66.77         84.22         5.98 o                         
  -5  22   4         63.55         47.83         6.65 o                         
  -4  22   4         30.52         29.06         2.61 o                         
  -3  22   4         34.09         35.82         2.75 o                         
  -2  22   4        754.85        784.76        18.84 o                         
  -1  22   4         10.45          8.04         1.56 o                         
   0  22   4         13.97         17.90         1.49 o                         
   1  22   4         19.15         18.97         1.67 o                         
   2  22   4        221.84        242.59         6.93 o                         
   3  22   4         95.12        100.22         5.65 o                         
  -5  23   4         59.57         53.96         4.40 o                         
  -4  23   4         18.17         23.95         4.02 o                         
  -3  23   4         19.62         17.52         2.75 o                         
  -2  23   4         38.28         26.35         2.58 o                         
  -1  23   4          2.03          2.87         1.50 o                         
   0  23   4         29.63         30.63         2.05 o                         
   1  23   4         52.56         48.48         2.39 o                         
   2  23   4         26.88         29.56         2.16 o                         
   3  23   4         34.67         35.23         2.21 o                         
  -4  24   4         94.26        100.38         5.46 o                         
  -3  24   4        462.58        475.18        16.06 o                         
  -2  24   4        230.21        225.56         8.77 o                         
  -1  24   4        171.26        175.31         8.03 o                         
   0  24   4         62.32         59.83         3.56 o                         
   1  24   4        100.91        110.04         3.84 o                         
   2  24   4          1.35          0.74         1.39 o                         
  -3  25   4         67.22         73.32         4.29 o                         
  -2  25   4         21.86         22.15         2.82 o                         
  -1  25   4         46.04         42.93         4.51 o                         
   0  25   4        295.70        291.66        31.67 o                         
   1  25   4        121.95        127.53         8.59 o                         
  -2  26   4          0.05         -0.61         1.64 o                         
  -1  26   4        347.91        315.97        31.84 o                         
   0  26   4         27.72         25.70         2.73 o                         
  -9   0   5          4.59          4.37         2.89 o                         
  -7   0   5          6.38          4.43         1.72 o                         
  -5   0   5        930.03        763.87        37.59 o                         
  -3   0   5          3.57          3.40         0.77 o                         
  -1   0   5        572.63        556.79        51.80 o                         
   1   0   5       1043.23       1055.36        28.01 o                         
   3   0   5        451.09        489.33         9.80 o                         
   5   0   5        234.54        214.82         6.80 o                         
   7   0   5        239.40        230.53        10.27 o                         
  -9   1   5          1.22          1.77         2.03 o                         
  -8   1   5         95.31         92.93         3.51 o                         
  -7   1   5         79.44         72.00         3.46 o                         
  -6   1   5          1.91          2.14         0.71 o                         
  -5   1   5        451.80        406.69        11.24 o                         
  -4   1   5         12.41         11.08         0.65 o                         
  -3   1   5          0.13          0.46         0.44 o                         
  -2   1   5        659.98        614.88        22.23 o                         
  -1   1   5        521.43        544.96         7.34 o                         
   0   1   5          0.29          1.02         0.89 o                         
   1   1   5         43.62         46.38         3.06 o                         
   2   1   5        452.34        432.08         6.87 o                         
   3   1   5        421.45        387.56         5.49 o                         
   4   1   5         61.02         70.54         2.62 o                         
   5   1   5         22.12         29.38         1.68 o                         
   6   1   5         94.75         99.33         2.97 o                         
   7   1   5          2.92          2.61         1.37 o                         
  -9   2   5          1.25          1.39         2.83 o                         
  -8   2   5         10.67         14.34         1.67 o                         
  -7   2   5         47.08         42.89         3.52 o                         
  -6   2   5       4540.87       4388.22       122.35 o                         
  -5   2   5          3.75          3.99         0.65 o                         
  -4   2   5        124.90         92.37         3.81 o                         
  -3   2   5         29.91         28.63         1.06 o                         
  -2   2   5         16.17         16.82         0.90 o                         
  -1   2   5       1281.60       1372.94        12.17 o                         
   0   2   5       1394.49       1562.31        17.89 o                         
   1   2   5        816.06        861.97        11.60 o                         
   2   2   5       1099.92       1086.46        13.37 o                         
   3   2   5          1.97          2.05         0.94 o                         
   4   2   5         23.59         32.77         1.69 o                         
   5   2   5         62.38         71.15         2.90 o                         
   6   2   5        340.93        331.91         7.59 o                         
   7   2   5        220.01        223.93         7.17 o                         
  -9   3   5         75.22         84.16         4.07 o                         
  -8   3   5          2.26          5.06         1.55 o                         
  -7   3   5        191.28        189.69         7.49 o                         
  -6   3   5       2372.85       2399.64        52.49 o                         
  -5   3   5         20.09         15.83         1.01 o                         
  -4   3   5         39.21         41.24         1.49 o                         
  -3   3   5       1265.19       1230.24        27.06 o                         
  -2   3   5          2.85          1.98         0.64 o                         
  -1   3   5       2398.59       2544.39        59.90 o                         
   0   3   5         73.02         72.77         4.01 o                         
   1   3   5          1.00          6.99         1.07 o                         
   2   3   5        138.26        131.34         3.81 o                         
   3   3   5         52.39         39.17         1.99 o                         
   4   3   5         56.31         57.30         2.40 o                         
   5   3   5        141.79        150.97         3.44 o                         
   6   3   5          0.06          0.45         1.23 o                         
   7   3   5         26.47         24.43         1.94 o                         
  -9   4   5         10.14         12.66         2.24 o                         
  -8   4   5          2.47          4.60         1.62 o                         
  -7   4   5        177.24        173.62         5.21 o                         
  -6   4   5        573.03        549.80        11.63 o                         
  -5   4   5         34.45         40.01         2.87 o                         
  -4   4   5        161.15        141.23         3.65 o                         
  -3   4   5        217.08        242.45        11.05 o                         
  -2   4   5         49.18         52.67         2.76 o                         
  -1   4   5          1.96          3.91         0.93 o                         
   0   4   5        247.92        280.26         8.30 o                         
   1   4   5       1083.21       1119.46        24.25 o                         
   2   4   5        199.71        207.42         4.67 o                         
   3   4   5         73.27         82.87         4.29 o                         
   4   4   5        224.96        209.35         5.37 o                         
   5   4   5         28.01         26.34         1.50 o                         
   6   4   5        225.46        200.76         6.69 o                         
  -9   5   5         41.89         35.84         3.29 o                         
  -8   5   5        738.32        738.42        28.17 o                         
  -7   5   5         26.91         28.44         1.84 o                         
  -6   5   5         14.22         15.59         1.23 o                         
  -5   5   5         45.77         38.68         2.24 o                         
  -4   5   5         90.55         75.54         2.35 o                         
  -3   5   5         86.97         89.05         2.72 o                         
  -2   5   5       2106.34       2039.82        16.64 o                         
  -1   5   5        592.06        621.96        18.42 o                         
   0   5   5         51.91         59.23         2.38 o                         
   1   5   5        409.87        426.21         6.38 o                         
   2   5   5         79.72         80.68         3.15 o                         
   3   5   5       1788.12       1932.30        19.43 o                         
   4   5   5       1372.96       1343.90        33.05 o                         
   5   5   5        259.90        234.61         4.27 o                         
   6   5   5        208.97        220.04         8.26 o                         
  -9   6   5          1.00          1.77         1.18 o                         
  -8   6   5         56.35         59.11         2.88 o                         
  -7   6   5          6.57          6.21         1.10 o                         
  -6   6   5         86.14         90.97         4.64 o                         
  -5   6   5        427.97        393.13        12.12 o                         
  -4   6   5        120.98        112.17         3.95 o                         
  -3   6   5        102.05         92.43         3.41 o                         
  -2   6   5       2107.30       1995.98        94.70 o                         
  -1   6   5         42.40         38.20         1.75 o                         
   0   6   5          0.24          0.67         0.66 o                         
   1   6   5        689.74        662.24         7.72 o                         
   2   6   5         11.24          9.01         1.15 o                         
   3   6   5       2195.05       1910.86        20.50 o                         
   4   6   5         56.07         60.57         2.17 o                         
   5   6   5          5.00          5.37         1.70 o                         
   6   6   5         25.39         24.39         1.94 o                         
  -9   7   5          7.77         10.61         1.96 o                         
  -8   7   5         92.47         92.49         3.23 o                         
  -7   7   5          0.16         -0.31         1.04 o                         
  -6   7   5         85.18         82.30         3.19 o                         
  -5   7   5         62.33         52.59         3.41 o                         
  -4   7   5        168.17        164.81         7.70 o                         
  -3   7   5       1260.26       1161.87        29.77 o                         
  -2   7   5         65.35         89.35         3.81 o                         
  -1   7   5        753.89        685.22        30.16 o                         
   0   7   5        354.79        383.60        15.56 o                         
   1   7   5          0.73          0.50         0.76 o                         
   2   7   5        314.09        292.25         9.06 o                         
   3   7   5          0.32          1.00         0.83 o                         
   4   7   5          8.16          7.17         1.04 o                         
   5   7   5        234.48        227.97         6.08 o                         
   6   7   5         51.05         51.81         2.47 o                         
  -9   8   5         20.74         20.54         3.13 o                         
  -8   8   5         34.22         38.58         3.59 o                         
  -7   8   5         55.81         56.31         3.75 o                         
  -6   8   5        308.65        321.62         6.23 o                         
  -5   8   5         95.86        100.76         3.33 o                         
  -4   8   5        112.39         99.84         5.71 o                         
  -3   8   5        343.56        364.11         8.41 o                         
  -2   8   5         83.72         84.49         3.71 o                         
  -1   8   5         13.53         16.62         1.24 o                         
   0   8   5       1124.31       1123.36        19.25 o                         
   1   8   5          0.17          1.05         0.74 o                         
   2   8   5        256.67        252.27         9.42 o                         
   3   8   5          1.52          0.74         0.82 o                         
   4   8   5         28.77         34.83         2.01 o                         
   5   8   5        109.14         96.27         3.28 o                         
   6   8   5        101.77         95.56         3.55 o                         
  -9   9   5        212.62        214.57         6.88 o                         
  -8   9   5        104.36        106.94         4.07 o                         
  -7   9   5        242.82        265.03        11.19 o                         
  -6   9   5         55.63         61.04         2.56 o                         
  -5   9   5         12.14          9.01         0.98 o                         
  -4   9   5        999.67       1006.89        23.62 o                         
  -3   9   5        682.32        676.25        23.26 o                         
  -2   9   5         12.90         18.80         1.14 o                         
  -1   9   5          4.89          4.79         0.87 o                         
   0   9   5       1173.78       1236.26        13.64 o                         
   1   9   5         44.70         37.01         1.91 o                         
   2   9   5        212.57        201.78         4.06 o                         
   3   9   5        110.67        120.85         4.02 o                         
   4   9   5         60.10         55.40         2.46 o                         
   5   9   5        426.74        441.51        13.63 o                         
   6   9   5         80.97         78.86         3.29 o                         
  -9  10   5          1.07          3.82         1.70 o                         
  -8  10   5         25.15         27.16         2.01 o                         
  -7  10   5        114.41        117.98         3.61 o                         
  -6  10   5        358.78        374.66         7.90 o                         
  -5  10   5         66.24         58.97         2.21 o                         
  -4  10   5          9.07         12.64         1.17 o                         
  -3  10   5         36.51         39.23         1.59 o                         
  -2  10   5          4.79          6.27         0.72 o                         
  -1  10   5         24.80         18.13         1.15 o                         
   0  10   5       1021.43       1035.71        20.94 o                         
   1  10   5       2020.09       2006.04        39.11 o                         
   2  10   5        911.17        939.81        22.02 o                         
   3  10   5         26.75         29.61         1.97 o                         
   4  10   5         19.18         21.25         2.27 o                         
   5  10   5         27.84         24.44         1.90 o                         
   6  10   5         46.17         42.69         2.33 o                         
  -8  11   5         53.65         54.80         2.92 o                         
  -7  11   5         13.36         13.34         1.40 o                         
  -6  11   5          4.96          5.05         1.21 o                         
  -5  11   5          3.95          2.81         0.79 o                         
  -4  11   5        455.58        486.61        11.53 o                         
  -3  11   5         81.20         84.58         2.44 o                         
  -2  11   5        241.54        225.43        10.47 o                         
  -1  11   5          0.23          0.52         0.80 o                         
   0  11   5        328.48        348.40         6.56 o                         
   1  11   5        154.57        154.49         7.02 o                         
   2  11   5         67.00         69.45         3.20 o                         
   3  11   5        119.13        120.10         5.77 o                         
   4  11   5        729.58        758.33        16.28 o                         
   5  11   5         18.67         19.37         1.59 o                         
   6  11   5         44.53         41.57         2.65 o                         
  -8  12   5          0.37          1.18         1.27 o                         
  -7  12   5         22.80         29.27         2.37 o                         
  -6  12   5         21.20         20.49         1.52 o                         
  -5  12   5        688.01        669.19         9.11 o                         
  -4  12   5         82.23         78.96         4.00 o                         
  -3  12   5        151.96        161.94         6.30 o                         
  -2  12   5          8.63          9.98         0.82 o                         
  -1  12   5         57.27         59.52         2.04 o                         
   0  12   5        570.38        616.12        22.06 o                         
   1  12   5        909.77        920.35        34.35 o                         
   2  12   5        152.06        168.63         4.55 o                         
   3  12   5        203.40        205.72         7.12 o                         
   4  12   5          2.78          1.04         1.34 o                         
   5  12   5        159.04        182.40         4.93 o                         
   6  12   5         18.36         21.82         1.81 o                         
  -8  13   5          0.12         -0.39         1.28 o                         
  -7  13   5          0.76          0.76         1.02 o                         
  -6  13   5         16.36         15.17         1.31 o                         
  -5  13   5          0.01         -0.37         0.86 o                         
  -4  13   5         80.62         72.82         2.50 o                         
  -3  13   5         34.96         38.73         2.32 o                         
  -2  13   5         19.23         22.75         1.82 o                         
  -1  13   5        437.75        407.22        13.67 o                         
   0  13   5        219.09        219.20         9.42 o                         
   1  13   5        430.39        410.95        11.95 o                         
   2  13   5         82.51         74.43         2.64 o                         
   3  13   5        535.60        539.51        16.07 o                         
   4  13   5        117.91        140.38         4.50 o                         
   5  13   5        356.27        389.66         9.86 o                         
  -8  14   5          7.15          7.87         1.58 o                         
  -7  14   5         19.74         18.98         1.67 o                         
  -6  14   5        323.20        329.98         6.14 o                         
  -5  14   5         51.59         52.61         2.25 o                         
  -4  14   5        358.76        371.12         7.02 o                         
  -3  14   5          5.67          5.76         0.94 o                         
  -2  14   5        715.37        760.50        13.21 o                         
  -1  14   5          4.50          4.64         1.20 o                         
   0  14   5       1391.30       1471.50        30.28 o                         
   1  14   5        209.17        189.15         6.36 o                         
   2  14   5        223.24        225.65        11.18 o                         
   3  14   5        121.99        129.28         3.45 o                         
   4  14   5         48.87         51.35         2.38 o                         
   5  14   5        209.15        225.55         9.43 o                         
  -8  15   5         47.63         52.66         5.39 o                         
  -7  15   5         54.94         54.79         4.14 o                         
  -6  15   5         38.85         36.60         2.26 o                         
  -5  15   5         91.53         94.37         2.60 o                         
  -4  15   5        247.48        252.35         5.56 o                         
  -3  15   5        877.38        918.15        19.59 o                         
  -2  15   5         71.53         78.64         3.88 o                         
  -1  15   5       1469.41       1551.53        23.01 o                         
   0  15   5         44.13         36.52         2.56 o                         
   1  15   5        278.97        277.65         6.87 o                         
   2  15   5         25.57         20.29         1.33 o                         
   3  15   5        469.29        496.78         9.29 o                         
   4  15   5         73.63         72.99         2.91 o                         
   5  15   5        181.43        163.64         5.70 o                         
  -7  16   5         17.84         17.94         1.49 o                         
  -6  16   5         46.39         50.25         2.46 o                         
  -5  16   5       1148.28       1203.59        27.95 o                         
  -4  16   5         65.30         69.71         3.04 o                         
  -3  16   5         50.07         52.40         3.52 o                         
  -2  16   5          2.35          1.44         0.67 o                         
  -1  16   5         88.35         91.01         2.92 o                         
   0  16   5        113.15        112.65         4.17 o                         
   1  16   5        437.11        385.35         7.63 o                         
   2  16   5          1.64          2.85         0.99 o                         
   3  16   5          0.09          1.49         1.00 o                         
   4  16   5         27.16         22.20         2.20 o                         
   5  16   5        107.66         95.59         3.99 o                         
  -7  17   5        118.42        109.97         3.82 o                         
  -6  17   5         15.60         14.98         1.48 o                         
  -5  17   5         32.94         27.26         1.67 o                         
  -4  17   5        612.28        599.03        25.27 o                         
  -3  17   5         47.23         46.65         2.41 o                         
  -2  17   5        265.09        264.59         7.30 o                         
  -1  17   5        136.66        146.61         4.95 o                         
   0  17   5         71.45         68.89         2.44 o                         
   1  17   5        418.88        365.13         6.78 o                         
   2  17   5        230.69        259.65         9.20 o                         
   3  17   5         18.56         15.45         1.28 o                         
   4  17   5        337.13        320.62         8.67 o                         
  -7  18   5        120.42        123.68         3.96 o                         
  -6  18   5         15.00         13.89         2.13 o                         
  -5  18   5        107.29        121.58         3.62 o                         
  -4  18   5        212.29        212.57         7.50 o                         
  -3  18   5         24.24         26.31         3.14 o                         
  -2  18   5        346.97        381.75         9.66 o                         
  -1  18   5        348.34        379.90        14.97 o                         
   0  18   5          0.81          0.41         0.89 o                         
   1  18   5         15.19         15.58         1.37 o                         
   2  18   5          8.58         10.98         1.22 o                         
   3  18   5         52.23         53.76         2.07 o                         
   4  18   5         54.63         54.19         2.19 o                         
  -6  19   5          0.04         -1.07         1.30 o                         
  -5  19   5         24.69         17.96         2.24 o                         
  -4  19   5          7.08          8.22         2.08 o                         
  -3  19   5        178.24        189.26         5.95 o                         
  -2  19   5          0.18          1.13         1.29 o                         
  -1  19   5        126.87        148.78         4.25 o                         
   0  19   5        156.29        170.14         4.75 o                         
   1  19   5          0.24          0.42         0.96 o                         
   2  19   5          0.07          1.58         1.08 o                         
   3  19   5         38.80         29.75         1.67 o                         
   4  19   5         74.72         80.94         2.80 o                         
  -6  20   5         41.04         44.90         4.74 o                         
  -5  20   5          4.16          3.99         2.05 o                         
  -4  20   5        521.98        534.40        17.72 o                         
  -3  20   5          0.63          3.59         1.46 o                         
  -2  20   5         39.13         37.60         2.77 o                         
  -1  20   5         35.37         30.10         3.10 o                         
   0  20   5        252.20        270.06         5.67 o                         
   1  20   5         25.27         25.21         2.02 o                         
   2  20   5         18.80         19.79         1.53 o                         
   3  20   5          0.15          0.07         0.96 o                         
  -6  21   5         45.93         51.04         8.14 o                         
  -5  21   5         11.47          7.70         2.01 o                         
  -4  21   5         50.42         50.93         4.17 o                         
  -3  21   5        108.38        119.44         5.62 o                         
  -2  21   5        515.37        489.52        18.41 o                         
  -1  21   5          8.81          9.91         2.07 o                         
   0  21   5          0.25         -0.38         1.03 o                         
   1  21   5          2.43          3.50         1.43 o                         
   2  21   5         42.92         52.07         3.76 o                         
   3  21   5         31.38         32.75         2.16 o                         
  -5  22   5        167.09        179.46         8.42 o                         
  -4  22   5        351.87        362.21        21.55 o                         
  -3  22   5          3.24          3.85         1.89 o                         
  -2  22   5         24.65         27.93         2.70 o                         
  -1  22   5          1.65          0.10         1.48 o                         
   0  22   5          3.56         -0.17         1.31 o                         
   1  22   5        860.67        889.86        32.72 o                         
   2  22   5         74.52         79.56         6.04 o                         
  -4  23   5        125.49        137.96        12.30 o                         
  -3  23   5         23.11         21.06         2.24 o                         
  -2  23   5        180.70        179.15         7.02 o                         
  -1  23   5         36.86         40.27         3.28 o                         
   0  23   5          9.27         11.82         1.91 o                         
   1  23   5         27.34         34.78         3.32 o                         
   2  23   5          0.03          0.85         1.28 o                         
  -3  24   5          4.20          7.54         2.07 o                         
  -2  24   5          3.04          2.19         2.34 o                         
  -1  24   5        246.69        272.78        10.56 o                         
   0  24   5        175.25        188.17         7.52 o                         
   1  24   5        216.95        204.45        20.17 o                         
  -2  25   5          4.23          3.60         1.80 o                         
  -1  25   5         11.56         11.01         2.07 o                         
  -8   0   6        195.85        187.40        10.41 o                         
  -6   0   6       1807.05       1997.66        41.31 o                         
  -4   0   6        299.06        291.35        19.68 o                         
  -2   0   6       2669.80       2874.20        24.31 o                         
   0   0   6         15.74         17.26         3.24 o                         
   2   0   6       3038.20       3057.33        48.86 o                         
   4   0   6        787.92        822.10        22.93 o                         
   6   0   6        322.31        313.80        16.97 o                         
  -9   1   6          8.96          9.20         2.94 o                         
  -8   1   6        334.21        319.14        17.87 o                         
  -7   1   6        201.58        199.63         4.63 o                         
  -6   1   6        599.54        596.33        10.52 o                         
  -5   1   6        263.93        234.54        10.20 o                         
  -4   1   6         24.13         22.34         1.36 o                         
  -3   1   6          6.98          7.16         0.85 o                         
  -2   1   6         11.33         10.43         0.94 o                         
  -1   1   6        432.07        426.96         6.72 o                         
   0   1   6         12.56          7.66         1.09 o                         
   1   1   6        249.69        221.42        12.47 o                         
   2   1   6         12.27          8.81         1.17 o                         
   3   1   6         14.02         18.01         1.51 o                         
   4   1   6        112.51        106.81         3.21 o                         
   5   1   6        642.50        695.72        11.79 o                         
   6   1   6        167.58        164.71         4.69 o                         
  -9   2   6         30.95         36.40         3.06 o                         
  -8   2   6        103.16        103.69         6.97 o                         
  -7   2   6         45.30         39.48         2.24 o                         
  -6   2   6         73.80         74.67         4.05 o                         
  -5   2   6          7.22          7.00         0.69 o                         
  -4   2   6         28.89         33.53         1.85 o                         
  -3   2   6         33.65         23.08         1.28 o                         
  -2   2   6          0.10          0.18         0.78 o                         
  -1   2   6        377.95        390.63        12.53 o                         
   0   2   6         38.53         44.57         2.42 o                         
   1   2   6        408.45        400.99         6.35 o                         
   2   2   6         62.47         60.77         2.33 o                         
   3   2   6        202.38        209.09         4.35 o                         
   4   2   6         48.27         42.94         2.09 o                         
   5   2   6         83.86         75.45         2.95 o                         
   6   2   6         19.28         21.82         2.27 o                         
  -9   3   6         48.39         34.59         2.62 o                         
  -8   3   6        131.81        129.70         7.08 o                         
  -7   3   6          3.84          5.62         1.39 o                         
  -6   3   6         19.78         19.29         1.81 o                         
  -5   3   6        279.30        269.68        11.83 o                         
  -4   3   6         92.59         72.89         4.22 o                         
  -3   3   6         47.38         42.45         1.73 o                         
  -2   3   6       1758.35       1901.15        32.86 o                         
  -1   3   6          3.57          3.20         1.21 o                         
   0   3   6        410.81        435.96         6.86 o                         
   1   3   6       1390.62       1417.16        33.68 o                         
   2   3   6        888.82        864.10        23.19 o                         
   3   3   6        519.66        443.00        19.24 o                         
   4   3   6         71.61         66.52         2.47 o                         
   5   3   6          0.05         -0.92         1.38 o                         
   6   3   6        396.37        373.12         8.31 o                         
  -9   4   6          1.86          0.40         1.92 o                         
  -8   4   6        804.92        775.22        36.22 o                         
  -7   4   6         24.33         24.18         2.10 o                         
  -6   4   6         26.60         26.66         1.63 o                         
  -5   4   6         22.13         18.56         1.23 o                         
  -4   4   6         82.00         76.22         4.68 o                         
  -3   4   6        582.49        610.89        12.88 o                         
  -2   4   6        546.20        576.36         7.14 o                         
  -1   4   6         59.44         55.51         2.58 o                         
   0   4   6         62.55         64.33         2.68 o                         
   1   4   6       2478.33       2390.51        35.59 o                         
   2   4   6          0.20          1.93         1.03 o                         
   3   4   6          2.36         11.78         1.29 o                         
   4   4   6        519.88        511.92         8.59 o                         
   5   4   6        103.16        117.14         3.92 o                         
   6   4   6          0.07          1.68         1.53 o                         
  -9   5   6         42.64         38.76         2.95 o                         
  -8   5   6        259.38        264.07         9.02 o                         
  -7   5   6        151.92        164.40         5.61 o                         
  -6   5   6        170.73        176.73         7.54 o                         
  -5   5   6        598.06        604.25        12.22 o                         
  -4   5   6         81.64         82.94         4.32 o                         
  -3   5   6        527.46        531.92        15.96 o                         
  -2   5   6          0.01         -0.38         0.75 o                         
  -1   5   6        466.73        482.50         8.69 o                         
   0   5   6         27.75         29.72         1.86 o                         
   1   5   6         27.07         25.41         1.72 o                         
   2   5   6         16.01         14.33         1.60 o                         
   3   5   6          5.10          2.08         1.10 o                         
   4   5   6         49.20         57.08         2.88 o                         
   5   5   6        159.02        160.35         7.70 o                         
   6   5   6        225.78        232.72         4.97 o                         
  -9   6   6          7.93          9.74         2.00 o                         
  -8   6   6        531.91        532.64        13.51 o                         
  -7   6   6         34.03         37.71         2.50 o                         
  -6   6   6          9.42         11.99         1.35 o                         
  -5   6   6        136.67        144.26         5.83 o                         
  -4   6   6        119.99        107.65         4.60 o                         
  -3   6   6        342.72        371.97        11.14 o                         
  -2   6   6        205.84        188.29         9.53 o                         
  -1   6   6        239.15        272.45         7.24 o                         
   0   6   6        351.72        357.44         9.43 o                         
   1   6   6          8.72          4.76         1.25 o                         
   2   6   6         83.57         75.70         4.79 o                         
   3   6   6        108.71        112.30         3.43 o                         
   4   6   6        748.40        702.88         8.53 o                         
   5   6   6          0.00         -0.94         1.25 o                         
   6   6   6         14.83         13.31         2.02 o                         
  -9   7   6          7.76          6.60         1.81 o                         
  -8   7   6        274.07        255.82         7.63 o                         
  -7   7   6        253.01        261.92         8.71 o                         
  -6   7   6        169.55        176.31         6.68 o                         
  -5   7   6        206.17        212.18        12.23 o                         
  -4   7   6         23.63         19.95         1.05 o                         
  -3   7   6         15.75         16.89         1.07 o                         
  -2   7   6         62.05         62.66         3.52 o                         
  -1   7   6        183.57        198.15         7.36 o                         
   0   7   6        806.59        775.41         9.11 o                         
   1   7   6       1510.50       1615.14        22.31 o                         
   2   7   6        409.69        408.56         7.18 o                         
   3   7   6        129.07        119.66         3.34 o                         
   4   7   6          1.69          3.03         1.33 o                         
   5   7   6          3.17          4.29         1.49 o                         
  -9   8   6         43.41         50.29         3.18 o                         
  -8   8   6        223.29        221.83         7.29 o                         
  -7   8   6        156.48        167.43         5.61 o                         
  -6   8   6          0.28          0.17         1.24 o                         
  -5   8   6        215.58        225.66         5.30 o                         
  -4   8   6        430.09        447.10        16.47 o                         
  -3   8   6         77.62         77.01         2.42 o                         
  -2   8   6         37.96         33.46         2.14 o                         
  -1   8   6        265.31        261.21         6.34 o                         
   0   8   6        253.84        250.62         6.55 o                         
   1   8   6        681.75        662.98         8.83 o                         
   2   8   6          0.02          1.92         1.08 o                         
   3   8   6          3.24          1.14         1.08 o                         
   4   8   6         12.42         18.41         1.67 o                         
   5   8   6        140.50        129.80         4.28 o                         
  -8   9   6         57.98         56.87         3.18 o                         
  -7   9   6          1.30          0.42         1.19 o                         
  -6   9   6        164.46        183.92         4.71 o                         
  -5   9   6         14.76         16.66         1.77 o                         
  -4   9   6        117.47        107.78         7.52 o                         
  -3   9   6         41.88         38.28         1.59 o                         
  -2   9   6         91.89         99.89         3.21 o                         
  -1   9   6        172.17        177.67         4.80 o                         
   0   9   6        950.67        940.93        11.26 o                         
   1   9   6         73.80         56.10         2.98 o                         
   2   9   6          3.85          4.84         1.29 o                         
   3   9   6         22.04         21.14         1.62 o                         
   4   9   6        195.78        196.40         5.63 o                         
   5   9   6         92.43         89.10         3.63 o                         
  -8  10   6         76.55         79.01         3.86 o                         
  -7  10   6          2.16          2.28         1.15 o                         
  -6  10   6          0.07          0.74         1.24 o                         
  -5  10   6        165.32        174.41         4.43 o                         
  -4  10   6        353.11        385.78        16.48 o                         
  -3  10   6        817.27        795.65        38.36 o                         
  -2  10   6        327.20        319.15        12.01 o                         
  -1  10   6         33.86         33.82         2.02 o                         
   0  10   6        161.78        176.63         5.89 o                         
   1  10   6        202.43        214.53         5.44 o                         
   2  10   6          1.74          0.63         1.01 o                         
   3  10   6        271.03        270.12         7.68 o                         
   4  10   6        110.86        118.31         3.51 o                         
   5  10   6        155.76        150.67         8.18 o                         
  -8  11   6          0.48          0.95         1.50 o                         
  -7  11   6         66.78         72.70         2.74 o                         
  -6  11   6          9.53          8.58         1.28 o                         
  -5  11   6        146.97        152.16         4.74 o                         
  -4  11   6        513.45        551.62        12.65 o                         
  -3  11   6        135.24        133.00         7.25 o                         
  -2  11   6         34.49         31.37         1.56 o                         
  -1  11   6       1029.08       1045.47        13.40 o                         
   0  11   6        575.10        583.10         8.31 o                         
   1  11   6        434.37        465.30        13.24 o                         
   2  11   6          4.80          2.89         1.26 o                         
   3  11   6        149.54        140.64         3.92 o                         
   4  11   6         63.93         75.56         4.10 o                         
   5  11   6        133.49        150.24         5.42 o                         
  -8  12   6         18.53         20.51         2.79 o                         
  -7  12   6         27.92         26.88         2.32 o                         
  -6  12   6        621.49        635.41        16.91 o                         
  -5  12   6        110.79        115.91         3.05 o                         
  -4  12   6        294.24        288.63         5.97 o                         
  -3  12   6        209.13        207.02         8.75 o                         
  -2  12   6        686.95        688.44        24.05 o                         
  -1  12   6        186.54        202.65         4.77 o                         
   0  12   6          4.26          4.34         1.08 o                         
   1  12   6         18.33         19.91         1.63 o                         
   2  12   6        243.06        244.04         5.56 o                         
   3  12   6        158.74        162.48         5.79 o                         
   4  12   6        347.05        336.40        11.40 o                         
   5  12   6        330.78        345.48         8.08 o                         
  -8  13   6         52.77         57.46         3.56 o                         
  -7  13   6          0.20          1.73         1.28 o                         
  -6  13   6        263.10        262.74         5.41 o                         
  -5  13   6        333.26        345.95         6.91 o                         
  -4  13   6        114.96        134.21         3.74 o                         
  -3  13   6          1.11          1.91         1.13 o                         
  -2  13   6        147.69        157.12         4.72 o                         
  -1  13   6       1895.65       2016.78        59.91 o                         
   0  13   6        210.17        228.06         5.17 o                         
   1  13   6        760.22        808.99        31.02 o                         
   2  13   6        419.97        439.49         8.24 o                         
   3  13   6         39.13         48.44         2.99 o                         
   4  13   6         81.08        103.19         4.39 o                         
  -8  14   6          4.45          4.70         1.78 o                         
  -7  14   6        254.04        239.15         6.81 o                         
  -6  14   6         10.91         12.31         2.08 o                         
  -5  14   6        330.67        348.92        12.24 o                         
  -4  14   6         48.72         51.90         2.48 o                         
  -3  14   6        354.21        373.63        12.75 o                         
  -2  14   6        497.55        500.94        12.99 o                         
  -1  14   6       2508.25       2561.46        52.34 o                         
   0  14   6        170.94        197.42         4.55 o                         
   1  14   6         72.41         74.12         2.98 o                         
   2  14   6         35.67         31.74         3.21 o                         
   3  14   6        345.94        383.38        11.41 o                         
   4  14   6         51.21         54.36         3.56 o                         
  -7  15   6         37.27         37.56         2.38 o                         
  -6  15   6        228.25        226.64         8.09 o                         
  -5  15   6          2.20          2.58         1.21 o                         
  -4  15   6         97.09         99.61         5.52 o                         
  -3  15   6         98.69        101.15         3.26 o                         
  -2  15   6         57.30         65.52         3.23 o                         
  -1  15   6        233.26        207.06         4.13 o                         
   0  15   6         40.16         46.49         1.95 o                         
   1  15   6         38.55         37.68         1.96 o                         
   2  15   6        180.08        178.87         5.85 o                         
   3  15   6         89.34        105.24         6.41 o                         
   4  15   6         24.69         23.60         1.90 o                         
  -7  16   6          0.03         -0.09         1.30 o                         
  -6  16   6        115.67        109.71         5.64 o                         
  -5  16   6          4.53          3.37         1.13 o                         
  -4  16   6         35.50         33.98         3.24 o                         
  -3  16   6         96.91        103.15         7.45 o                         
  -2  16   6        280.42        320.12        12.67 o                         
  -1  16   6         16.89         17.12         1.53 o                         
   0  16   6          2.58          1.60         1.06 o                         
   1  16   6        315.23        297.53         9.30 o                         
   2  16   6         75.91         81.59         3.85 o                         
   3  16   6        467.80        452.52        15.36 o                         
   4  16   6          0.13         -0.56         1.19 o                         
  -7  17   6         37.57         33.46         2.38 o                         
  -6  17   6         18.31         22.22         1.89 o                         
  -5  17   6        762.65        793.27        25.11 o                         
  -4  17   6        333.46        305.01         9.79 o                         
  -3  17   6         83.87         86.24         6.47 o                         
  -2  17   6         91.92         86.96         3.41 o                         
  -1  17   6        382.53        407.07         8.92 o                         
   0  17   6          2.99          3.43         1.08 o                         
   1  17   6        244.56        257.50         5.59 o                         
   2  17   6          7.14          6.96         1.20 o                         
   3  17   6        152.04        147.89         4.03 o                         
  -6  18   6        126.91        119.14         7.55 o                         
  -5  18   6        301.88        298.62        11.40 o                         
  -4  18   6         13.56         11.88         1.42 o                         
  -3  18   6         36.58         39.31         4.34 o                         
  -2  18   6        203.37        210.34        11.83 o                         
  -1  18   6        144.02        144.78         4.12 o                         
   0  18   6          2.46          3.02         0.87 o                         
   1  18   6          4.82          4.60         1.14 o                         
   2  18   6         46.69         46.77         2.06 o                         
   3  18   6         31.07         27.47         1.91 o                         
  -6  19   6        261.92        263.37        23.37 o                         
  -5  19   6         72.09         72.36         4.68 o                         
  -4  19   6        102.12        108.27         4.08 o                         
  -3  19   6         50.50         52.23         3.63 o                         
  -2  19   6        197.43        227.29         8.00 o                         
  -1  19   6         32.13         26.84         2.69 o                         
   0  19   6        278.63        294.30         8.71 o                         
   1  19   6          2.71          3.74         0.95 o                         
   2  19   6        126.87        121.97         3.18 o                         
   3  19   6          1.19          0.03         1.15 o                         
  -5  20   6          2.61          2.94         2.06 o                         
  -4  20   6        133.31        126.01         7.34 o                         
  -3  20   6         92.64         87.00         4.51 o                         
  -2  20   6         18.98         22.53         2.47 o                         
  -1  20   6        126.92        143.97         5.85 o                         
   0  20   6          1.66          4.45         1.89 o                         
   1  20   6         37.01         39.59         1.83 o                         
   2  20   6          7.69          8.26         1.23 o                         
  -5  21   6          7.67          6.55         2.37 o                         
  -4  21   6         77.14         71.82         8.66 o                         
  -3  21   6         29.20         34.14         5.21 o                         
  -2  21   6          7.97          9.40         1.78 o                         
  -1  21   6         87.86         97.20         4.73 o                         
   0  21   6         62.42         56.24         5.37 o                         
   1  21   6        153.75        137.20         4.24 o                         
   2  21   6        195.79        231.36        10.55 o                         
  -4  22   6        271.83        271.07        10.03 o                         
  -3  22   6          3.70          1.41         1.97 o                         
  -2  22   6         35.57         37.81         2.97 o                         
  -1  22   6          4.05          3.70         1.87 o                         
   0  22   6         25.97         32.08         3.90 o                         
   1  22   6         34.09         27.38         2.51 o                         
  -3  23   6          1.35          0.77         1.84 o                         
  -2  23   6         21.40         22.05         2.81 o                         
  -1  23   6         18.06         18.70         2.42 o                         
   0  23   6         66.53         61.87         6.23 o                         
  -9   0   7          3.48         -0.02         1.93 o                         
  -7   0   7        425.48        462.81        13.80 o                         
  -5   0   7          1.89          1.01         1.28 o                         
  -3   0   7         59.11         63.31         3.32 o                         
  -1   0   7       1195.36       1225.65        18.47 o                         
   1   0   7       1213.84       1253.45        18.50 o                         
   3   0   7        314.76        287.08        17.51 o                         
   5   0   7        134.60        132.75         6.26 o                         
  -9   1   7         11.85          5.16         1.95 o                         
  -8   1   7         10.67         11.51         3.76 o                         
  -7   1   7         71.97         73.53         3.91 o                         
  -6   1   7          1.93          2.19         1.07 o                         
  -5   1   7         15.36         12.52         1.19 o                         
  -4   1   7        386.68        394.09         9.63 o                         
  -3   1   7        237.74        241.02         4.21 o                         
  -2   1   7         84.68         84.18         3.65 o                         
  -1   1   7        183.79        207.39         5.05 o                         
   0   1   7         92.97         89.43         3.19 o                         
   1   1   7        280.04        259.40         5.25 o                         
   2   1   7         15.97         18.32         1.63 o                         
   3   1   7         42.88         42.29         2.94 o                         
   4   1   7        345.98        382.20         8.72 o                         
   5   1   7         79.77         77.85         4.98 o                         
  -9   2   7         35.10         29.27         2.61 o                         
  -8   2   7       1036.42       1055.47        26.88 o                         
  -7   2   7         25.76         22.47         2.00 o                         
  -6   2   7        134.10        141.65         4.91 o                         
  -5   2   7         35.88         38.02         1.83 o                         
  -4   2   7        170.18        170.58         3.74 o                         
  -3   2   7        244.18        248.65         7.93 o                         
  -2   2   7        163.60        185.10         4.52 o                         
  -1   2   7        904.47        964.81        10.93 o                         
   0   2   7       1478.46       1488.66        18.12 o                         
   1   2   7          1.75          0.15         1.27 o                         
   2   2   7        285.72        301.00         9.86 o                         
   3   2   7         85.85         88.24         3.28 o                         
   4   2   7         87.91         93.33         3.13 o                         
   5   2   7        311.74        310.36         7.26 o                         
  -9   3   7        125.15        139.43         7.58 o                         
  -8   3   7        751.23        696.70        18.56 o                         
  -7   3   7          5.17          2.05         1.62 o                         
  -6   3   7         18.51         19.65         1.83 o                         
  -5   3   7        361.57        371.89         8.91 o                         
  -4   3   7          0.62          0.72         0.72 o                         
  -3   3   7       1398.04       1478.49        26.75 o                         
  -2   3   7        182.75        203.78         6.33 o                         
  -1   3   7         87.64         97.09         3.94 o                         
   0   3   7        180.83        170.42         4.35 o                         
   1   3   7          0.06         -0.12         1.58 o                         
   2   3   7          2.17          0.91         1.40 o                         
   3   3   7        474.86        481.01        12.18 o                         
   4   3   7          1.45          4.08         2.27 o                         
   5   3   7          0.91         -0.39         1.44 o                         
  -9   4   7         12.67         15.10         3.32 o                         
  -8   4   7        324.04        314.11         9.47 o                         
  -7   4   7          0.51          0.94         1.53 o                         
  -6   4   7        108.31        113.63         6.01 o                         
  -5   4   7         22.38         24.30         1.37 o                         
  -4   4   7         10.26         10.50         1.07 o                         
  -3   4   7          6.08          5.54         0.89 o                         
  -2   4   7        118.31        127.81         4.82 o                         
  -1   4   7        864.33        904.97        22.37 o                         
   0   4   7         79.15         81.30         2.86 o                         
   1   4   7         71.14         75.53         5.37 o                         
   2   4   7        622.67        583.39        13.90 o                         
   3   4   7          9.22          9.92         1.31 o                         
   4   4   7         93.34         72.57         4.58 o                         
   5   4   7         68.89         68.28         2.91 o                         
  -9   5   7         22.98         19.19         4.28 o                         
  -8   5   7          2.66          5.32         1.78 o                         
  -7   5   7         77.79         72.89         3.49 o                         
  -6   5   7         12.82         12.20         1.69 o                         
  -5   5   7         14.55         16.09         1.20 o                         
  -4   5   7        808.35        831.39        21.30 o                         
  -3   5   7        322.64        346.14         7.24 o                         
  -2   5   7         28.47         25.65         1.98 o                         
  -1   5   7        522.03        569.74        10.91 o                         
   0   5   7        252.19        243.00         5.24 o                         
   1   5   7        750.13        774.51         8.58 o                         
   2   5   7        876.24        869.67        13.28 o                         
   3   5   7         97.10         88.14         3.51 o                         
   4   5   7        463.84        466.05         8.72 o                         
   5   5   7         17.69          8.62         2.38 o                         
  -8   6   7         63.79         61.04         3.73 o                         
  -7   6   7        172.39        182.24         6.41 o                         
  -6   6   7         18.10         22.17         1.98 o                         
  -5   6   7        185.44        187.77         4.54 o                         
  -4   6   7        989.63       1074.12        12.90 o                         
  -3   6   7         12.57         12.78         1.17 o                         
  -2   6   7         97.18         95.81         3.29 o                         
  -1   6   7        518.03        527.12         7.71 o                         
   0   6   7         55.88         59.77         2.65 o                         
   1   6   7        778.41        668.40        18.35 o                         
   2   6   7          3.52          1.88         2.42 o                         
   3   6   7         26.25         25.68         2.00 o                         
   4   6   7          0.07         -1.49         1.73 o                         
   5   6   7        377.66        364.68         6.33 o                         
  -8   7   7         61.90         61.97         4.04 o                         
  -7   7   7          0.79          2.86         2.01 o                         
  -6   7   7         18.23         19.82         1.75 o                         
  -5   7   7        200.41        194.60         3.97 o                         
  -4   7   7          2.50          3.62         1.12 o                         
  -3   7   7        554.02        529.83        10.95 o                         
  -2   7   7        351.74        365.82         8.31 o                         
  -1   7   7         88.31         88.64         2.99 o                         
   0   7   7        140.84        132.42         4.33 o                         
   1   7   7         53.82         40.20         2.60 o                         
   2   7   7         24.56         19.33         1.94 o                         
   3   7   7        319.41        307.12         7.32 o                         
   4   7   7         96.34         99.93         3.17 o                         
  -8   8   7         46.52         48.98         3.94 o                         
  -7   8   7         12.59         11.13         1.61 o                         
  -6   8   7        302.67        317.12         6.54 o                         
  -5   8   7        342.44        328.85         6.05 o                         
  -4   8   7         61.26         60.57         2.24 o                         
  -3   8   7          6.98          6.39         0.99 o                         
  -2   8   7        181.99        180.89         4.67 o                         
  -1   8   7         31.14         29.24         1.68 o                         
   0   8   7        324.29        346.06         7.14 o                         
   1   8   7         39.25         38.15         2.26 o                         
   2   8   7         68.24         84.79         3.15 o                         
   3   8   7         22.53         16.46         1.44 o                         
   4   8   7          0.09         -0.29         1.75 o                         
  -8   9   7          8.13          6.85         1.69 o                         
  -7   9   7         13.01         11.45         1.76 o                         
  -6   9   7        285.94        293.04         5.96 o                         
  -5   9   7         92.19         93.04         2.79 o                         
  -4   9   7          1.66          1.87         0.97 o                         
  -3   9   7         67.76         65.59         2.51 o                         
  -2   9   7        607.93        673.93        15.62 o                         
  -1   9   7        130.95        139.12         4.53 o                         
   0   9   7         17.88         19.49         2.19 o                         
   1   9   7          9.05          7.87         1.31 o                         
   2   9   7          1.80         -0.12         1.26 o                         
   3   9   7        401.25        400.55         9.45 o                         
   4   9   7        104.50         99.21         3.57 o                         
  -8  10   7        116.65        122.35         5.35 o                         
  -7  10   7         68.42         69.73         3.42 o                         
  -6  10   7         30.66         32.27         2.15 o                         
  -5  10   7          9.56         11.68         2.18 o                         
  -4  10   7        109.14        112.71         3.80 o                         
  -3  10   7          4.36          4.33         0.86 o                         
  -2  10   7        524.61        555.85         7.69 o                         
  -1  10   7       1070.40       1089.25        31.05 o                         
   0  10   7        486.92        478.88         6.38 o                         
   1  10   7         42.98         45.15         2.58 o                         
   2  10   7         18.89         21.64         3.00 o                         
   3  10   7          0.51          3.64         1.40 o                         
   4  10   7         16.26         15.65         2.30 o                         
  -8  11   7          6.46          7.80         1.77 o                         
  -7  11   7         39.01         38.64         2.85 o                         
  -6  11   7         32.88         33.03         2.20 o                         
  -5  11   7          1.37          0.41         0.88 o                         
  -4  11   7         49.54         52.42         2.16 o                         
  -3  11   7         10.73         11.41         1.09 o                         
  -2  11   7         23.92         25.12         1.81 o                         
  -1  11   7          2.73          2.10         1.21 o                         
   0  11   7          0.52         -0.04         1.24 o                         
   1  11   7         18.83         20.01         1.94 o                         
   2  11   7        814.30        842.51        22.95 o                         
   3  11   7          0.63         -1.17         1.17 o                         
   4  11   7        182.75        176.60         7.46 o                         
  -7  12   7        366.30        356.54        16.32 o                         
  -6  12   7         22.93         23.56         1.69 o                         
  -5  12   7        209.64        219.42         5.76 o                         
  -4  12   7         34.41         36.55         2.10 o                         
  -3  12   7         43.36         43.01         2.85 o                         
  -2  12   7        222.54        235.15         5.69 o                         
  -1  12   7        370.85        360.69         8.97 o                         
   0  12   7          3.82          3.38         1.27 o                         
   1  12   7        327.88        326.97         6.63 o                         
   2  12   7          6.30          4.48         2.26 o                         
   3  12   7         14.48         16.55         1.86 o                         
   4  12   7         11.81         11.33         1.63 o                         
  -7  13   7         22.28         24.76         5.98 o                         
  -6  13   7         39.56         40.88         2.06 o                         
  -5  13   7         23.68         23.55         1.74 o                         
  -4  13   7         19.78         23.52         1.72 o                         
  -3  13   7        473.74        465.55        13.21 o                         
  -2  13   7         97.23         94.51         5.22 o                         
  -1  13   7        315.38        307.99         8.44 o                         
   0  13   7        100.20         95.69         3.21 o                         
   1  13   7        122.76        121.32         3.90 o                         
   2  13   7        117.35        136.43         4.21 o                         
   3  13   7        235.09        259.80         5.83 o                         
  -7  14   7         80.78         89.23         4.62 o                         
  -6  14   7        159.20        152.24         5.09 o                         
  -5  14   7          9.75         13.80         1.60 o                         
  -4  14   7         98.20         96.06         3.34 o                         
  -3  14   7         11.26         14.28         1.87 o                         
  -2  14   7        468.34        490.84        10.58 o                         
  -1  14   7        231.28        227.79         8.15 o                         
   0  14   7        189.36        202.85         4.98 o                         
   1  14   7         67.35         68.84         2.85 o                         
   2  14   7        114.12        113.58         3.57 o                         
   3  14   7        238.72        271.22         6.71 o                         
  -7  15   7        251.87        239.97        12.16 o                         
  -6  15   7        167.29        169.79         5.54 o                         
  -5  15   7        209.15        223.44         7.14 o                         
  -4  15   7         92.07         87.07         4.53 o                         
  -3  15   7       1041.54       1101.35        35.00 o                         
  -2  15   7         42.08         45.05         2.52 o                         
  -1  15   7          2.55          2.86         1.02 o                         
   0  15   7         45.64         40.30         1.89 o                         
   1  15   7        163.61        167.85         4.90 o                         
   2  15   7         13.72         13.93         1.53 o                         
   3  15   7        177.99        161.01         8.74 o                         
  -6  16   7         70.23         65.31         3.24 o                         
  -5  16   7         16.66         16.82         1.98 o                         
  -4  16   7          0.23          0.00         1.44 o                         
  -3  16   7        502.39        513.14        12.61 o                         
  -2  16   7        110.10        109.34         4.14 o                         
  -1  16   7        195.21        177.14         4.80 o                         
   0  16   7         30.10         35.13         1.93 o                         
   1  16   7         51.12         52.37         2.28 o                         
   2  16   7         37.06         33.40         2.02 o                         
   3  16   7         44.09         41.99         2.53 o                         
  -6  17   7        167.02        171.44         6.69 o                         
  -5  17   7         17.80         21.88         3.12 o                         
  -4  17   7        181.16        196.69         6.89 o                         
  -3  17   7        104.78        110.02         7.82 o                         
  -2  17   7         43.87         47.16         3.20 o                         
  -1  17   7        102.99         96.72         5.85 o                         
   0  17   7         30.95         34.70         1.78 o                         
   1  17   7          7.45          7.57         1.22 o                         
   2  17   7        191.92        176.32         5.08 o                         
  -5  18   7         21.44         24.21         3.36 o                         
  -4  18   7        122.23        128.92         6.50 o                         
  -3  18   7         61.28         61.23         7.35 o                         
  -2  18   7          2.35          0.54         1.40 o                         
  -1  18   7          6.16          6.30         1.40 o                         
   0  18   7         18.94         18.69         1.47 o                         
   1  18   7        199.58        182.75         7.57 o                         
   2  18   7         70.94         65.37         2.81 o                         
  -5  19   7          7.55          8.16         2.24 o                         
  -4  19   7         29.75         37.65         6.69 o                         
  -3  19   7        268.78        284.83        11.25 o                         
  -2  19   7        181.56        196.12         7.68 o                         
  -1  19   7         23.09         22.96         1.86 o                         
   0  19   7          8.22         11.40         1.32 o                         
   1  19   7         22.22         26.48         1.85 o                         
  -4  20   7          5.88          4.98         2.05 o                         
  -3  20   7          0.51          2.11         1.64 o                         
  -2  20   7         80.93         96.82         4.43 o                         
  -1  20   7          0.34          2.74         1.67 o                         
   0  20   7        115.71        116.48         5.70 o                         
  -3  21   7          0.47          1.11         1.54 o                         
  -2  21   7         46.83         47.36         2.86 o                         
  -1  21   7          6.03          7.63         1.58 o                         
  -8   0   8         72.67         68.84         5.22 o                         
  -6   0   8          8.98         13.02         3.67 o                         
  -4   0   8        567.80        603.79         9.26 o                         
  -2   0   8        283.34        302.25         8.28 o                         
   0   0   8        827.80        812.61        19.57 o                         
   2   0   8        367.21        377.85        13.89 o                         
   4   0   8        752.91        690.40        41.20 o                         
  -8   1   8        125.20        121.64         5.00 o                         
  -7   1   8        147.14        148.97         5.26 o                         
  -6   1   8         36.79         41.22         2.65 o                         
  -5   1   8         54.63         52.23         2.28 o                         
  -4   1   8        111.21        121.08         4.85 o                         
  -3   1   8        109.58        121.75         4.55 o                         
  -2   1   8          0.03          0.26         1.09 o                         
  -1   1   8        185.82        186.56         7.83 o                         
   0   1   8         60.02         60.28         4.73 o                         
   1   1   8         69.33         72.64         2.92 o                         
   2   1   8        129.40        128.58         3.39 o                         
   3   1   8        453.59        463.27         9.65 o                         
   4   1   8         95.97         90.87         5.74 o                         
  -8   2   8         27.70         25.63         2.42 o                         
  -7   2   8          2.51          2.49         1.57 o                         
  -6   2   8          1.91          2.47         1.25 o                         
  -5   2   8         35.63         36.59         1.85 o                         
  -4   2   8          3.73          4.16         1.03 o                         
  -3   2   8        480.33        519.24        15.26 o                         
  -2   2   8         15.19         18.33         1.87 o                         
  -1   2   8         43.56         45.43         2.55 o                         
   0   2   8        288.99        292.37         7.05 o                         
   1   2   8         31.44         31.52         1.94 o                         
   2   2   8         99.55         92.75         3.18 o                         
   3   2   8         65.36         54.65         2.88 o                         
   4   2   8         41.82         46.68         4.05 o                         
  -8   3   8          7.53          5.73         2.14 o                         
  -7   3   8         29.40         30.61         2.29 o                         
  -6   3   8        131.79        126.59         4.82 o                         
  -5   3   8          6.95          7.65         1.04 o                         
  -4   3   8        215.84        215.87         6.17 o                         
  -3   3   8          9.75         11.51         1.31 o                         
  -2   3   8        160.96        172.02         5.22 o                         
  -1   3   8       1209.53       1238.56        12.04 o                         
   0   3   8        514.62        539.65        11.69 o                         
   1   3   8        355.04        302.42         8.16 o                         
   2   3   8         13.74         15.55         1.81 o                         
   3   3   8          0.03         -0.72         1.39 o                         
   4   3   8        239.33        230.12         8.34 o                         
  -8   4   8          1.62         -1.45         2.22 o                         
  -7   4   8         58.19         62.53         3.41 o                         
  -6   4   8         18.34         16.13         1.46 o                         
  -5   4   8        164.95        169.55         4.46 o                         
  -4   4   8        345.64        336.13         9.18 o                         
  -3   4   8        158.75        166.96         4.52 o                         
  -2   4   8        281.44        280.75         9.43 o                         
  -1   4   8       1116.30       1112.35        17.83 o                         
   0   4   8         79.78         80.41         3.98 o                         
   1   4   8          3.86         12.70         2.67 o                         
   2   4   8        372.14        356.87         7.98 o                         
   3   4   8        305.30        336.07         8.34 o                         
   4   4   8          0.02         -2.29         2.33 o                         
  -8   5   8         36.79         42.42         3.02 o                         
  -7   5   8        371.30        378.10         9.99 o                         
  -6   5   8         48.29         44.35         2.25 o                         
  -5   5   8        637.50        569.91        25.79 o                         
  -4   5   8          0.38         -0.53         0.93 o                         
  -3   5   8         39.38         42.08         2.15 o                         
  -2   5   8          1.38          1.05         1.26 o                         
  -1   5   8         23.84         24.49         1.81 o                         
   0   5   8          9.21          9.85         1.60 o                         
   1   5   8         90.26        100.23         3.29 o                         
   2   5   8         34.10         44.42         3.71 o                         
   3   5   8         28.92         24.12         3.24 o                         
   4   5   8        164.52        173.53         4.40 o                         
  -8   6   8         77.74         71.72         3.97 o                         
  -7   6   8         49.36         49.12         2.72 o                         
  -6   6   8         34.99         30.52         1.82 o                         
  -5   6   8        170.49        163.28         6.29 o                         
  -4   6   8        134.85        135.16         4.72 o                         
  -3   6   8          3.84          6.37         1.14 o                         
  -2   6   8        395.80        410.35         7.73 o                         
  -1   6   8          2.11          4.56         1.49 o                         
   0   6   8          0.24          0.94         1.61 o                         
   1   6   8         71.33         72.25         3.75 o                         
   2   6   8        351.30        309.93         9.29 o                         
   3   6   8          5.45          3.61         1.69 o                         
  -8   7   8         90.10         85.48         4.24 o                         
  -7   7   8         93.22         98.77         4.10 o                         
  -6   7   8         55.59         59.65         4.82 o                         
  -5   7   8         14.45         13.83         1.22 o                         
  -4   7   8          1.76          2.48         0.98 o                         
  -3   7   8          0.17          1.03         1.16 o                         
  -2   7   8        159.55        164.04         5.75 o                         
  -1   7   8        813.58        831.73        16.31 o                         
   0   7   8        341.48        320.77         6.53 o                         
   1   7   8        329.51        327.31         7.57 o                         
   2   7   8        157.83        145.29         4.23 o                         
   3   7   8         68.86         65.86         3.99 o                         
  -8   8   8          0.01         -0.06         1.98 o                         
  -7   8   8         16.66         12.29         2.06 o                         
  -6   8   8        199.98        205.67         7.89 o                         
  -5   8   8         22.61         23.87         1.47 o                         
  -4   8   8         29.97         32.73         3.23 o                         
  -3   8   8        376.98        388.18        13.12 o                         
  -2   8   8        414.98        425.19         8.97 o                         
  -1   8   8        125.13        116.21         4.53 o                         
   0   8   8          0.09         -0.01         1.97 o                         
   1   8   8          0.05         -0.53         1.46 o                         
   2   8   8         56.53         57.90         2.52 o                         
   3   8   8        206.42        193.08         6.99 o                         
  -7   9   8          5.73          4.95         1.54 o                         
  -6   9   8        131.22        139.76         9.23 o                         
  -5   9   8          0.03          1.27         0.97 o                         
  -4   9   8         34.45         32.81         1.96 o                         
  -3   9   8         20.07         19.15         1.47 o                         
  -2   9   8        518.58        556.24        11.78 o                         
  -1   9   8        138.38        127.01         5.42 o                         
   0   9   8         30.53         32.99         2.01 o                         
   1   9   8          6.33          5.70         1.83 o                         
   2   9   8         14.80         11.81         2.95 o                         
   3   9   8         91.28         79.70         3.71 o                         
  -7  10   8         10.95         13.90         1.90 o                         
  -6  10   8         65.33         69.16         3.03 o                         
  -5  10   8        115.22        127.51         3.78 o                         
  -4  10   8         80.94         81.39         3.65 o                         
  -3  10   8         82.91         86.75         3.47 o                         
  -2  10   8         20.07         22.98         1.65 o                         
  -1  10   8        136.05        141.03         5.29 o                         
   0  10   8          0.03          0.50         1.25 o                         
   1  10   8        209.77        198.89         5.39 o                         
   2  10   8         81.65         80.59         4.23 o                         
   3  10   8        226.63        197.99         5.99 o                         
  -7  11   8         40.83         53.05         3.50 o                         
  -6  11   8        122.85        123.03         4.75 o                         
  -5  11   8        164.87        167.94         6.08 o                         
  -4  11   8         48.94         47.29         2.39 o                         
  -3  11   8        651.82        642.66        14.58 o                         
  -2  11   8        199.41        201.34         4.97 o                         
  -1  11   8        185.46        194.67         4.54 o                         
   0  11   8          0.25          1.57         1.49 o                         
   1  11   8        351.18        335.56         7.55 o                         
   2  11   8         25.33         27.16         4.24 o                         
   3  11   8          8.95          9.15         1.73 o                         
  -7  12   8         42.07         40.35         5.28 o                         
  -6  12   8         21.96         25.42         1.80 o                         
  -5  12   8         73.87         77.04         3.62 o                         
  -4  12   8        526.96        526.44        28.18 o                         
  -3  12   8         44.01         40.97         4.32 o                         
  -2  12   8          4.41          2.07         1.29 o                         
  -1  12   8          1.48         -0.73         1.52 o                         
   0  12   8         42.95         43.58         2.58 o                         
   1  12   8         25.15         20.67         2.53 o                         
   2  12   8        364.78        380.36        10.19 o                         
  -6  13   8         44.76         43.74         2.57 o                         
  -5  13   8         11.45         11.83         1.77 o                         
  -4  13   8          0.44          0.45         1.18 o                         
  -3  13   8        487.02        507.29        12.18 o                         
  -2  13   8         64.55         65.29         3.03 o                         
  -1  13   8        514.72        538.96        15.19 o                         
   0  13   8        590.32        562.63        26.60 o                         
   1  13   8         92.49         93.82         3.46 o                         
   2  13   8          8.61         13.08         1.70 o                         
  -6  14   8         35.99         34.29         2.93 o                         
  -5  14   8        100.84        105.57         9.26 o                         
  -4  14   8        328.84        317.82         9.32 o                         
  -3  14   8       1450.37       1448.13        43.72 o                         
  -2  14   8        146.55        158.24         5.64 o                         
  -1  14   8          1.47          0.42         1.21 o                         
   0  14   8          8.99          5.95         1.84 o                         
   1  14   8        205.95        218.51         6.49 o                         
   2  14   8         13.83         15.80         2.05 o                         
  -6  15   8          8.74          5.44         1.34 o                         
  -5  15   8         32.79         28.59         5.07 o                         
  -4  15   8         35.79         40.34         2.77 o                         
  -3  15   8         76.94         77.17         4.58 o                         
  -2  15   8          6.61         10.17         1.60 o                         
  -1  15   8          0.04         -1.16         1.16 o                         
   0  15   8        193.05        189.71         5.69 o                         
   1  15   8         86.16         95.44         3.70 o                         
  -5  16   8         28.62         30.52         5.83 o                         
  -4  16   8        161.74        166.30         7.74 o                         
  -3  16   8          4.83          6.15         1.45 o                         
  -2  16   8          2.76          1.10         1.64 o                         
  -1  16   8         99.85         87.14         3.89 o                         
   0  16   8         37.14         38.22         2.01 o                         
   1  16   8        385.73        386.64         8.94 o                         
  -5  17   8        268.14        268.71         9.87 o                         
  -4  17   8          8.12          9.97         3.02 o                         
  -3  17   8         85.73         92.12         3.57 o                         
  -2  17   8          0.01          0.87         2.11 o                         
  -1  17   8        228.72        224.13        13.49 o                         
   0  17   8         11.25         10.79         1.88 o                         
  -4  18   8        144.79        151.04         7.96 o                         
  -3  18   8        135.74        138.88         6.79 o                         
  -2  18   8         39.46         41.18         2.37 o                         
  -1  18   8         12.46         12.79         1.78 o                         
   0  18   8          0.80          0.79         1.31 o                         
  -3  19   8         64.16         56.04         3.57 o                         
  -2  19   8        136.05        144.16         4.17 o                         
  -7   0   9          0.46         -2.35         2.90 o                         
  -5   0   9          7.22          5.84         2.58 o                         
  -3   0   9        869.82        869.85        19.31 o                         
  -1   0   9       1010.58       1037.94        21.20 o                         
   1   0   9        189.82        167.18        10.10 o                         
  -7   1   9          6.32          6.50         3.21 o                         
  -6   1   9         63.47         65.19         3.31 o                         
  -5   1   9        102.38         95.60         2.73 o                         
  -4   1   9         39.93         44.88         2.09 o                         
  -3   1   9        242.81        261.96         6.89 o                         
  -2   1   9          2.75          4.05         1.98 o                         
  -1   1   9        105.98        106.88         4.72 o                         
   0   1   9          0.36         -0.18         2.64 o                         
   1   1   9         50.73         50.73         2.57 o                         
   2   1   9        499.79        508.73         7.35 o                         
  -7   2   9         20.73         16.34         2.11 o                         
  -6   2   9        146.15        142.81         8.89 o                         
  -5   2   9         26.45         25.22         1.73 o                         
  -4   2   9         11.54         12.22         1.22 o                         
  -3   2   9        514.60        540.01         8.46 o                         
  -2   2   9        714.53        714.65        12.47 o                         
  -1   2   9          4.99          3.38         1.42 o                         
   0   2   9        349.13        363.92         8.20 o                         
   1   2   9         36.17         36.29         3.93 o                         
   2   2   9          0.01          1.57         1.59 o                         
  -7   3   9         26.26         24.64         2.82 o                         
  -6   3   9          0.16          1.77         1.43 o                         
  -5   3   9        552.52        552.22        17.03 o                         
  -4   3   9        121.56        131.23         5.12 o                         
  -3   3   9        152.38        170.83         5.02 o                         
  -2   3   9        175.32        184.23         6.91 o                         
  -1   3   9         40.42         41.64         2.38 o                         
   0   3   9          1.94          3.53         1.99 o                         
   1   3   9        552.59        545.46        11.06 o                         
   2   3   9          6.47          6.08         1.40 o                         
  -7   4   9          5.78          4.77         2.11 o                         
  -6   4   9         48.75         54.46         3.32 o                         
  -5   4   9          0.49          0.25         1.71 o                         
  -4   4   9         68.43         65.44         2.75 o                         
  -3   4   9        380.41        400.78         7.78 o                         
  -2   4   9          5.96          7.21         1.56 o                         
  -1   4   9         38.20         45.28         2.37 o                         
   0   4   9        578.25        549.99        15.73 o                         
   1   4   9         77.87         86.12         5.68 o                         
   2   4   9          2.31          2.56         2.27 o                         
  -7   5   9          0.51          2.73         1.77 o                         
  -6   5   9        198.65        181.93         6.48 o                         
  -5   5   9         77.21         70.43         2.54 o                         
  -4   5   9        106.40        101.88         5.09 o                         
  -3   5   9        434.17        457.01         8.44 o                         
  -2   5   9        189.85        193.61         6.96 o                         
  -1   5   9         75.42         83.30         3.35 o                         
   0   5   9        192.36        205.95         5.46 o                         
   1   5   9          4.63          5.32         1.53 o                         
   2   5   9        403.12        395.27        11.66 o                         
  -7   6   9         85.83         97.29         4.95 o                         
  -6   6   9        366.69        329.15        15.93 o                         
  -5   6   9         79.66         75.26         3.14 o                         
  -4   6   9        101.06         95.86         3.26 o                         
  -3   6   9        172.93        178.72         4.76 o                         
  -2   6   9         90.68        102.13         3.54 o                         
  -1   6   9        128.01        108.59         3.44 o                         
   0   6   9         25.23         22.91         2.10 o                         
   1   6   9        138.47        138.50         5.78 o                         
   2   6   9          6.51          6.98         2.94 o                         
  -7   7   9          3.08          4.24         2.66 o                         
  -6   7   9          4.28          8.35         2.00 o                         
  -5   7   9        206.26        183.77         9.26 o                         
  -4   7   9        245.40        241.77        14.13 o                         
  -3   7   9        146.72        146.30         4.61 o                         
  -2   7   9          3.09          3.76         1.90 o                         
  -1   7   9         35.66         27.86         2.79 o                         
   0   7   9         14.99         15.88         1.98 o                         
   1   7   9        234.97        233.50         8.38 o                         
   2   7   9         85.54         86.32         3.56 o                         
  -7   8   9        205.57        177.10         5.72 o                         
  -6   8   9         34.83         35.43         4.13 o                         
  -5   8   9         20.24         16.04         1.78 o                         
  -4   8   9          1.83          1.06         1.58 o                         
  -3   8   9         39.48         40.51         4.70 o                         
  -2   8   9        172.72        181.22         5.18 o                         
  -1   8   9         76.98         67.17         3.24 o                         
   0   8   9         82.42         80.22         3.29 o                         
   1   8   9          1.79          0.05         2.83 o                         
   2   8   9         63.90         61.19         2.89 o                         
  -6   9   9          2.14          2.57         1.61 o                         
  -5   9   9         85.02         78.99         3.69 o                         
  -4   9   9        165.60        165.71         9.22 o                         
  -3   9   9        288.66        268.46         8.66 o                         
  -2   9   9          1.41          2.61         2.54 o                         
  -1   9   9        136.86        129.32         3.99 o                         
   0   9   9          7.88          7.83         2.94 o                         
   1   9   9        110.17        101.31         5.74 o                         
  -6  10   9        130.25        123.49         5.31 o                         
  -5  10   9          0.05          0.13         1.23 o                         
  -4  10   9         96.46         95.80         7.92 o                         
  -3  10   9        348.45        352.00        10.11 o                         
  -2  10   9        147.14        150.56         5.36 o                         
  -1  10   9         13.59         15.00         1.78 o                         
   0  10   9        170.41        169.46         5.35 o                         
   1  10   9         44.88         41.88         2.37 o                         
  -6  11   9          1.12         -0.26         1.45 o                         
  -5  11   9          6.99          5.33         1.51 o                         
  -4  11   9          3.44          5.83         1.27 o                         
  -3  11   9          3.11          1.53         2.86 o                         
  -2  11   9         50.55         56.20         3.25 o                         
  -1  11   9          3.00          4.90         2.91 o                         
   0  11   9        415.40        408.31         7.99 o                         
   1  11   9         22.48         24.01         2.17 o                         
  -6  12   9         48.58         43.13         2.58 o                         
  -5  12   9        172.20        152.95         8.78 o                         
  -4  12   9         46.15         43.43         2.45 o                         
  -3  12   9         75.73         67.45         6.03 o                         
  -2  12   9          3.78          2.45         1.52 o                         
  -1  12   9        278.07        270.54         5.94 o                         
   0  12   9          9.90          7.96         2.11 o                         
   1  12   9         15.97         12.95         1.53 o                         
  -5  13   9        303.62        260.99        41.58 o                         
  -4  13   9         31.20         26.88         4.89 o                         
  -3  13   9        140.32        116.72         7.22 o                         
  -2  13   9         67.25         66.30         3.71 o                         
  -1  13   9          0.03         -2.06         2.06 o                         
   0  13   9         58.55         57.86         3.04 o                         
  -5  14   9         24.24         20.77         3.19 o                         
  -4  14   9         95.53         97.12         6.43 o                         
  -3  14   9         90.67         81.57         4.23 o                         
  -2  14   9         99.82         91.95         5.20 o                         
  -1  14   9         11.68          9.11         2.11 o                         
   0  14   9        115.00        108.20         4.29 o                         
  -4  15   9         40.30         46.09         3.75 o                         
  -3  15   9        108.94         97.63         5.29 o                         
  -2  15   9         73.33         60.62         5.41 o                         
  -1  15   9          2.20          2.58         1.41 o                         
  -6   0  10         16.21         13.77         3.92 o                         
  -4   0  10        283.70        294.72        17.64 o                         
  -2   0  10         26.08         23.48         3.30 o                         
   0   0  10         75.96         69.66         5.22 o                         
  -6   1  10         98.66         96.70         4.85 o                         
  -5   1  10         21.73         19.82         1.75 o                         
  -4   1  10         22.60         22.51         2.57 o                         
  -3   1  10         48.55         56.87         3.03 o                         
  -2   1  10        140.22        126.95         5.70 o                         
  -1   1  10         82.93         85.08         3.56 o                         
   0   1  10        121.79        123.19         6.26 o                         
   1   1  10        152.34        146.18         3.84 o                         
  -6   2  10          0.24         -0.99         2.10 o                         
  -5   2  10        433.06        423.02         8.67 o                         
  -4   2  10          9.37          7.62         1.85 o                         
  -3   2  10          4.29          1.74         2.31 o                         
  -2   2  10        286.30        274.05         8.29 o                         
  -1   2  10          1.73         -0.22         2.78 o                         
   0   2  10         79.72         63.79         4.18 o                         
   1   2  10         20.07         21.24         4.16 o                         
  -6   3  10          3.39          0.66         1.62 o                         
  -5   3  10         31.60         25.02         2.44 o                         
  -4   3  10         22.91         22.11         2.95 o                         
  -3   3  10        553.97        564.63        15.77 o                         
  -2   3  10        117.92        124.10         5.00 o                         
  -1   3  10        115.26         99.16         3.59 o                         
   0   3  10        166.87        159.74         8.33 o                         
  -6   4  10        142.66        120.38         8.39 o                         
  -5   4  10         89.97         81.06         5.78 o                         
  -4   4  10        244.42        241.59         8.29 o                         
  -3   4  10        312.60        312.86         8.93 o                         
  -2   4  10        128.67        131.89         4.65 o                         
  -1   4  10          0.19         -1.12         3.13 o                         
   0   4  10         95.86         95.35         4.77 o                         
  -6   5  10          1.47          2.72         1.44 o                         
  -5   5  10         12.84         11.03         2.02 o                         
  -4   5  10         16.14         17.36         5.82 o                         
  -3   5  10          3.79          2.43         1.69 o                         
  -2   5  10         24.64         24.43         2.41 o                         
  -1   5  10        280.42        279.61         8.15 o                         
   0   5  10          7.08          6.69         2.85 o                         
  -5   6  10         17.46         15.49         1.97 o                         
  -4   6  10        224.87        222.33         7.25 o                         
  -3   6  10         21.91         20.66         3.36 o                         
  -2   6  10         28.92         24.30         2.78 o                         
  -1   6  10         13.56         13.75         1.69 o                         
   0   6  10         49.97         37.90         3.00 o                         
  -5   7  10         42.38         30.87         3.61 o                         
  -4   7  10         13.14         11.64         5.40 o                         
  -3   7  10        208.07        215.05         7.09 o                         
  -2   7  10        154.07        147.89         8.29 o                         
  -1   7  10        236.82        225.28         7.20 o                         
   0   7  10        239.31        218.32         8.70 o                         
  -5   8  10        188.66        171.72         5.48 o                         
  -4   8  10        308.53        312.08        10.08 o                         
  -3   8  10          5.74          7.93         4.77 o                         
  -2   8  10          1.75          0.12         1.94 o                         
  -1   8  10          8.50          8.24         2.50 o                         
  -5   9  10          0.21          0.87         1.77 o                         
  -4   9  10         79.17         73.33         4.83 o                         
  -3   9  10        108.08         98.80         4.66 o                         
  -2   9  10         64.20         63.67         4.05 o                         
  -1   9  10          7.06          8.36         2.45 o                         
  -4  10  10         91.21         81.40         5.03 o                         
  -3  10  10         32.36         34.14         2.61 o                         
  -2  10  10          0.45         -1.49         1.94 o                         
  -1  10  10         76.13         68.56         4.50 o                         
  -3  11  10         20.55         21.43         2.41 o                         
  -2  11  10          6.27          5.06         1.75 o                         
                                                                                
